# Supplementary material for: Secretome Analysis of Mouse Dendritic Cells Interacting with a Probiotic Strain of Lactobacillus gasseri
Source: Nutrients. 2020 Feb 20;12(2):555. doi: 10.3390/nu12020555 (PMC7071482; doi:10.3390/nu12020555)
Supplement: Supplementary file 1 [file nutrients-12-00555-s001.zip]

Archive with 3 entries (3 files):
- Table_S3.xlsx
- Table S2.docx
- Table_S1.xlsx
