# Supplementary material for: Secretome Analysis of Mouse Dendritic Cells Interacting with a Probiotic Strain of Lactobacillus gasseri
Source: Nutrients. 2020 Feb 20;12(2):555. doi: 10.3390/nu12020555 (PMC7071482; doi:10.3390/nu12020555)
Supplement: Supplementary file 1 [file nutrients-12-00555-s001.zip › Table_S3.xlsx]

## Sheet: iDCs
Reactome Pathway analysis of proteins identified in the secretome of iDCs
	Mus musculus (REF)
Reactome pathways	#	#	expected	Fold Enrichment	+/-	raw P value	FDR
IMMUNE SYSTEM	1769	24	4.68	5.13	+	5.94e-12	3.2e-09	Arpc2, Ywhab, Psma7, Gm20390, Ctss, Ctsd, Hp, Aldoa, Prdx5,Ctsb, Cst3, Hspa8, Aldoc, Arpc5, Hsp90ab1, Gm2a, Eef1a1, Ppia, Ctsz, Ctsl, Actb, Npc2, Lgals3, Pgam1
Innate Immune System	1039	23	2.75	8.37	+	8.17e-16	6.6e-13	Arpc2, Psma7, Gm20390, Ctss, Ctsd, Hp, Aldoa, Prdx5,Ctsb, Cst3, Hspa8, Aldoc, Arpc5, Hsp90ab1, Gm2a, Eef1a1, Ppia, Ctsz, Ctsl, Actb, Npc2, Lgals3, Pgam1
Neutrophil degranulation	553	19	1.46	12.98	+	2.27e-16	3.67e-13	Gm20390, Ctss, Ctsd, Hp, Aldoa, Prdx5,Ctsb, Cst3, Hspa8, Aldoc, Arpc5, Hsp90ab1, Gm2a, Eef1a1, Ppia, Ctsz, Npc2, Lgals3, Pgam1
Trafficking and processing of endosomal TLR	23	3	0.06	49.29	+	4.35e-05	0.00468	Ctss, ,Ctsb, Ctsl
Regulation of actin dynamics for phagocytic cup formation	103	4	0.27	14.68	+	0.000184	0.0166	Arpc2, Hspa90ab1,Arpc5,Actb
Fcgamma receptor (FCGR) dependent phagocytosis	124	4	0.33	12.19	+	0.000366	0.0246	Arpc2, Hspa90ab1,Arpc5,Actb
Adaptive Innate Immune System
MHC class II antigen presentation	120	4	0.32	12.6	+	0.000324	0.0238	Ctss, Ctsd, Ctsb, Ctsl
SIGNAL TRANSDUCTION
Signaling by Rho GTPases	383	6	1.01	5.92	+	0.000553	0.0319	Arpc2, Ywhab, Arpc5, Hist1h4a Actb, Arhgdia
RHO GTPase Effectors	253	5	0.67	7.47	+	0.000593	0.032	Arpc2, Ywhab, Arpc5, Hist1h4a Actb,
RHO GTPases Activate WASPs and WAVEs	33	3	0.09	34.35	+	0.000117	0.0111	Arpc2, Arpc5, Actb
MAP2K and MAPK activation	41	3	0.11	27.65	+	0.000214	0.0173	Ywhab, Pebp1, Actb
VESICLE_MEDIATED TRANSPORT	646	10	1.71	5.85	+	7.59e-06	0.000944	Arpc2, Alb, Ywhab, Hp, Hspa8, Arpc5, Hpx, Ctsz, Actb, Apoe
Membrane Trafficking
Clathrin-mediated endocytosis	134	4	0.35	11.28	+	0.000486	0.0302	Arpc2, Hspa8,Arpc5,Actb
Binding and Uptake of Ligands by Scavenger Receptors	77	4	0.2	19.63	+	6.26e-05	0.00632	Alb, Hp, Hpx, ApoE
Scavenging of heme from plasma	62	3	0.16	18.29	+	0.000679	0.0354	Alb, Hp, Hpx,
CELLULAR RESPONSES TO EXTERNAL STIMULI	416	9	1.1	8.18	+	1.62e-06	0.000237	Psma7, Prdx5, Sod1, Hspa8, Prdx1, Hsp90ab1, Eef1a1, Prdx5, Hist1h4a
Cellular responses to stress	354	9	0.94	9.61	+	4.37e-07	7.84e-05	Psma7, Prdx5, Sod1, Hspa8, Prdx1, Hsp90ab1, Eef1a1, Prdx5, Hist1h4a
HSF1 activation	8	2	0.02	94.47	+	0.000304	0.0234	Eef1a1, Hsp90ab1
Attenuation phase	14	2	0.04	53.99	+	0.000802	0.0393	Hspa8, Hsp90ab1
Detoxification of Reactive Oxygen Species	35	4	0.09	43.19	+	3.36e-06	0.000452	Prdx5, Sod1, Prdx1, Prdx5,
GENE EXPRESSION (TRANSCRIPTION)
RNA Polymerase II Transcription
TP53 Regulates Metabolic Genes	49	3	0.13	23.14	+	0.000352	0.0247	Ywhab, Prdx1, Prdx5
DEVELOPMENTAL BIOLOGY
Axon guidance
EPHB-mediated forward signaling	40	3	0.11	28.34	+	0.0002	0.017	Arpc2, Arpc5, Actb
EPH-Ephrin signaling	71	3	0.19	15.97	+	0.000991	0.0445	Arpc2, Arpc5, Actb
METABOLISM OF CARBOHYDRATES	261	9	0.69	13.03	+	3.55e-08	7.17e-06	Eno1, Pgk1, Aldoa, Eno3, Akr1a1, Tpi1, Aldoc, Taldo1, Pgam1
Glucose metabolism	82	7	0.22	32.26	+	3.6e-09	8.3e-07	Eno1, Pgk1, Aldoa, Eno3, Tpi1, Aldoc, Pgam1
Gluconeogenesis	35	7	0.09	75.58	+	1.55e-11	6.26e-09	Eno1, Pgk1, Aldoa, Eno3, Tpi1, Aldoc, Pgam1
Glycolysis	63	7	0.17	41.99	+	6.5e-10	2.1e-07	Eno1, Pgk1, Aldoa, Eno3, Tpi1, Aldoc, Pgam1
HEMOSTASIS
Platelet activation, signaling and aggregation
Response to elevated platelet cytosolic Ca2+	140	4	0.37	10.8	+	0.000571	0.0318	Alb, AldoA, Sod1,Tagln2
Platelet degranulation	135	4	0.36	11.2	+	0.0005	0.0299	Ctss, Ctsd, Ctsb, Ctsl
TRANSPORT OF SMALL MOLECULES
Plasma lipoprotein assembly, remodeling, and clearance	62	3	0.16	18.29	+	0.000679	0.0343	Alb, Ncp2, Apoe
HDL remodeling	9	2	0.02	83.98	+	0.000371	0.024	Alb, ApoE
EXTRACELLULAR MATRIX ORGANIZATION
Degradation of the extracellular matrix	142	5	0.38	13.31	+	4.32e-05	0.00499	Ctss, Ctsd, Ctsb, Mmp12, Ctsl
Collagen degradation	69	3	0.18	16.43	+	0.000915	0.0435	Ctsd, Ctsb, Mmp12
Assembly of collagen fibrils and other multimeric structures	70	3	0.19	16.2	+	0.000952	0.044	Ctss Ctsb, Ctsl
Unclassified	12915	11	34.18	0.32	-	8.94e-10	2.41e-07	Ahnak, Gapdh, Actbl2, Tpm3, Cfl1, Afm, Ywhaz, Gstm1, Atrn, Clic1, Capg
Metabolism	1818	18	4.81	3.74	+	6.55e-07	0.000106	Esd, Alb, Eno1, Psma7, Gm20390, Pgk1, Aldoa, Eno3, Akr1a1, Tpi1, Aldoc, Hsp90ab1, Nme1, Gm2a, Apoe, Taldo1, Pgam1, Ldha
RNA Polymerase II Transcription	3
GENE EXPRESSION (TRANSCRIPTION)	3
Axon guidance	3
DEVELOPMENTAL BIOLOGY	3
Plasma lipoprotein assembly, remodeling, and clearance	3
TRANSPORT OF SMALL MOLECULES	3
Platelet activation, signaling and aggregation	4
HEMOSTASIS	4
EXTRACELLULAR MATRIX ORGANIZATION	5
MAP2K and MAPK activation	3
Signaling by Rho GTPases	6
SIGNAL TRANSDUCTION	6
CELLULAR RESPONSES TO EXTERNAL STIMULI	9
Glucose metabolism	7
Gluconeogenesis	7
Glycolysis	7
METABOLISM OF CARBOHYDRATES	9
Binding and Uptake of Ligands by Scavenger Receptors	4
Membrane Trafficking	4
VESICLEMEDIATED TRANSPORT	10
Adaptive Innate Immune System	4
MHC class II antigen presentation	4
Innate Immune System	23
IMMUNE SYSTEM	24

## Sheet: mDCs 
Reactome Pathway analysis of proteins identified in the secretome of mDCs
	Mus musculus (REF)
Reactome pathways	#	#	expected	Fold Enrichment	+/-	raw P value	FDR
IMMUNE SYSTEM	1769	48	10.16	4.73	+	1.59e-20	8.56e-18	Anxa2, Psma6, psap, Ywhab, Psma7, Rock1, Pygb, Hspa1b, Gm20390, Ctss, Ctsd, Hp, Jup, C3, Fabp5, Aldoa Prdx5, Prdx6, Pkm, psap, Cstb, Ctsb, Cst3, Lyz2, Hspa8, Aldoc, Arpc5, Hsp90ab1, Gm2a, Eef1a1, Ppia, Hsp90aa1, Ostf1, Ctsz, Pglyrp2, Ctsl,Arpc1b, Actb, Rab7, Npc2, Lgals3, Arpc4, Psme1, Cotl1, Myh9, Il12b, Dsp, Pgam1, Ftl1
Innate Immune System	1039	46	5.96	7.71	+	4.05e-28	6.55e-25	Anxa2, Psma6, psap, Psma7, Rock1, Pygb, Hspa1b, Gm20390, Ctss, Ctsd, Hp, Jup, C3, Fabp5, Aldoa Prdx5, Prdx6, Pkm, Cstb, Ctsb, Cst3, Lyz2, Hspa8, Aldoc, Arpc5, Hsp90ab1, Gm2a, Eef1a1, Ppia, Hsp90aa1, Ostf1, Ctsz, Pglyrp2, Ctsl,Arpc1b, Actb, Rab7, Npc2, Lgals3, Arpc4, Psme1, Cotl1, Myh9, Il12b, Dsp, Pgam1, Ftl1
Neutrophil degranulation	553	36	3.17	11.34	+	3.84e-27	3.1e-24	Anxa2, Rock1, Pygb, Hspa1b, Gm20390, Ctss, Ctsd, Hp, Jup, C3, Fabp5, Aldoa Prdx5, Prdx6, Pkm, psap, Cstb, Ctsb, Cst3, Lyz2, Hspa8, Aldoc, Arpc5, Hsp90ab1, Gm2a, Eef1a1, Ppia, Hsp90aa1, Ostf1, Ctsz, Rab7, Npc2, Lgals3, Cotl1, Dsp, Pgam1, Ftl1
Trafficking and processing of endosomal TLR	23	3	0.13	22.72	+	0.000429	0.011	Ctss, Ctsb ,Ctsl,
Regulation of actin dynamics for phagocytic cup formation	103	7	0.59	11.84	+	3.27e-06	0.000196	Arpc5, Hsp90ab1, Hsp90aa1, Arpc1b Actb, Arpc4, Myh9
Fcgamma receptor (FCGR) dependent phagocytosis	124	7	0.71	9.83	+	1.04e-05	0.00048	Arpc5, Hsp90ab1, Hsp90aa1, Arpc1b Actb, Arpc4, Myh9
Adaptive Innate Immune System
MHC class II antigen presentation	120	5	0.69	7.26	+	0.000761	0.0181	Ctss, Ctsd, Ctsb, Ctsl, Rab7
SIGNAL TRANSDUCTION	2644	33	15.18	2.17	+	1.41e-05	0.000615	Psma6, Ywhab, Psma7, Rock1, Pf4, Myl12b, Ywhae, Flna, Jup, C3, Ywhag, Fabp5, Hist2h2aa1, psap, Rac2, Anxa1, Arpc5, Hsp90ab1, Arhgdib, Hsp90aa1, Pfn1, Pebp1, Fn1, Arpc1b, Hist1h4a, Actb, Apoe, Arhgdia, Arpc4, Myl6, Psme1, Myh9, Ywhah
Signaling by Rho GTPases	383	19	2.2	8.64	+	1.58e-12	4.26e-10	Ywhab, Rock1, Myl12b, Ywhae, Flna, Ywhag, Hist2h2aa1, Rac2, Arpc5, Arhgdib, Pfn1, Arpc1b, Hist1h4a, Actb, Arhgdia, Arpc4, Myl6, Myh9, Ywhah
RHO GTPase Effectors	253	17	1.45	11.7	+	2.64e-13	8.54e-11	Ywhab, Rock1, Myl12b, Ywhae, Flna, Ywhag, Hist2h2aa1, Rac2, Arpc5, Pfn1, Arpc1b, Hist1h4a, Actb, Arpc4, Myl6, Myh9, Ywhah
RHO GTPases activate PKNs	42	6	0.24	24.88	+	3.1e-07	2.78e-05	Ywhab, Ywhae, Ywhag, Hist2h2aa1, Hist1h4a, Ywhah
RHO GTPases Activate WASPs and WAVEs	33	4	0.19	21.11	+	5.78e-05	0.00199	Arpc1b, Actb, Arpc5, Arpc4,
RHO GTPases activate PAKs	18	4	0.1	38.71	+	6.84e-06	0.000325	Myl12b, Flna ,Myh6, Myh9,
MAPK family signaling cascades	271	7	1.56	4.5	+	0.0011	0.0241	Psma6, Ywhab, Psma7, Pebp1, Fn1, Actb, Psme1
MAPK1/MAPK3 signaling	247	7	1.42	4.94	+	0.000651	0.0157	Psma6, Ywhab, Psma7, Pebp1, Fn1, Actb, Psme1
RAF/MAP kinase cascade	241	7	1.38	5.06	+	0.000565	0.0138	Psma6, Ywhab, Psma7, Pebp1, Fn1, Actb, Psme1
MAP2K and MAPK activation	41	4	0.24	16.99	+	0.000126	0.00377	Ywhab,Pebp1, Fn1, Actb
Signaling by Nuclear Receptors	142	5	0.82	6.13	+	0.00157	0.0321	Fabp5, Hist2h2aa1, Hsp90ab1, Hsp90aa1, Hist1h4a
Estrogen-dependent gene expression	79	4	0.45	8.82	+	0.00131	0.0272	Hist2h2aa1, Hsp90ab1, Hsp90aa1, Hist1h4a
ESR-mediated signaling	85	4	0.49	8.2	+	0.0017	0.0344	Hist2h2aa1, Hsp90ab1, Hsp90aa1, Hist1h4a
Signaling by WNT	257	7	1.48	4.74	+	0.000816	0.0188	Psma6, Psma7, Hist2h2aa1, Rac2, Pfn1, Hist1h4a, Psme1
Beta-catenin independent WNT signaling	123	5	0.71	7.08	+	0.000846	0.0193	Psma6, Psma7, Rac2, Pfn1, Psme1
PCP/CE pathway	87	5	0.5	10.01	+	0.000185	0.00534	Psma6, Psma7, Rac2, Pfn1, Psme1
Signaling by Receptors Tyrosine Kinases
VEGFA-VEGFR2 Pathway	92	4	0.53	7.57	+	0.00224	0.0432	Rock1, Jup, Hsp90aa1, Actb
VESICLE_MEDIATED TRANSPORT	646	15	3.71	4.04	+	5.72e-06	0.00028	Alb, Ywhab, Ywhae, Hp, Ywhag, Hspa8, Arpc5, Hpx, Ctsz, Actb, Rab7, Apoe, Arpc4, Ftl1, Ywhah
Membrane Trafficking	570	11	3.27	3.36	+	0.000508	0.0126	Ywhab, Ywhae, Ywhag, Hspa8, Arpc5, Ctsz, Actb, Rab7, Arpc4, Ftl1, Ywhah
Translocation of SLC2A4 (GLUT4) to the plasma membrane	7	4	0.04	99.54	+	3.24e-07	2.76e-05	Ywhab, Ywhae, Ywhag, Ywhah
Binding and Uptake of Ligands by Scavenger Receptors	77	4	0.44	9.05	+	0.0012	0.0255	Alb, Hp, Hpx, Apoe
CELLULAR RESPONSES TO EXTERNAL STIMULI	416	15	2.39	6.28	+	2.59e-08	3.48e-06	Psma6, Psma7, Ywhae, Hspa1b Prdx5, Prdx6, Hist2h2aa1, Sod1, Hspa8, Prdx1, Hsp90ab1, Eef1a1, Hsp90aa1 Prdx5, Prdx6, Hist1h4a Psme1
Cellular responses to stress	354	15	2.03	7.38	+	3.25e-09	5.83e-07	Psma6, Psma7, Ywhae, Hspa1b Prdx5, Prdx6, Hist2h2aa1, Sod1, Hspa8, Prdx1, Hsp90ab1, Eef1a1, Hsp90aa1 Prdx5, Prdx6, Hist1h4a Psme1
Cellular response to heat stress	87	6	0.5	12.01	+	1.56e-05	0.000631	Ywhae, Hspa1b, Hspa8, Hsp90ab1, Eef1a1, Hsp90aa1
HSF1-dependent transactivation	24	4	0.14	29.03	+	1.86e-05	0.000735	Hspa1b, Hspa8, Hsp90ab1, Hsp90aa1
HSF1 activation	8	4	0.05	87.09	+	4.84e-07	3.91e-05	Ywhae, Hsp90ab1, Eef1a1, Hsp90aa1
Attenuation phase	14	4	0.08	49.77	+	2.91e-06	0.000181	Hspa1b, Hspa8, Hsp90ab1, Hsp90aa1
Detoxification of Reactive Oxygen Species	35	4	0.2	19.91	+	7.14e-05	0.0024	Prdx5, Prdx6, Sod1, Prdx5
HSP90 chaperone cycle for steroid hormone receptors (SHR)	51	4	0.29	13.66	+	0.000276	0.00743	Hspa1b, Hspa8, Hsp90ab1, Hsp90aa1
CELL CYCLE	541	11	3.11	3.54	+	0.000331	0.00862	Psma6, Ywhab, Psma7, Ywhae, Ywhag, Hist2h2aa1, Hsp90ab1, Hsp90aa1, Hist1h4a, Psme1, Ywhah
Cell Cycle Checkpoints	262	8	1.5	5.32	+	0.000164	0.00482	Psma6, Ywhab, Psma7, Ywhae, Ywhag,Hist1h4a, Psme1, Ywhah
G2/M Checkpoints	139	8	0.8	10.03	+	2.07e-06	0.00014	Psma6, Ywhab, Psma7, Ywhae, Ywhag,Hist1h4a, Psme1, Ywhah
G2/M DNA damage checkpoint	67	5	0.38	13	+	5.77e-05	0.00203	Ywhab, Ywhae, Ywhag, Hist1h4a, Ywhah
Chk1/Chk2(Cds1) mediated inactivation of Cyclin B:Cdk1 complex	10	4	0.06	69.67	+	9.7e-07	6.81e-05	Ywhab, Ywhae, Ywhag, Ywhah
Cell Cycle, Mitotic	472	9	2.71	3.32	+	0.00179	0.0349	Psma6, Psma7, Ywhae, Ywhag, Hist2h2aa1, Hsp90ab1, Hsp90aa1, Hist1h4a, Psme1,
Mitotic G2-G2/M phases	179	7	1.03	6.81	+	9.8e-05	0.00305	Psma6, Psma7, Ywhae, Ywhag, Hsp90ab1, Hsp90aa1 Psme1,
G2/M Transition	177	7	1.02	6.89	+	9.16e-05	0.00296	Psma6, Psma7, Ywhae, Ywhag, Hsp90ab1, Hsp90aa1 Psme1,
The role of GTSE1 in G2/M progression after G2 checkpoint	72	5	0.41	12.1	+	7.97e-05	0.00263	Psma6, Psma7, Hsp90ab1, Hsp90aa1 Psme1,
M Phase	341	8	1.96	4.09	+	0.0009	0.0202	Psma6, Psma7, Ywhae, Ywhag, Hist2h2aa1, Hsp90aa1, Hist1h4a, Psme1,
CELL-CELL COMUNICATION	92	5	0.53	9.47	+	0.000237	0.0065	psap, Flna, Jup, Actn1, Actb
Cell junction organization	69	4	0.4	10.1	+	0.000813	0.019	Flna, jup, Actn1, Actb
Cell-extracellular matrix interactions	14	3	0.08	37.33	+	0.000117	0.00355	Flna, Actn1, Actb
GENE EXPRESSION (TRANSCRIPTION)
Generic Transcription Pathway	733	12	4.21	2.85	+	0.00117	0.0251	Psma6, Ywhab, Psma7, Ywhae, Ywhag, Hist2h2aa1, Prdx1, Prdx5, Prdx6, Ctsl, Hist1h4a, Psme1, Ywhah
TP53 Regulates Metabolic Genes	49	6	0.28	21.33	+	7.09e-07	5.45e-05	Ywhab, Ywhae, Ywhag, Prdx1, Prdx5, Prdx6, Ywhah
Transcriptional regulation by RUNX1	167	6	0.96	6.26	+	0.000482	0.0122	Psma6, Psma7, Hist2h2aa1, Ctsl, Hist1h4a, Psme1
DEVELOPMENTAL BIOLOGY	466	13	2.68	4.86	+	3.73e-06	0.000201	Rock1, Jup, Gm5478, Arpc5, Hsp90ab1, Hsp90aa1, Pfn1, Arpc1b, Actb, Arpc4, Dsp, Gm5414, Msn
Axon guidance	277	9	1.59	5.66	+	3.99e-05	0.00143	Rock1, Arpc5, Hsp90ab1, Hsp90aa1, Pfn1, Arpc1b, Actb, Arpc4, Msn
EPH-Ephrin signaling	71	6	0.41	14.72	+	5.23e-06	0.000264	Rock1, Arpc5, Hsp90aa1, Arpc1b, Actb, Arpc4
EPHB-mediated forward signaling	40	6	0.23	26.13	+	2.39e-07	2.27e-05	Rock1, Arpc5, Hsp90aa1, Arpc1b, Actb, Arpc4
METABOLISM OF CARBOHYDRATE	261	13	1.5	8.68	+	6.18e-09	9.98e-07	Eno1, Pgk1, Aldoa, Pgls, Pkm, Eno3, Pygm, Akr1a1, Tpi1, Aldoc, Mdh2, Taldo1, Pgam1
Glucose metabolism	82	9	0.47	19.12	+	2.56e-09	5.17e-07	Eno1, Pgk1, Aldoa, Pkm, Eno3, Tpi1, Aldoc, Mdh2, Pgam1
Gluconeogenesis	35	8	0.2	39.81	+	1.11e-10	2.56e-08	Eno1, Pgk1, Aldoa, Eno3, Tpi1, Aldoc, Mdh2, Pgam1
Glycolysis	63	8	0.36	22.12	+	7.11e-09	1.05e-06	Eno1, Pgk1, Aldoa, Pkm, Eno3, Tpi1, Aldoc, Pgam1
PROGRAMMED CELL DEATH	103	7	0.59	11.84	+	3.27e-06	0.000189	Ywhab, Rock1, Ywhae, Ywhag, Vim, Dsp, Ywhah
Apoptosis	96	7	0.55	12.7	+	2.11e-06	0.000136	Ywhab, Rock1, Ywhae, Ywhag, Vim, Dsp, Ywhah
Intrinsic Pathway for Apoptosis	26	4	0.15	26.8	+	2.47e-05	0.00093	Ywhab, Ywhae, Ywhag, Ywhah
Activation of BH3-only proteins	16	4	0.09	43.55	+	4.57e-06	0.000238	Ywhab, Ywhae, Ywhag, Ywhah
Activation of BAD and translocation to mitochondria	10	4	0.06	69.67	+	9.7e-07	7.12e-05	Ywhab, Ywhae, Ywhag, Ywhah
Apoptotic cleavage of cellular proteins	39	3	0.22	13.4	+	0.00177	0.0349	Rock1, Vim, Dsp
HEMOSTASIS	597	12	3.43	3.5	+	0.000196	0.00554	Anxa2, Alb, Pf4, Flna, Aldoa, psap, Actn1, Sod1, Rac2, Ppia, Fn1, Tagln2
Platelet activation, signaling and aggregation	261	10	1.5	6.67	+	3.65e-06	0.000204	Alb, Pf4, Flna, Aldoa, psap, Actn1, Sod1, Rac2, Fn1, Tagln2
Response to elevated platelet cytosolic Ca2+	140	9	0.8	11.2	+	1.93e-07	1.95e-05	Pf4, Flna, Aldoa, psap, Actn1, Sod1, Fn1, Tagln2
Platelet degranulation	135	9	0.78	11.61	+	1.44e-07	1.55e-05	Alb, Pf4, Flna, Aldoa, psap, Actn1, Sod1, Fn1, Tagln2
MUSCLE CONTRACTION	184	8	1.06	7.57	+	1.49e-05	0.000616	Myh6, Myl12b, Tpm1, Actc1, Vim, Myh8, Myl6, Tpm2
Striated Muscle Contraction	35	6	0.2	29.86	+	1.17e-07	1.46e-05	Myh6, Tpm1, Actc1, Vim, Myh8, Tpm2
Smooth Muscle Contraction	28	4	0.16	24.88	+	3.22e-05	0.00118	Myl12b, Tpm1, Myl6, Tpm2
METABOLISM OF PROTEINS	1720	21	9.87	2.13	+	0.00122	0.0256	Psma6, psap, Alb, Psma7, Eif5a, Ctsd, Lgals1, C3, Hist2h2aa1, Cst3, Hspa8, Eef1a1, Hist3h2a, Ctsz, Fn1, Hist1h4a, Actb, Rab7, Apoe, Psme1, Pla2g7
Post-translational protein modification	1325	18	7.61	2.37	+	0.000985	0.0218	Psma6, Alb, Psma7, Eif5a, Lgals1, C3, Hist2h2aa1, Cst3, Hspa8, Eef1a1, Hist3h2a, Ctsz, Fn1, Hist1h4a, Actb, Rab7, Apoe, Psme1
Post-translational protein phosphorylation	122	6	0.7	8.57	+	9.44e-05	0.00299	Alb, Lgals1, C3, Cst3, Fn1, Apoe,
Regulation of Insulin-like Growth Factor (IGF) transport and uptake by Insulin-like Growth Factor Binding Proteins (IGFBPs)	155	6	0.89	6.74	+	0.000329	0.00871	Alb, Lgals1, C3, Cst3, Fn1, Apoe
UCH proteinases	86	6	0.49	12.15	+	1.47e-05	0.000624	Psma6, Psma7, Hist2h2aa1, Hist3h2a, Actb, Psme1
METABOLISM OF RNA
Regulation of mRNA stability by proteins that bind AU-rich elements	81	6	0.47	12.9	+	1.06e-05	0.000478	Psma6, Ywhab, Psma7, Hspa1b, Hspa8, Psme1
AUF1 (hnRNP D0) binds and destabilizes mRNA	55	5	0.32	15.84	+	2.38e-05	0.000916	Psma6, Psma7, Hspa1b, Hspa8, Psme1
TRANSPORT OF SMALL MOLECULES
Plasma lipoprotein assembly, remodeling, and clearance
HDL remodeling	9	2	0.05	38.71	+	0.00172	0.0343	Alb. Apoe
EXTRACELLULAR MATRIX ORGANIZATION	317	7	1.82	3.85	+	0.00263	0.0499	Ctss, Ctsd, Ctsb, Mmp12, Ctsl, Fn1, Dsp
Degradation of the extracellular matrix	142	6	0.82	7.36	+	0.000209	0.00582	Ctss, Ctsd, Ctsb, Mmp12, Ctsl, Fn1
UNCLASSIFIED	12915	26	74.14	0.35	-	7.24e-18	2.92e-15	H2-Ab1, Lcp1, Rpl12, Gapdh, Myh13, Myh4, Actbl2, Tpm3, Cmpk1, Cfl1, Afm, Cdc42, Ran, Myh1, Efhd2, Lcn2, Ywhaz, Rnaset2b, Gstm1, Atrn, Pnp, Rps20, Ywhaq, Saa3, Clic1, Capg

## Sheet: mDCs vs iDCs
Reactome Pathway analysis of proteins involved in the maturation process (mDCs vs iDCs)
	Mus musculus (REF)
Reactome pathways	#	#	expected	Fold Enrichment	+/-	raw P value	FDR
IMMUNE SYSTEM	1769	14	2.86	4.9	+	2.87e-07	0.000155	Anxa2, Arpc2, Pygb, Hmgb1, Jup, C3, Pkm, Ctsz, Cfb, Rab7, Myh9, Il12b, Dsp, Ftl1
Innate Immune System	1039	13	1.68	7.75	+	4.39e-09	7.1e-06	Anxa2, Arpc2, Pygb, Hmgb1, Jup, C3, Pkm, Ctsz, Cfb, Rab7, Myh9, Dsp, Ftl1
Neutrophil degranulation	553	10	0.89	11.2	+	1.35e-08	1.09e-05	Anxa2, Pygb, Hmgb1, Jup, C3, Pkm, Ctsz, Rab7, Dsp, Ftl1
Activation of C3 and C5	7	2	0.01	> 100	+	9.03e-05	0.0182	C3, Cfb
Alternative complement activation	6	2	0.01	> 100	+	7.03e-05	0.0162	C3, Cfb
SIGNAL TRANSDUCTION
Signal by RHO GTPase
RHO GTPase Effectors	253	5	0.41	12.24	+	5.57e-05	0.015	Arpc2, Myl12b, Flna, Hist2h2aa1, Myh9
RHO GTPases activate PAKs	18	3	0.03	> 100	+	5.02e-06	0.00203	Myl12b, Flna, Myh9
Muscle contraction	184	4	0.3	13.46	+	0.000232	0.0375	Myh6, Myl12b, Tpm1, Myh8
Striated Muscle Contraction	35	3	0.06	53.09	+	3.12e-05	0.0101	Myh6, Tpm1, Myh8
UNCLASSIFIED	12915	9	20.85	0.43	-	0.000118	0.0213	H2-Ab1, Myh13, Myh4, Myh1, Lcn2, Rnaset2b, Atrn, Saa3, Capg
Muscle contraction	4
RHO GTPases activate PAKs	3
RHO GTPase Effectors	5
Signal by RHO GTPase	5
SIGNAL TRANSDUCTION	5
Alternative complement activation	6
Activation of C3 and C5	7
Neutrophil degranulation	10
Innate Immune System	13
IMMUNE SYSTEM	14

## Sheet: LGmDCs vs mDCs
Reactome Pathway analysis of proteins involved in the maturation process modulated by L. gasseri (LGmDCs vs mDCs)
	Mus musculus (REF)
Reactome pathways	#	#	expected	Fold Enrichment	+/-	raw P value	FDR
IMMUNE SYSTEM	1769	14	2.94	4.77	+	4.28e-07	0.000231	Il1rn, Cd14, Pygb, Hmgb1, Ctss, Jup, C3, Lyz2, Ctsz, Rab7, Myh9, Il12b, Dsp, Ftl1
Innate Immune System	1039	12	1.72	6.96	+	6.89e-08	5.57e-05	Cd14, Pygb, Hmgb1, Ctss, Jup, C3, Lyz2, Ctsz, Rab7, Myh9, Dsp, Ftl1
Neutrophil degranulation	553	11	0.92	11.99	+	1.14e-09	1.84e-06	Cd14, Pygb, Hmgb1, Ctss, Jup, C3, Lyz2, Ctsz, Rab7, Dsp, Ftl1
HEMOSTASIS		4
Platelet activaction, signaling and aggrgation		4
Response to elevated platelet cytosolic Ca2+	140	4	0.23	17.22	+	9.28e-05	0.03	pf4,Flna,Fn1, Tagln2
Platelet degranulation	135	4	0.22	17.85	+	8.09e-05	0.0327	pf4,Flna,Fn1, Tagln2
EXTRACELLULAR MATRIX ORGANIZATION	317	5	0.53	9.5	+	0.00018	0.0416	Ctss, Ppib, Mmp12, Fn1, Dsp
UNCLASSIFIED	12915	10	21.43	0.47	-	0.000176	0.0475	Myh13, Myh4, Hnrnpab, Cdc42, Myh1, Lcn2, Rnaset2b, Atrn, Coro1a, Capg
Platelet activaction, signaling and aggrgation	4
HEMOSTASIS	4
EXTRACELLULAR MATRIX ORGANIZATION	5
Neutrophil degranulation	11
Innate Immune System	12
IMMUNE SYSTEM	14
