# Supplementary material for: Secretome Analysis of Mouse Dendritic Cells Interacting with a Probiotic Strain of Lactobacillus gasseri
Source: Nutrients. 2020 Feb 20;12(2):555. doi: 10.3390/nu12020555 (PMC7071482; doi:10.3390/nu12020555)
Supplement: Supplementary file 1 [file nutrients-12-00555-s001.zip › Table_S1.xlsx]

## Sheet: All proteins
List of the proteins identified in this study
Accession	Description	gene name	Coverage	# Peptides	# PSMs	# Unique Peptides	# AAs	MW [kDa]	calc. pI	Peptides mDCs1 Sequest HT	PSMs mDCs1 Sequest HT	Peptides mDCs2 Sequest HT	PSMs mDCs2 Sequest HT	Peptides mDCs3 Sequest HT	PSMs mDCs3 Sequest HT	Peptides mDCs4 Sequest HT	PSMs mDCs4 Sequest HT	Peptides LGmDCs1 Sequest HT	PSMs LGmDCs1 Sequest HT	Peptides LGmDCs2 Sequest HT	PSMs LGmDCs2 Sequest HT	Peptides LGmDCs3 Sequest HT	PSMs LGmDCs3 Sequest HT	Peptides LGmDCs4 Sequest HT	PSMs LGmDCs4 Sequest HT	Peptides iDCs1 Sequest HT	PSMs iDCs1 Sequest HT	Peptides iDCs2 Sequest HT	PSMs iDCs2 Sequest HT	Peptides iDCs3 Sequest HT	PSMs iDCs3 Sequest HT	Peptides iDCs4 Sequest HT	PSMs iDCs4 Sequest HT	SignalP prediction	SecretomeP prediction	DeepLoc-1.0	UniProtKB	Localization
P01921	H-2 class II histocompatibility antigen, A-D beta chain OS=Mus musculus OX=10090 GN=H2-Ab1 PE=1 SV=1	H2-Ab1	41	8	39	5	265	29,9	7,83	3	5	2	2	4	6	8	13	3	3		0.16	6	8	2	2		0.16		0.16		0.16		0.16	1				CELL Membrane/ UNiprot membrane
P06343	H-2 class II histocompatibility antigen, A-K beta chain OS=Mus musculus OX=10090 GN=H2-Ab1 PE=1 SV=1	H2-Ab1	26	5	15	1	263	29,9	8,76	2	3	1	1	2	3	3	3	2	2	1	1	2	2		0.16		0.16		0.16		0.16		0.16	1				CELL Membrane/ UNiprot membrane
Q61646	Haptoglobin OS=Mus musculus OX=10090 GN=Hp PE=1 SV=1	Hp	30	9	476	9	347	38,7	6,29	5	54	5	54	5	43	7	55	5	58	3	57	5	42	4	26	3	25	3	22	3	25	3	15	1		1	1	extracellular
Q91X72	Hemopexin OS=Mus musculus OX=10090 GN=Hpx PE=1 SV=2	Hpx	9	6	1068	6	460	51,3	7,80	5	129	5	130	5	85	5	90	5	123	5	108	4	75	4	44	6	97	4	88	3	60	3	39	1		1	1	extracellular
P10605	Cathepsin B OS=Mus musculus OX=10090 GN=Ctsb PE=1 SV=2	Ctsb	48	18	242	18	339	37,3	5,91	10	28	7	27	7	14	8	24	10	26	8	16	5	12	4	10	7	17	8	19	12	28	10	21	1			1	Uniprot: extra cellular region/secreted/lysosome
P25085	Interleukin-1 receptor antagonist protein OS=Mus musculus OX=10090 GN=Il1rn PE=2 SV=1	Il1rn	26	5	48	5	178	20,3	6,19	1	3	1	2	1	4	1	3	3	9	2	7	3	8	2	7	1	2		0.16	1	2	1	1	1			1	Uniprot: extra cellular region/secreted
Q3UD32	Uncharacterized protein OS=Mus musculus OX=10090 GN=Ctss PE=2 SV=1	Ctss	31	10	230	10	343	38,8	7,15	9	44	8	31	9	21	10	34	6	14	3	4	6	15	3	5	4	17	5	10	8	23	6	12	1			1	Uniprot: extra cellular region/secreted
Q60963	Platelet-activating factor acetylhydrolase OS=Mus musculus OX=10090 GN=Pla2g7 PE=2 SV=2	Pla2g7	11	4	23	4	440	49,2	7,12	2	4	3	3	2	2	3	3	1	1	1	1	1	2	3	3		0.16		0.16	2	3	1	1	1			1	Unniprot: extra cellular region/secreted
A0A097PUD0	Anti-dectin-1 15E2 light chain OS=Mus musculus OX=10090 PE=2 SV=1		44	7	536	7	235	25,6	8,31	6	121	6	115	6	27	6	46	5	42	4	17	4	32	5	26	4	27	5	20	5	37	4	26	1		1		extracellular
A2TJ61	Peptidoglycan recognition protein 2 OS=Mus musculus OX=10090 GN=Pglyrp2 PE=2 SV=1	Pglyrp2	4	2	50	1	530	57,6	6,98	2	6	2	4	1	2	2	6	1	10	1	6	1	4	1	2	1	3	1	1	1	4	1	2	1		1		extracellular
B8JJN0	Uncharacterized protein OS=Mus musculus OX=10090 GN=Gm20547 PE=3 SV=1	Cfb	9	10	27	10	1276	142,2	7,36	4	4	1	1	6	7	1	1	4	4	3	3	5	5	2	2		0.16		0.16		0.16		0.16	1		1		Extracellular
J3QPG5	Prosaposin OS=Mus musculus OX=10090 GN=Psap PE=1 SV=1	psap	21	10	39	10	557	61,3	5,29	2	2	1	1	4	8	4	7	3	3		0.16	3	3	3	3	1	1		0.16	6	9	2	2	1		1		extracellular
O89020-3	Isoform 3 of Afamin OS=Mus musculus OX=10090 GN=Afm	Afm	8	8	194	7	611	69,6	5,63	4	33	4	36	5	10	5	7	6	33	5	21	3	5	2	3	2	20	2	17	4	6	2	3	1		1		extracellular
P01027	Complement C3 OS=Mus musculus OX=10090 GN=C3 PE=1 SV=3	C3	7	9	15	9	1663	186,4	6,73	5	5	2	2	4	4	4	4		0.16		0.16		0.16		0.16		0.16		0.16		0.16		0.16	1		1		extracellular
P04918	Serum amyloid A-3 protein OS=Mus musculus OX=10090 GN=Saa3 PE=1 SV=1	Saa3	44	5	28	5	122	13,8	9,88	1	1	2	6	2	6	2	4	3	5	1	1	1	2	2	3		0.16		0.16		0.16		0.16	1		1		extracellular
P08226	Apolipoprotein E OS=Mus musculus OX=10090 GN=Apoe PE=1 SV=2	Apoe	39	12	205	11	311	35,8	5,68	7	31	7	27	7	22	9	30	5	8	2	4	4	4	4	5	6	13	6	12	9	30	8	19	1		1		extracellular
P08905	Lysozyme C-2 OS=Mus musculus OX=10090 GN=Lyz2 PE=1 SV=2	Lyz2	53	10	572	6	148	16,7	8,81	9	114	10	123	5	76	6	58	3	19	2	12	5	24	6	28	1	4	1	4	7	62	6	48	1		1		extracellular
P11276	Fibronectin OS=Mus musculus OX=10090 GN=Fn1 PE=1 SV=4	Fn1	18	27	73	27	2477	272,4	5,59	2	3	2	3	13	16	24	41		0.16		0.16		0.16		0.16		0.16		0.16	6	7	3	3	1		1		extracellular
P21460	Cystatin-C OS=Mus musculus OX=10090 GN=Cst3 PE=1 SV=2	Cst3	42	7	324	7	140	15,5	9,00	7	35	6	29	7	48	6	36	5	24	2	14	7	39	7	38	2	8	1	5	7	26	5	22	1		1		extracellular
P34960	Macrophage metalloelastase OS=Mus musculus OX=10090 GN=Mmp12 PE=1 SV=3	Mmp12	40	20	318	20	473	54,9	9,01	9	20	8	13	7	9	10	21	15	70	12	42	15	53	12	32	8	13	4	8	8	22	6	15	1		1		extracellular
P43432	Interleukin-12 subunit beta OS=Mus musculus OX=10090 GN=Il12b PE=1 SV=1	Il12b	30	9	55	9	335	38,2	6,54	7	7	4	6	2	3	5	8	6	10	6	9	4	6	6	6		0.16		0.16		0.16		0.16	1		1		extracellular
Q3U3C2	Uncharacterized protein OS=Mus musculus OX=10090 GN=Npc2 PE=2 SV=1	Npc2	42	6	97	6	149	16,5	7,68	3	5	2	5	4	13	3	5	6	25	4	8	4	9	4	7	3	8	3	3	3	6	3	3	1		1		extracellular
Q3U6A3	Monocyte differentiation antigen CD14 OS=Mus musculus OX=10090 GN=Cd14 PE=2 SV=1	Cd14	23	7	22	7	366	39,1	5,21	2	3		0.16		0.16		0.16	5	7	5	6	3	4	2	2		0.16		0.16		0.16		0.16	1		1		extracellular
Q546G4	Albumin 1 OS=Mus musculus OX=10090 GN=Alb PE=1 SV=1	Alb	13	9	3184	4	608	68,6	6,07	6	353	5	362	7	265	6	221	5	326	5	376	6	231	6	220	5	302	6	252	5	146	5	130	1		1		extracellular
Q5FWA0	Ribonuclease T2B OS=Mus musculus OX=10090 GN=Rnaset2b PE=1 SV=1	Rnaset2b	21	4	24	4	259	29,6	6,37	2	4	4	8	3	6	2	4	1	1		0.16	1	1		0.16		0.16		0.16		0.16		0.16	1		1		extracellular
Q60842	Chromosome 24p3 (Fragment) OS=Mus musculus OX=10090 PE=3 SV=1	Lcn2	12	4	24	4	283	31,7	8,41	2	8	3	10	3	3	2	3		0.16		0.16		0.16		0.16		0.16		0.16		0.16		0.16	1		1		extracellular
Q6P8R3	C-X-C motif chemokine OS=Mus musculus OX=10090 GN=Pf4 PE=2 SV=1	Pf4	20	2	38	2	105	11,2	8,79	2	8	2	6	2	10	2	3	1	1		0.16	2	3	2	5		0.16		0.16	2	2		0.16	1		1		extracellular
A6ZI44	Fructose-bisphosphate aldolase OS=Mus musculus OX=10090 GN=Aldoa PE=1 SV=1	Aldoa	62	26	553	22	418	45,1	7,91	17	81	14	71	15	85	17	29	17	61	15	53	15	43	13	37	11	20	8	18	12	30	11	25	1
P24369	Peptidyl-prolyl cis-trans isomerase B OS=Mus musculus OX=10090 GN=Ppib PE=1 SV=2	Ppib	15	3	44	3	216	23,7	9,55	1	3	1	2	1	2	2	4	2	10	1	5	3	7	2	5	1	1	1	1	1	3	1	1	1				endoplasmic reticulum
Q3TNC8	Uncharacterized protein OS=Mus musculus OX=10090 GN=Ctsl PE=2 SV=1	Ctsl	29	13	145	13	334	37,5	6,83	7	18	7	15	9	15	6	18	8	20	6	9	9	16	7	9	4	7	4	6	6	9	2	3	1				lysosome
Q60648	Ganglioside GM2 activator OS=Mus musculus OX=10090 GN=Gm2a PE=1 SV=2	Gm2a	25	6	89	6	193	20,8	5,90	5	12	2	2	6	8	3	3	3	15	3	8	4	5	2	3	3	13	3	9	4	8	3	3	1				lysosome
Q8C243	Uncharacterized protein OS=Mus musculus OX=10090 GN=Ctsd PE=2 SV=1	Ctsd	20	8	42	8	445	48,3	7,27	6	9	4	4	1	1	2	4	2	3	1	1	3	3	1	1	4	7	5	6	1	1	2	2	1				lysosome
Q9ES94	Cathepsin Z OS=Mus musculus OX=10090 GN=Ctsz PE=2 SV=1	Ctsz	27	8	108	8	307	34,2	6,60	6	16	6	13	6	10	5	8	6	18	6	13	5	11	4	7	2	3	1	2	3	4	2	3	1				lysosome
B9EIU3	Attractin OS=Mus musculus OX=10090 GN=Atrn PE=2 SV=1	Atrn	5	8	78	8	1428	157,9	7,27	2	3	2	2	4	8	3	6	6	15	3	9	3	7	3	6	3	4	3	5	6	8	3	5
P60766	Cell division control protein 42 homolog OS=Mus musculus OX=10090 GN=Cdc42 PE=1 SV=2	Cdc42	25	4	29	3	191	21,2	6,55	4	6	2	5	3	3	2	3	2	3		0.16	1	1		0.16	1	1		0.16	3	5	1	2		1
Q05144	Ras-related C3 botulinum toxin substrate 2 OS=Mus musculus OX=10090 GN=Rac2 PE=1 SV=1	Rac2	36	7	32	6	192	21,4	7,61	4	6	3	3	3	5	2	2	2	2		0.16	3	5	1	1		0.16		0.16	4	5	2	3		1
P60710	Actin, cytoplasmic 1 OS=Mus musculus OX=10090 GN=Actb PE=1 SV=1	Actb	59	21	2128	2	375	41,7	5,48	17	307	17	334	15	143	15	139	14	216	14	173	14	169	14	162	15	111	13	87	14	166	13	121
P16045	Galectin-1 OS=Mus musculus OX=10090 GN=Lgals1 PE=1 SV=3	Lgals1	34	4	95	4	135	14,9	5,49	2	8	2	6	4	18	2	7	4	7	2	4	3	10	3	9		0.16		0.16	4	16	4	10				1	extracellular
A0A0A0MQA5	Tubulin alpha chain (Fragment) OS=Mus musculus OX=10090 GN=Tuba4a PE=1 SV=1	Tuba4a	28	12	162	4	477	52,9	5,19	12	72	12	61	1	1	1	1	3	6	3	5	4	9	3	3		0.16	1	1	1	1	2	2
A0A0R4J093	UMP-CMP kinase OS=Mus musculus OX=10090 GN=Cmpk1 PE=1 SV=1	Cmpk1	25	5	19	5	227	25,7	7,97	2	2	1	1	2	2	2	2	1	2		0.16	1	1	2	3	1	1	1	1	3	4		0.16		1
A0A1B0GR11	Transaldolase OS=Mus musculus OX=10090 GN=Taldo1 PE=1 SV=1	Taldo1	29	12	84	12	382	42,1	7,02	5	8	4	5	7	10	2	3	8	13	5	6	5	7	4	6	7	9	5	6	6	7	4	4
A0A1B0GSX0	L-lactate dehydrogenase OS=Mus musculus OX=10090 GN=Ldha PE=1 SV=1	Ldha	45	16	277	13	361	39,7	8,35	11	40	9	37	11	17	7	20	9	39	6	29	8	27	6	20	6	16	5	14	7	12	3	6
A0A1D5RLD8	Glyceraldehyde-3-phosphate dehydrogenase OS=Mus musculus OX=10090 GN=Gm10358 PE=1 SV=1	Gapdh	52	14	342	12	333	35,8	8,25	11	62	11	48	6	19	6	20	10	49	6	39	8	26	6	21	4	9	3	9	4	18	4	22
A0A1G5SJA5	OTTMUSWSBP00075795 OS=Mus musculus domesticus OX=10092 GN=OTTMUSWSBG00059279 PE=4 SV=1	Psme	23	4	30	4	239	27,0	5,76	3	3	2	2	1	1	2	4	3	5	1	2	3	4	2	2	1	1	1	1	2	3	1	2
A0A1W2P768	Histone H3.2 OS=Mus musculus OX=10090 GN=Hist2h3c1 PE=1 SV=1	Hist2h3c1	18	4	84	4	181	20,2	11,39	4	17	4	15	1	4	1	1	2	11	1	7	1	5	1	3	3	9	2	9	2	3		0.16		1
A0A1W2P7Q9	Myosin light polypeptide 6 OS=Mus musculus OX=10090 GN=Myl6 PE=1 SV=1	Myl6	38	7	69	5	158	17,7	4,65	5	22	4	15	6	12	1	1	2	2	1	1	3	6	3	5		0.16		0.16	3	3	2	2
A0A2R8VHP3	Uncharacterized protein OS=Mus musculus OX=10090 GN=Gm5478 PE=4 SV=1	Gm5478	11	9	952	1	535	57,9	6,20	7	134	7	151	5	89	6	100	3	47	3	51	7	82	6	74	6	70	4	56	3	53	3	45
A2AB79	Histone H2A OS=Mus musculus OX=10090 GN=Hist3h2a PE=2 SV=1	Hist3h2a	35	5	84	1	130	14,1	11,05	5	29	4	29	2	3	1	1	2	8	2	3	3	5	1	4		0.16		0.16	1	2		0.16
A2AE89	Glutathione S-transferase Mu 1 OS=Mus musculus OX=10090 GN=Gstm1 PE=1 SV=2	Gstm1	31	7	51	7	244	28,5	8,19	2	4	2	5	1	2	2	5	3	6	1	7	1	4	1	3	3	3	1	2	4	7	2	3
A8IP69	14-3-3 protein gamma subtype OS=Mus musculus OX=10090 GN=Ywhag PE=1 SV=1	Ywhag	16	5	64	3	247	28,3	4,89	5	15	4	15	2	2	1	2	3	11	1	4	3	6	3	3	1	1	1	1	2	2	2	2
B1AR69	Myosin, heavy polypeptide 13, skeletal muscle OS=Mus musculus OX=10090 GN=Myh13 PE=1 SV=1	Myh13	8	15	55	3	1938	223,4	5,57	3	3	3	4	5	5	13	37		0.16		0.16	1	2	1	2		0.16		0.16	1	2		0.16
B2RQQ1	MCG133649, isoform CRA_a OS=Mus musculus OX=10090 GN=Myh6 PE=1 SV=1	Myh6	8	14	64	1	1938	223,4	5,73	4	6	4	6	7	7	12	39		0.16		0.16	1	2	1	2		0.16		0.16	1	2		0.16
B2RWW8	Myosin, heavy polypeptide 8, skeletal muscle, perinatal OS=Mus musculus OX=10090 GN=Myh8 PE=2 SV=1	Myh8	24	40	161	3	1937	222,6	5,83	14	21	14	20	12	12	36	102		0.16		0.16	1	2	1	2		0.16		0.16	1	2		0.16
B2RWX0	Myosin, heavy polypeptide 1, skeletal muscle, adult OS=Mus musculus OX=10090 GN=Myh1 PE=2 SV=1	Myh1	25	43	169	7	1942	223,2	5,78	11	18	10	15	12	12	42	118		0.16		0.16	1	2	1	2		0.16		0.16	1	2		0.16
E9PZC3	Flavin reductase (NADPH) OS=Mus musculus OX=10090 GN=Blvrb PE=1 SV=1	Blvrb	19	5	130	5	247	26,6	7,01	5	14	4	10	4	11	5	14	5	15	4	12	4	18	5	17	1	1		0.16	3	11	3	7		1
E9PZF0	Nucleoside diphosphate kinase OS=Mus musculus OX=10090 GN=Gm20390 PE=3 SV=1	Gm20390	57	11	167	4	267	30,2	8,72	6	19	5	19	6	15	2	4	9	34	4	21	7	15	4	10	3	9	1	4	6	12	2	5
E9Q557	Desmoplakin OS=Mus musculus OX=10090 GN=Dsp PE=1 SV=1	Dsp	23	64	348	64	2883	332,7	6,80	53	155	48	129	5	7	5	15	1	2		0.16	10	18	7	12	1	1		0.16	4	9		0.16
E9Q616	AHNAK nucleoprotein (desmoyokin) OS=Mus musculus OX=10090 GN=Ahnak PE=1 SV=1	Ahnak	14	17	192	17	5656	603,9	6,30	14	44	13	41	1	5	1	7	1	14	1	9	2	16	3	12	2	7	1	9	2	14	2	14
F6VW30	14-3-3 protein theta (Fragment) OS=Mus musculus OX=10090 GN=Ywhaq PE=1 SV=1	Ywhaq	13	4	64	2	303	34,3	6,38	3	15	3	16	3	4	1	2	4	10	1	3	2	5	2	3	1	1		0.16	2	3	1	2
F8WID5	Tropomyosin alpha-1 chain OS=Mus musculus OX=10090 GN=Tpm1 PE=1 SV=1	Tpm1	19	8	55	1	326	37,4	4,72	4	14	2	8	3	5	4	7	2	5	1	4	3	5	2	2	1	1	2	3	1	1		0.16
H3BKH6	S-formylglutathione hydrolase OS=Mus musculus OX=10090 GN=Esd PE=1 SV=1	Esd	29	8	123	8	295	32,8	7,83	4	11	4	12	4	7	6	12	5	18	3	9	7	22	5	12	2	3	2	3	5	9	4	5
O70456	14-3-3 protein sigma OS=Mus musculus OX=10090 GN=Sfn PE=1 SV=2	Sfn	15	5	65	3	248	27,7	4,78	5	19	5	21	1	1		0.16	2	5		0.16	4	11	3	6		0.16		0.16	1	1	1	1
P05063	Fructose-bisphosphate aldolase C OS=Mus musculus OX=10090 GN=Aldoc PE=1 SV=4	Aldoc	44	12	92	8	363	39,4	7,12	3	14	2	12	7	26	3	3	5	13	2	6	1	2	1	2	1	2	2	3	2	4	4	5
P07901	Heat shock protein HSP 90-alpha OS=Mus musculus OX=10090 GN=Hsp90aa1 PE=1 SV=4	Hsp90aa1	18	14	64	7	733	84,7	5,01	11	18	11	18	3	4		0.16	3	5	2	3	3	7	2	2	1	1	1	1	1	3	1	2
P08228	Superoxide dismutase [Cu-Zn] OS=Mus musculus OX=10090 GN=Sod1 PE=1 SV=2	Sod1	38	5	98	5	154	15,9	6,51	2	5	1	2	3	8	3	11	4	13	4	11	2	7	3	8	3	10	4	9	5	11	2	3		1
P08249	Malate dehydrogenase, mitochondrial OS=Mus musculus OX=10090 GN=Mdh2 PE=1 SV=3	Mdh2	40	10	76	10	338	35,6	8,68	9	22	5	12	2	3	1	1	6	16	3	4	6	7	4	4	1	1	3	3	1	1	1	2
P09411	Phosphoglycerate kinase 1 OS=Mus musculus OX=10090 GN=Pgk1 PE=1 SV=4	Pgk1	39	10	112	10	417	44,5	7,90	5	13	3	11	3	3	6	10	7	21	4	11	4	11	4	8	3	7	4	7	3	6	3	4
P09528	Ferritin heavy chain OS=Mus musculus OX=10090 GN=Fth1 PE=1 SV=2	Fth1	22	4	26	4	182	21,1	5,88		0.16	1	1	3	5	2	4	2	3		0.16	3	7	3	6		0.16		0.16		0.16		0.16
P10126	Elongation factor 1-alpha 1 OS=Mus musculus OX=10090 GN=Eef1a1 PE=1 SV=3	Eef1a1	27	11	283	11	462	50,1	9,01	10	70	8	57	3	13	5	15	6	29	4	20	4	19	5	19	5	14	4	9	5	12	4	6
P14152	Malate dehydrogenase, cytoplasmic OS=Mus musculus OX=10090 GN=Mdh1 PE=1 SV=3	Mdh1	24	6	27	6	334	36,5	6,58	3	4	3	6		0.16		0.16	3	5	3	4	2	3	1	1	2	2	1	1	1	1		0.16
P16110	Galectin-3 OS=Mus musculus OX=10090 GN=Lgals3 PE=1 SV=3	Lgals3	33	9	740	9	264	27,5	8,38	8	116	8	103	7	43	7	45	7	93	7	92	6	55	6	59	4	16	4	13	7	63	7	42		1
P16125	L-lactate dehydrogenase B chain OS=Mus musculus OX=10090 GN=Ldhb PE=1 SV=2	Ldhb	17	6	75	3	334	36,5	6,05	3	10	2	7	5	31	1	3	1	5	1	6	1	2	1	2	1	3	1	3	2	2	1	1
P17751	Triosephosphate isomerase OS=Mus musculus OX=10090 GN=Tpi1 PE=1 SV=4	Tpi1	64	16	421	16	299	32,2	5,74	10	59	10	60	11	32	5	24	12	70	8	53	8	30	8	22	5	17	7	18	8	24	5	12
P17879	Heat shock 70 kDa protein 1B OS=Mus musculus OX=10090 GN=Hspa1b PE=1 SV=3	Hspa1b	18	11	195	9	642	70,1	5,72	11	34	9	33	2	9	3	4	3	20	3	17	4	19	4	14	1	14	2	27	1	1	2	3
P20152	Vimentin OS=Mus musculus OX=10090 GN= PE=1 SV=3	Vim	41	21	191	18	466	53,7	5,12	14	47	14	45	3	3	5	7	5	12	4	6	12	26	8	14	4	8	7	11	3	7	2	5		1
P21550	Beta-enolase OS=Mus musculus OX=10090 GN=Eno3 PE=1 SV=3	Eno3	27	8	101	4	434	47,0	7,18	2	16	3	10	4	21	1	1	3	9	3	8	3	10	2	8	2	6	2	7	1	3	2	2
P23492	Purine nucleoside phosphorylase OS=Mus musculus OX=10090 GN=Pnp PE=1 SV=2	Pnp	22	5	20	5	289	32,3	6,16	2	3	2	2	1	1	3	4	4	4		0.16	1	1	2	2		0.16	1	1	1	1	1	1
P26041	Moesin OS=Mus musculus OX=10090 GN=Msn PE=1 SV=3	Msn	19	13	49	13	577	67,7	6,60	9	16	7	13		0.16	2	2	2	4	2	2	2	2		0.16	2	2	1	1	4	5	1	2
P29391	Ferritin light chain 1 OS=Mus musculus OX=10090 GN=Ftl1 PE=1 SV=2	Ftl1	28	3	24	3	183	20,8	6,00	2	6	1	2	3	5	3	4		0.16		0.16	2	4	1	1		0.16		0.16	1	2		0.16
P35700	Peroxiredoxin-1 OS=Mus musculus OX=10090 GN=Prdx1 PE=1 SV=1	Prdx1	76	21	1049	21	199	22,2	8,12	14	141	14	134	15	83	15	69	14	142	11	124	13	95	11	75	8	49	9	46	12	59	9	32
P35979	60S ribosomal protein L12 OS=Mus musculus OX=10090 GN=Rpl12 PE=1 SV=2	Rpl12	43	5	41	5	165	17,8	9,42	5	11	4	9	2	2	2	2	1	3	1	2	3	4	3	3	1	2	1	2	1	1		0.16		1
P47753	F-actin-capping protein subunit alpha-1 OS=Mus musculus OX=10090 GN=Capza1 PE=1 SV=4	Capza1	28	5	16	3	286	32,9	5,55	3	5	3	3		0.16		0.16	2	2		0.16	3	4	2	2		0.16		0.16		0.16		0.16
P52480	Pyruvate kinase PKM OS=Mus musculus OX=10090 GN=Pkm PE=1 SV=4	Pkm	40	17	177	16	531	57,8	7,47	12	50	12	47	3	10	5	6	10	27	7	13	7	13	4	4	1	1		0.16	3	4	2	2
P59999	Actin-related protein 2/3 complex subunit 4 OS=Mus musculus OX=10090 GN=Arpc4 PE=1 SV=3	Arpc4	22	4	29	4	168	19,7	8,43	4	9	3	5		0.16	2	2	3	6		0.16	2	2	1	1		0.16		0.16	2	2	2	2		1
P60867	40S ribosomal protein S20 OS=Mus musculus OX=10090 GN=Rps20 PE=1 SV=1	Rps20	28	4	42	4	119	13,4	9,94	2	7	2	7	2	2	2	2	2	6	1	3	2	5	2	3		0.16		0.16	2	4	1	3		1
P62259	14-3-3 protein epsilon OS=Mus musculus OX=10090 GN=Ywhae PE=1 SV=1	Ywhae	33	9	76	8	255	29,2	4,74	7	13	6	15	3	3	2	2	7	13	3	4	6	11	4	6		0.16		0.16	3	5	4	4
P62806	Histone H4 OS=Mus musculus OX=10090 GN=Hist1h4a PE=1 SV=2	Hist1h4a	53	8	240	8	103	11,4	11,36	8	49	7	50	3	8	3	8	4	25	3	16	4	29	3	20	4	10	3	9	3	12	2	4
P62827	GTP-binding nuclear protein Ran OS=Mus musculus OX=10090 GN=Ran PE=1 SV=3	Ran	22	4	30	4	216	24,4	7,49	2	2	1	1	2	4	2	4	1	2		0.16	3	5	2	3	2	3	1	2	2	3	1	1
P63017	Heat shock cognate 71 kDa protein OS=Mus musculus OX=10090 GN=Hspa8 PE=1 SV=1	Hspa8	21	11	129	9	646	70,8	5,52	9	34	11	30	1	2	2	3	6	13	6	8	3	15	3	11		0.16	2	2	2	5	5	6
P63101	14-3-3 protein zeta/delta OS=Mus musculus OX=10090 GN=Ywhaz PE=1 SV=1	Ywhaz	31	9	229	8	245	27,8	4,79	8	41	8	36	6	11	5	13	7	27	5	18	7	27	7	19	3	4	3	5	6	18	4	10
P63242	Eukaryotic translation initiation factor 5A-1 OS=Mus musculus OX=10090 GN=Eif5a PE=1 SV=2	Eif5a	15	2	27	1	154	16,8	5,24	2	6	2	4	2	5	1	2	1	1		0.16	1	5	1	4		0.16		0.16		0.16		0.16
P68033	Actin, alpha cardiac muscle 1 OS=Mus musculus OX=10090 GN=Actc1 PE=1 SV=1	Actc1	49	18	1191	6	377	42,0	5,39	10	179	10	192	15	105	9	70	12	145	12	112	9	80	8	76	9	62	9	48	8	71	8	51
P68040	Receptor of activated protein C kinase 1 OS=Mus musculus OX=10090 GN=Rack1 PE=1 SV=3	Rack1	15	5	37	5	317	35,1	7,69	4	11	3	12		0.16	1	2	3	3		0.16	3	4	2	2	1	1	1	1		0.16	1	1
P68372	Tubulin beta-4B chain OS=Mus musculus OX=10090 GN=Tubb4b PE=1 SV=1	Tubb4b	38	14	96	1	445	49,8	4,89	13	48	11	37	1	1		0.16	2	2	2	2	2	2	2	2		0.16		0.16	2	2		0.16
P68510	14-3-3 protein eta OS=Mus musculus OX=10090 GN=Ywhah PE=1 SV=2	Ywhah	21	6	71	4	246	28,2	4,89	5	14	4	13	3	3	3	3	5	16	1	1	3	6	4	5	1	1		0.16	4	5	3	4
P70335	Rho-associated protein kinase 1 OS=Mus musculus OX=10090 GN=Rock1 PE=1 SV=1	Rock1	1	3	71	3	1354	158,1	5,86	2	8	2	7	2	5	2	5	2	9	1	9	2	3	2	4	1	6	1	7	2	5	1	3
P97371	Proteasome activator complex subunit 1 OS=Mus musculus OX=10090 GN=Psme1 PE=1 SV=2	Psme1	41	8	35	8	249	28,7	5,97	4	7	2	2	1	1	3	4	5	9	2	2	4	5	2	3		0.16		0.16	1	1	1	1
P99024	Tubulin beta-5 chain OS=Mus musculus OX=10090 GN=Tubb5 PE=1 SV=1	Tubb5	34	13	119	2	444	49,6	4,89	12	57	12	47	1	1		0.16	3	4	3	4	2	2	2	2		0.16		0.16	2	2		0.16
P99029	Peroxiredoxin-5, mitochondrial OS=Mus musculus OX=10090 GN=Prdx5 PE=1 SV=2	Prdx5	45	10	331	10	210	21,9	8,85	9	59	8	51	9	34	7	20	7	36	5	25	7	34	6	26	4	9	3	5	7	21	5	11
Q02257	Junction plakoglobin OS=Mus musculus OX=10090 GN=Jup PE=1 SV=3	Jup	36	22	240	22	745	81,7	6,14	21	90	20	82	9	13	12	19		0.16		0.16	9	17	6	8		0.16	1	1	5	6	3	4
Q03265	ATP synthase subunit alpha, mitochondrial OS=Mus musculus OX=10090 GN=Atp5f1a PE=1 SV=1	Atp5f1a	27	13	36	13	553	59,7	9,19	10	19	8	13		0.16	3	3		0.16		0.16		0.16	1	1		0.16		0.16		0.16		0.16
Q20BD0	Heterogeneous nuclear ribonucleoprotein A/B, isoform CRA_a OS=Mus musculus OX=10090 GN=Hnrnpab PE=1 SV=1	Hnrnpab	11	4	10	3	332	36,2	6,95		0.16	1	1		0.16		0.16	2	2	2	2	2	2	1	1		0.16		0.16	1	1	1	1
Q3TE63	Peptidyl-prolyl cis-trans isomerase OS=Mus musculus OX=10090 GN=Ppia PE=2 SV=1	Ppia	55	9	343	1	164	17,9	7,90	8	54	8	48	9	23	7	18	7	35	6	28	7	28	6	24	8	33	7	26	6	19	3	7
Q3TFQ8	Alpha-1,4 glucan phosphorylase OS=Mus musculus OX=10090 GN=Pygb PE=2 SV=1	Pygb	12	8	35	2	843	96,6	6,65	4	6	4	6	4	12	2	6	1	1	1	2	2	2		0.16		0.16		0.16		0.16		0.16
Q3TGC5	Uncharacterized protein OS=Mus musculus OX=10090 GN=Pebp1 PE=2 SV=1	Pebp1	44	5	73	5	187	20,9	5,60	3	7	2	5	2	5	3	6	4	12	1	1	3	6	4	7	4	7	3	7	3	6	3	4		1
Q3THE2	Myosin regulatory light chain 12B OS=Mus musculus OX=10090 GN=Myl12b PE=1 SV=2	Myl12b	18	3	24	3	172	19,8	4,84	3	4	3	5	2	2	1	2	2	4		0.16	2	3	2	3		0.16		0.16		0.16	1	1
Q3TIZ0	Tubulin alpha chain OS=Mus musculus OX=10090 GN=Tuba1c PE=2 SV=1	Tuba1c	35	13	192	5	449	49,9	5,10	13	86	12	68	1	1	1	1	3	6	3	5	8	14	4	4	1	1	1	1	2	2	3	3
Q3TJX0	Uncharacterized protein OS=Mus musculus OX=10090 GN=Lcp1 PE=2 SV=1	Lcp1	22	11	60	10	627	70,1	5,33	5	11	5	8	1	1	3	5	6	9	3	3	6	8	4	5	1	1	1	1	4	5	3	3
Q3TN31	Proteasome subunit alpha type OS=Mus musculus OX=10090 GN=Psma7 PE=2 SV=1	Psma7	45	9	55	9	248	27,9	8,78	6	12	4	6	2	2	3	3	5	7	1	3	6	7	2	3	4	5	2	3	2	3	1	1
Q3U1N0	Coronin OS=Mus musculus OX=10090 GN=Coro1a PE=1 SV=1	Coro1a	21	6	29	6	461	51,0	6,48	4	5	1	1	1	1	1	1	3	3	3	3	5	5	2	2	1	1	1	1	3	4	2	2		1
Q3U1Q4	Uncharacterized protein OS=Mus musculus OX=10090 GN=Grb2 PE=2 SV=1	Grb2	28	6	23	6	217	25,2	6,07		0.16		0.16		0.16	4	5	2	3		0.16	3	3	4	4	3	4		0.16	3	3	1	1
Q3U7Z6	Phosphoglycerate mutase OS=Mus musculus OX=10090 GN=Pgam1 PE=1 SV=1	Pgam1	44	11	412	11	254	28,8	7,18	9	45	7	48	8	30	7	26	9	69	7	50	9	33	10	24	7	21	6	18	8	27	8	21
Q3UA52	Arp2/3 complex 34 kDa subunit (Fragment) OS=Mus musculus OX=10090 GN=Arpc2 PE=2 SV=1	Arpc2	15	5	41	5	383	42,5	9,06	2	5	1	2	1	1	4	4	3	4	2	2	3	5	1	2	3	4	3	4	3	5	3	3		1
Q3UAA9	Uncharacterized protein OS=Mus musculus OX=10090 GN=Actb PE=2 SV=1	Actb	58	19	2090	1	375	41,7	5,48	14	293	14	324	15	143	15	137	13	214	13	172	14	165	13	161	14	110	13	87	13	163	13	121
Q3UBK2	Uncharacterized protein OS=Mus musculus OX=10090 PE=2 SV=1	Hmgb1	23	4	31	2	215	24,9	5,74	1	1		0.16	1	1	3	3	3	7	1	3	2	2	2	3	1	2	1	2	3	5	1	2
Q3UJW9	Uncharacterized protein OS=Mus musculus OX=10090 GN=Akr1a1 PE=2 SV=1	Akr1a1	37	13	126	13	325	36,6	7,39	5	18	6	16	6	9	5	11	8	14	8	13	5	10	3	7	6	10	5	6	6	7	2	5
Q3US43	Annexin OS=Mus musculus OX=10090 GN=Anxa1 PE=2 SV=1	Anxa1	19	8	88	8	355	40,3	9,03	5	39	7	44	1	1	2	2		0.16		0.16	2	2		0.16		0.16		0.16		0.16		0.16
Q497I3	Fatty acid binding protein 5, epidermal OS=Mus musculus OX=10090 GN=Fabp5 PE=1 SV=1	Fabp5	43	10	148	10	135	15,1	6,54	7	26	5	16	9	31	7	14	3	5	2	3	5	13	7	11		0.16		0.16	9	21	6	8
Q4FJQ0	MCG130610 OS=Mus musculus OX=10090 GN=Rab7 PE=1 SV=1	Rab7	36	7	35	6	207	23,5	6,70	6	12	5	9	3	4	2	2	1	2		0.16	2	2	1	1		0.16		0.16	2	3		0.16
Q542F1	Chloride intracellular channel protein OS=Mus musculus OX=10090 GN=Clic1 PE=1 SV=1	Clic1	62	11	117	10	241	27,0	5,17	6	22	6	17	4	8	5	9	8	12	3	7	5	9	4	6	4	5	5	6	6	10	3	6
Q542G9	Annexin OS=Mus musculus OX=10090 GN=Anxa2 PE=1 SV=1	Anxa2	35	14	270	14	339	38,7	7,69	14	116	14	113	2	4	3	9	1	2	1	1	4	13	2	9		0.16		0.16	1	3		0.16
Q544F6	Cotl1 protein OS=Mus musculus OX=10090 GN=Cotl1 PE=1 SV=1	Cotl1	45	9	56	9	142	15,9	5,40	3	5	3	5	2	5	2	3	6	19	1	1	3	5	2	3		0.16		0.16	4	7	2	3		1
Q544Y7	Cofilin 1, non-muscle OS=Mus musculus OX=10090 GN=Cfl1 PE=2 SV=1	Cfl1	60	11	248	11	166	18,5	8,09	9	36	8	32	8	21	5	14	7	31	4	13	10	27	9	23	6	23	4	15	6	9	3	4		1
Q561N4	MCG1032217 OS=Mus musculus OX=10090 GN=Ube2l3 PE=1 SV=1	Ube2l3	48	6	57	6	154	17,9	8,51	2	6		0.16	5	9	1	2	5	13	3	7	3	7	4	6	3	4	2	2	1	1		0.16
Q58E70	Tpm3 protein OS=Mus musculus OX=10090 GN=Tpm3 PE=2 SV=1	Tpm3	51	20	180	13	248	29,0	4,78	11	35	11	25	8	16	12	19	10	19	5	11	9	17	9	12	5	6	6	7	6	8	3	5
Q5FW97	Enolase 1, alpha non-neuron OS=Mus musculus OX=10090 GN=EG433182 PE=1 SV=1	Eno1	69	27	338	13	434	47,1	6,80	19	62	16	47	7	23	6	9	14	37	14	30	12	27	12	22	14	26	13	26	9	15	11	14
Q5NC81	Nucleoside diphosphate kinase OS=Mus musculus OX=10090 GN=Nme1 PE=1 SV=1	Nme1	50	8	115	1	152	17,2	7,37	5	13	3	12	4	11	2	4	6	20	2	14	5	11	3	6	2	7	1	4	3	8	2	5
Q5SX39	Myosin-4 OS=Mus musculus OX=10090 GN=Myh4 PE=2 SV=1	Myh4	26	42	170	5	1939	222,7	5,74	13	19	10	16	14	14	40	115		0.16		0.16	1	2	1	2		0.16		0.16	1	2		0.16
Q5SX50	Profilin OS=Mus musculus OX=10090 GN=Pfn1 PE=1 SV=1	Pfn1	67	8	212	8	140	14,9	8,28	6	29	7	28	7	37	6	21	2	8	2	6	6	30	6	25		0.16		0.16	6	19	4	9
Q61599	Rho GDP-dissociation inhibitor 2 OS=Mus musculus OX=10090 GN=Arhgdib PE=1 SV=3	Arhgdib	38	6	91	6	200	22,8	5,11	2	12	2	14	1	5	3	8	3	12	1	2	4	12	4	8	3	7	1	3	2	6	1	2
Q62209	Synaptonemal complex protein 1 OS=Mus musculus OX=10090 GN=Sycp1 PE=1 SV=2	Sycp1	2	2	60	2	993	115,9	5,85	1	3	1	2	1	8	2	14	2	2	2	2	2	9	2	10		0.16	1	3	2	4	1	3
Q62422	Osteoclast-stimulating factor 1 OS=Mus musculus OX=10090 GN=Ostf1 PE=1 SV=2	Ostf1	29	5	42	5	215	23,8	5,68	2	5	1	4	2	2	3	7	4	6	2	2	3	8	2	3	2	2	2	2	1	1		0.16		1
Q62426	Cystatin-B OS=Mus musculus OX=10090 GN=Cstb PE=1 SV=1	Cstb	69	8	149	8	98	11,0	7,39	3	11	2	8	6	27	3	6	5	20	5	14	4	18	4	14	1	1		0.16	7	20	5	10
Q64426	Histone H2A (Fragment) OS=Mus musculus domesticus OX=10092 GN=H2A PE=2 SV=1	Hist2h2aa1	33	5	90	1	137	14,7	10,59	5	32	5	32	2	3	1	1	2	8	2	3	3	5	1	4		0.16		0.16	1	2		0.16
Q6A0D0	MKIAA0106 protein (Fragment) OS=Mus musculus OX=10090 GN=Prdx6 PE=2 SV=1	Prdx6	36	8	58	8	227	25,1	6,37	3	4	2	4	3	4	3	4	6	15	1	1	6	11	4	7	3	4	1	1	2	2	1	1
Q6IRU2	Tropomyosin alpha-4 chain OS=Mus musculus OX=10090 GN=Tpm4 PE=1 SV=3	Tpm4	38	10	30	10	248	28,5	4,68	1	1		0.16	2	3	3	5	5	6		0.16	4	6	3	3	1	1		0.16	4	4	1	1
Q71LX8	Heat shock protein 84b OS=Mus musculus OX=10090 GN=Hsp90ab1 PE=1 SV=1	Hsp90ab1	27	21	131	12	724	83,2	5,03	19	39	19	39	4	5		0.16	7	11	6	7	6	13	3	4	2	2	2	2	3	6	2	3
Q7TPR4	Alpha-actinin-1 OS=Mus musculus OX=10090 GN=Actn1 PE=1 SV=1	Actn1	22	15	81	7	892	103,0	5,38	12	32	10	30	2	2	1	1	5	6		0.16	2	3	3	3	2	2		0.16	1	1	1	1
Q80TM2	MKIAA1027 protein (Fragment) OS=Mus musculus OX=10090 GN=Tln1 PE=2 SV=4	Tln1	6	11	34	11	2564	272,0	6,27	2	3	1	1		0.16	6	6	8	10	2	3	3	3	2	2	1	1	1	1	2	2	2	2
Q8BFZ3	Beta-actin-like protein 2 OS=Mus musculus OX=10090 GN=Actbl2 PE=1 SV=1	Actbl2	22	6	572	1	376	42,0	5,49	5	90	5	103	5	40	5	40	4	46	4	39	5	51	4	49	4	22	4	23	3	41	3	28
Q8BTM8	Filamin-A OS=Mus musculus OX=10090 GN=Flna PE=1 SV=5	Flna	16	29	69	28	2647	281,0	6,04	21	29	18	26	4	4	6	6	1	1		0.16	1	1		0.16	1	1	1	1		0.16		0.16
Q8C2Q7	Heterogeneous nuclear ribonucleoprotein H OS=Mus musculus OX=10090 GN=Hnrnph1 PE=1 SV=1	Hnrnph1	12	3	14	3	472	51,2	6,80	2	5	2	6		0.16	1	1		0.16		0.16		0.16		0.16		0.16		0.16	1	2		0.16
Q8C845	EF-hand domain-containing protein D2 OS=Mus musculus OX=10090 GN=Efhd2 PE=1 SV=1	Efhd2	24	5	25	4	240	26,8	5,14	2	4		0.16	2	3	2	3	2	2	2	2	3	4	1	2		0.16		0.16	3	4	1	1
Q8CF78	Uncharacterized protein OS=Mus musculus OX=10090 PE=2 SV=1	Eno1	47	13	210	1	321	35,1	9,76	10	41	8	31	4	9	3	11	9	25	10	25	5	13	7	10	8	15	8	17	5	6	6	7		1
Q8CGP2-2	Isoform 2 of Histone H2B type 1-P OS=Mus musculus OX=10090 GN=Hist1h2bp	Hist1h2bp	32	5	86	5	138	15,6	10,24	5	13	5	15	1	1	1	1	4	8	4	12	2	4	2	3	4	15	5	12	1	2		0.16
Q8VDD5	Myosin-9 OS=Mus musculus OX=10090 GN=Myh9 PE=1 SV=4	Myh9	19	33	133	29	1960	226,2	5,66	29	67	26	57	2	2	4	4	2	2		0.16		0.16		0.16		0.16		0.16		0.16	1	1
Q91VH3	Tpm2 protein OS=Mus musculus OX=10090 GN=Tpm2 PE=2 SV=1	Tpm2	14	7	52	1	308	34,8	5,33	5	16	3	10	3	5	3	6	1	3	1	4	2	3	1	1	1	1	1	2	1	1		0.16
Q91Z25	Actin-related protein 2/3 complex subunit OS=Mus musculus OX=10090 GN=Arpc1b PE=1 SV=1	Arpc1b	15	4	12	4	376	41,5	8,35	3	3	2	3	3	3		0.16		0.16		0.16		0.16	2	2		0.16		0.16		0.16	1	1
Q99LB4	Capping protein (Actin filament), gelsolin-like, isoform CRA_a OS=Mus musculus OX=10090 GN=Capg PE=1 SV=1	Capg	54	14	157	14	349	38,7	6,95	5	12	4	6	6	11	7	15	8	24	4	15	3	10	4	9	5	16	4	11	6	15	6	13
Q99PT1	Rho GDP-dissociation inhibitor 1 OS=Mus musculus OX=10090 GN=Arhgdia PE=1 SV=3	Arhgdia	45	8	238	8	204	23,4	5,20	3	41	3	22	4	15	6	24	4	23	3	12	5	26	5	17	5	16	3	11	5	22	3	9
Q9CPW4	Actin-related protein 2/3 complex subunit 5 OS=Mus musculus OX=10090 GN=Arpc5 PE=1 SV=3	Arpc5	24	3	67	1	151	16,3	5,67	2	8	2	6	2	5	2	7	3	9	2	5	2	6	2	5	3	5	2	4	2	5	1	2		1
Q9CQ60	6-phosphogluconolactonase OS=Mus musculus OX=10090 GN=Pgls PE=1 SV=1	Pgls	28	4	24	4	257	27,2	5,85	3	5	2	3	2	2	3	4	2	4		0.16	2	3		0.16		0.16		0.16	3	3		0.16		1
Q9CQV8	14-3-3 protein beta/alpha OS=Mus musculus OX=10090 GN=Ywhab PE=1 SV=3	Ywhab	29	7	86	5	246	28,1	4,83	6	18	5	20	3	4	3	6	5	10	1	1	5	11	4	5		0.16	2	2	2	6	2	3
Q9QUM9	Proteasome subunit alpha type-6 OS=Mus musculus OX=10090 GN=Psma6 PE=1 SV=1	Psma6	17	4	37	4	246	27,4	6,76	2	7	2	3	3	3	2	3	2	5	1	2	4	5	3	4	1	1	1	1	2	2	1	1
Q9WUB3	Glycogen phosphorylase, muscle form OS=Mus musculus OX=10090 GN=Pygm PE=1 SV=3	Pygm	18	14	65	8	842	97,2	7,11	7	11	9	12	10	27	5	11	2	2		0.16	2	2		0.16		0.16		0.16		0.16		0.16
Q9WVA4	Transgelin-2 OS=Mus musculus OX=10090 GN=Tagln2 PE=1 SV=4	Tagln2	50	11	187	11	199	22,4	8,24	8	20	4	8	7	14	5	15	9	37	6	23	6	17	6	15	4	10	3	7	6	13	5	8		1
gene names deduced from BLASTP searches are reported in red (see BLAST results Sheet)

## Sheet: iDCs
List of the proteins identified in the secretome of iDCs
Accession	Description	gene name	Coverage	# Peptides	# PSMs	# Unique Peptides	# AAs	MW [kDa]	calc. pI	Peptides mDCs1 Sequest HT	PSMs mDCs1 Sequest HT	Peptides mDCs2 Sequest HT	PSMs mDCs2 Sequest HT	Peptides mDCs3 Sequest HT	PSMs mDCs3 Sequest HT	Peptides mDCs4 Sequest HT	PSMs mDCs4 Sequest HT	Peptides LGmDCs1 Sequest HT	PSMs LGmDCs1 Sequest HT	Peptides LGmDCs2 Sequest HT	PSMs LGmDCs2 Sequest HT	Peptides LGmDCs3 Sequest HT	PSMs LGmDCs3 Sequest HT	Peptides LGmDCs4 Sequest HT	PSMs LGmDCs4 Sequest HT	Peptides iDCs1 Sequest HT	PSMs iDCs1 Sequest HT	Peptides iDCs2 Sequest HT	PSMs iDCs2 Sequest HT	Peptides iDCs3 Sequest HT	PSMs iDCs3 Sequest HT	Peptides iDCs4 Sequest HT	PSMs iDCs4 Sequest HT	SignalP	SecretomeP	DeepLoc-1.0	UniProtKB
P60710	Actin, cytoplasmic 1 OS=Mus musculus OX=10090 GN=Actb PE=1 SV=1	Actb	59	21	2128	2	375	41,7	5,48	17	307	17	334	15	143	15	139	14	216	14	173	14	169	14	162	15	111	13	87	14	166	13	121
Q3UAA9	Uncharacterized protein OS=Mus musculus OX=10090 GN=Actb PE=2 SV=1	Actb	58	19	2090	1	375	41,7	5,48	14	293	14	324	15	143	15	137	13	214	13	172	14	165	13	161	14	110	13	87	13	163	13	121
Q8BFZ3	Beta-actin-like protein 2 OS=Mus musculus OX=10090 GN=Actbl2 PE=1 SV=1	Actbl2	22	6	572	1	376	42,0	5,49	5	90	5	103	5	40	5	40	4	46	4	39	5	51	4	49	4	22	4	23	3	41	3	28
P68033	Actin, alpha cardiac muscle 1 OS=Mus musculus OX=10090 GN=Actc1 PE=1 SV=1	Actc1	49	18	1191	6	377	42,0	5,39	10	179	10	192	15	105	9	70	12	145	12	112	9	80	8	76	9	62	9	48	8	71	8	51
O89020-3	Isoform 3 of Afamin OS=Mus musculus OX=10090 GN=Afm	Afm	8	8	194	7	611	69,6	5,63	4	33	4	36	5	10	5	7	6	33	5	21	3	5	2	3	2	20	2	17	4	6	2	3	1		1
E9Q616	AHNAK nucleoprotein (desmoyokin) OS=Mus musculus OX=10090 GN=Ahnak PE=1 SV=1	Ahnak	14	17	192	17	5656	603,9	6,30	14	44	13	41	1	5	1	7	1	14	1	9	2	16	3	12	2	7	1	9	2	14	2	14
Q3UJW9	Uncharacterized protein OS=Mus musculus OX=10090 GN=Akr1a1 PE=2 SV=1	Akr1a1	37	13	126	13	325	36,6	7,39	5	18	6	16	6	9	5	11	8	14	8	13	5	10	3	7	6	10	5	6	6	7	2	5
Q546G4	Albumin 1 OS=Mus musculus OX=10090 GN=Alb PE=1 SV=1	Alb	13	9	3184	4	608	68,6	6,07	6	353	5	362	7	265	6	221	5	326	5	376	6	231	6	220	5	302	6	252	5	146	5	130	1		1
A6ZI44	Fructose-bisphosphate aldolase OS=Mus musculus OX=10090 GN=Aldoa PE=1 SV=1	Aldoa	62	26	553	22	418	45,1	7,91	17	81	14	71	15	85	17	29	17	61	15	53	15	43	13	37	11	20	8	18	12	30	11	25	1		1
P05063	Fructose-bisphosphate aldolase C OS=Mus musculus OX=10090 GN=Aldoc PE=1 SV=4	Aldoc	44	12	92	8	363	39,4	7,12	3	14	2	12	7	26	3	3	5	13	2	6	1	2	1	2	1	2	2	3	2	4	4	5
P08226	Apolipoprotein E OS=Mus musculus OX=10090 GN=Apoe PE=1 SV=2	Apoe	39	12	205	11	311	35,8	5,68	7	31	7	27	7	22	9	30	5	8	2	4	4	4	4	5	6	13	6	12	9	30	8	19	1		1
Q99PT1	Rho GDP-dissociation inhibitor 1 OS=Mus musculus OX=10090 GN=Arhgdia PE=1 SV=3	Arhgdia	45	8	238	8	204	23,4	5,20	3	41	3	22	4	15	6	24	4	23	3	12	5	26	5	17	5	16	3	11	5	22	3	9
Q3UA52	Arp2/3 complex 34 kDa subunit (Fragment) OS=Mus musculus OX=10090 GN=Arpc2 PE=2 SV=1	Arpc2	15	5	41	5	383	42,5	9,06	2	5	1	2	1	1	4	4	3	4	2	2	3	5	1	2	3	4	3	4	3	5	3	3		1
Q9CPW4	Actin-related protein 2/3 complex subunit 5 OS=Mus musculus OX=10090 GN=Arpc5 PE=1 SV=3	Arpc5	24	3	67	1	151	16,3	5,67	2	8	2	6	2	5	2	7	3	9	2	5	2	6	2	5	3	5	2	4	2	5	1	2		1
B9EIU3	Attractin OS=Mus musculus OX=10090 GN=Atrn PE=2 SV=1	Atrn	5	8	78	8	1428	157,9	7,27	2	3	2	2	4	8	3	6	6	15	3	9	3	7	3	6	3	4	3	5	6	8	3	5
Q99LB4	Capping protein (Actin filament), gelsolin-like, isoform CRA_a OS=Mus musculus OX=10090 GN=Capg PE=1 SV=1	Capg	54	14	157	14	349	38,7	6,95	5	12	4	6	6	11	7	15	8	24	4	15	3	10	4	9	5	16	4	11	6	15	6	13
Q544Y7	Cofilin 1, non-muscle OS=Mus musculus OX=10090 GN=Cfl1 PE=2 SV=1	Cfl1	60	11	248	11	166	18,5	8,09	9	36	8	32	8	21	5	14	7	31	4	13	10	27	9	23	6	23	4	15	6	9	3	4		1
Q542F1	Chloride intracellular channel protein OS=Mus musculus OX=10090 GN=Clic1 PE=1 SV=1	Clic1	62	11	117	10	241	27,0	5,17	6	22	6	17	4	8	5	9	8	12	3	7	5	9	4	6	4	5	5	6	6	10	3	6
P21460	Cystatin-C OS=Mus musculus OX=10090 GN=Cst3 PE=1 SV=2	Cst3	42	7	324	7	140	15,5	9,00	7	35	6	29	7	48	6	36	5	24	2	14	7	39	7	38	2	8	1	5	7	26	5	22	1		1
P10605	Cathepsin B OS=Mus musculus OX=10090 GN=Ctsb PE=1 SV=2	Ctsb	48	18	242	18	339	37,3	5,91	10	28	7	27	7	14	8	24	10	26	8	16	5	12	4	10	7	17	8	19	12	28	10	21	1			1
Q8C243	Uncharacterized protein OS=Mus musculus OX=10090 GN=Ctsd PE=2 SV=1	Ctsd	20	8	42	8	445	48,3	7,27	6	9	4	4	1	1	2	4	2	3	1	1	3	3	1	1	4	7	5	6	1	1	2	2	1
Q3TNC8	Uncharacterized protein OS=Mus musculus OX=10090 GN=Ctsl PE=2 SV=1	Ctsl	29	13	145	13	334	37,5	6,83	7	18	7	15	9	15	6	18	8	20	6	9	9	16	7	9	4	7	4	6	6	9	2	3	1
Q3UD32	Uncharacterized protein OS=Mus musculus OX=10090 GN=Ctss PE=2 SV=1	Ctss	31	10	230	10	343	38,8	7,15	9	44	8	31	9	21	10	34	6	14	3	4	6	15	3	5	4	17	5	10	8	23	6	12	1			1
Q9ES94	Cathepsin Z OS=Mus musculus OX=10090 GN=Ctsz PE=2 SV=1	Ctsz	27	8	108	8	307	34,2	6,60	6	16	6	13	6	10	5	8	6	18	6	13	5	11	4	7	2	3	1	2	3	4	2	3	1
P10126	Elongation factor 1-alpha 1 OS=Mus musculus OX=10090 GN=Eef1a1 PE=1 SV=3	Eef1a1	27	11	283	11	462	50,1	9,01	10	70	8	57	3	13	5	15	6	29	4	20	4	19	5	19	5	14	4	9	5	12	4	6
Q5FW97	Enolase 1, alpha non-neuron OS=Mus musculus OX=10090 GN=EG433182 PE=1 SV=1	EG433182	69	27	338	13	434	47,1	6,80	19	62	16	47	7	23	6	9	14	37	14	30	12	27	12	22	14	26	13	26	9	15	11	14
Q8CF78	Uncharacterized protein OS=Mus musculus OX=10090 PE=2 SV=1	Eno1	47	13	210	1	321	35,1	9,76	10	41	8	31	4	9	3	11	9	25	10	25	5	13	7	10	8	15	8	17	5	6	6	7		1
P21550	Beta-enolase OS=Mus musculus OX=10090 GN=Eno3 PE=1 SV=3	Eno3	27	8	101	4	434	47,0	7,18	2	16	3	10	4	21	1	1	3	9	3	8	3	10	2	8	2	6	2	7	1	3	2	2
H3BKH6	S-formylglutathione hydrolase OS=Mus musculus OX=10090 GN=Esd PE=1 SV=1	Esd	29	8	123	8	295	32,8	7,83	4	11	4	12	4	7	6	12	5	18	3	9	7	22	5	12	2	3	2	3	5	9	4	5
A0A1D5RLD8	Glyceraldehyde-3-phosphate dehydrogenase OS=Mus musculus OX=10090 GN=Gm10358 PE=1 SV=1	Gapdh	52	14	342	12	333	35,8	8,25	11	62	11	48	6	19	6	20	10	49	6	39	8	26	6	21	4	9	3	9	4	18	4	22
E9PZF0	Nucleoside diphosphate kinase OS=Mus musculus OX=10090 GN=Gm20390 PE=3 SV=1	Gm20390	57	11	167	4	267	30,2	8,72	6	19	5	19	6	15	2	4	9	34	4	21	7	15	4	10	3	9	1	4	6	12	2	5
Q60648	Ganglioside GM2 activator OS=Mus musculus OX=10090 GN=Gm2a PE=1 SV=2	Gm2a	25	6	89	6	193	20,8	5,90	5	12	2	2	6	8	3	3	3	15	3	8	4	5	2	3	3	13	3	9	4	8	3	3	1
A0A2R8VHP3	Uncharacterized protein OS=Mus musculus OX=10090 GN=Gm5478 PE=4 SV=1	Gm5478	11	9	952	1	535	57,9	6,20	7	134	7	151	5	89	6	100	3	47	3	51	7	82	6	74	6	70	4	56	3	53	3	45
A2AE89	Glutathione S-transferase Mu 1 OS=Mus musculus OX=10090 GN=Gstm1 PE=1 SV=2	Gstm1	31	7	51	7	244	28,5	8,19	2	4	2	5	1	2	2	5	3	6	1	7	1	4	1	3	3	3	1	2	4	7	2	3
P62806	Histone H4 OS=Mus musculus OX=10090 GN=Hist1h4a PE=1 SV=2	Hist1h4a	53	8	240	8	103	11,4	11,36	8	49	7	50	3	8	3	8	4	25	3	16	4	29	3	20	4	10	3	9	3	12	2	4
A0A1W2P768	Histone H3.2 OS=Mus musculus OX=10090 GN=Hist2h3c1 PE=1 SV=1	Hist2h3c1	18	4	84	4	181	20,2	11,39	4	17	4	15	1	4	1	1	2	11	1	7	1	5	1	3	3	9	2	9	2	3		0.16		1
Q61646	Haptoglobin OS=Mus musculus OX=10090 GN=Hp PE=1 SV=1	Hp	30	9	476	9	347	38,7	6,29	5	54	5	54	5	43	7	55	5	58	3	57	5	42	4	26	3	25	3	22	3	25	3	15
Q91X72	Hemopexin OS=Mus musculus OX=10090 GN=Hpx PE=1 SV=2	Hpx	9	6	1068	6	460	51,3	7,80	5	129	5	130	5	85	5	90	5	123	5	108	4	75	4	44	6	97	4	88	3	60	3	39
Q71LX8	Heat shock protein 84b OS=Mus musculus OX=10090 GN=Hsp90ab1 PE=1 SV=1	Hsp90ab1	27	21	131	12	724	83,2	5,03	19	39	19	39	4	5		0.16	7	11	6	7	6	13	3	4	2	2	2	2	3	6	2	3
P63017	Heat shock cognate 71 kDa protein OS=Mus musculus OX=10090 GN=Hspa8 PE=1 SV=1	Hspa8	21	11	129	9	646	70,8	5,52	9	34	11	30	1	2	2	3	6	13	6	8	3	15	3	11		0.16	2	2	2	5	5	6
A0A1B0GSX0	L-lactate dehydrogenase OS=Mus musculus OX=10090 GN=Ldha PE=1 SV=1	Ldha	45	16	277	13	361	39,7	8,35	11	40	9	37	11	17	7	20	9	39	6	29	8	27	6	20	6	16	5	14	7	12	3	6
P16110	Galectin-3 OS=Mus musculus OX=10090 GN=Lgals3 PE=1 SV=3	Lgals3	33	9	740	9	264	27,5	8,38	8	116	8	103	7	43	7	45	7	93	7	92	6	55	6	59	4	16	4	13	7	63	7	42		1
P34960	Macrophage metalloelastase OS=Mus musculus OX=10090 GN=Mmp12 PE=1 SV=3	Mmp12	40	20	318	20	473	54,9	9,01	9	20	8	13	7	9	10	21	15	70	12	42	15	53	12	32	8	13	4	8	8	22	6	15	1		1
Q5NC81	Nucleoside diphosphate kinase OS=Mus musculus OX=10090 GN=Nme1 PE=1 SV=1	Nme1	50	8	115	1	152	17,2	7,37	5	13	3	12	4	11	2	4	6	20	2	14	5	11	3	6	2	7	1	4	3	8	2	5
Q3U3C2	Uncharacterized protein OS=Mus musculus OX=10090 GN=Npc2 PE=2 SV=1	Npc2	42	6	97	6	149	16,5	7,68	3	5	2	5	4	13	3	5	6	25	4	8	4	9	4	7	3	8	3	3	3	6	3	3	1		1
Q3TGC5	Uncharacterized protein OS=Mus musculus OX=10090 GN=Pebp1 PE=2 SV=1	Pebp1	44	5	73	5	187	20,9	5,60	3	7	2	5	2	5	3	6	4	12	1	1	3	6	4	7	4	7	3	7	3	6	3	4		1
Q3U7Z6	Phosphoglycerate mutase OS=Mus musculus OX=10090 GN=Pgam1 PE=1 SV=1	Pgam1	44	11	412	11	254	28,8	7,18	9	45	7	48	8	30	7	26	9	69	7	50	9	33	10	24	7	21	6	18	8	27	8	21
P09411	Phosphoglycerate kinase 1 OS=Mus musculus OX=10090 GN=Pgk1 PE=1 SV=4	Pgk1	39	10	112	10	417	44,5	7,90	5	13	3	11	3	3	6	10	7	21	4	11	4	11	4	8	3	7	4	7	3	6	3	4
Q3TE63	Peptidyl-prolyl cis-trans isomerase OS=Mus musculus OX=10090 GN=Ppia PE=2 SV=1	Ppia	55	9	343	1	164	17,9	7,90	8	54	8	48	9	23	7	18	7	35	6	28	7	28	6	24	8	33	7	26	6	19	3	7
P35700	Peroxiredoxin-1 OS=Mus musculus OX=10090 GN=Prdx1 PE=1 SV=1	Prdx1	76	21	1049	21	199	22,2	8,12	14	141	14	134	15	83	15	69	14	142	11	124	13	95	11	75	8	49	9	46	12	59	9	32
P99029	Peroxiredoxin-5, mitochondrial OS=Mus musculus OX=10090 GN=Prdx5 PE=1 SV=2	Prdx5	45	10	331	10	210	21,9	8,85	9	59	8	51	9	34	7	20	7	36	5	25	7	34	6	26	4	9	3	5	7	21	5	11
Q3TN31	Proteasome subunit alpha type OS=Mus musculus OX=10090 GN=Psma7 PE=2 SV=1	Psma7	45	9	55	9	248	27,9	8,78	6	12	4	6	2	2	3	3	5	7	1	3	6	7	2	3	4	5	2	3	2	3	1	1
P08228	Superoxide dismutase [Cu-Zn] OS=Mus musculus OX=10090 GN=Sod1 PE=1 SV=2	Sod1	38	5	98	5	154	15,9	6,51	2	5	1	2	3	8	3	11	4	13	4	11	2	7	3	8	3	10	4	9	5	11	2	3		1
Q9WVA4	Transgelin-2 OS=Mus musculus OX=10090 GN=Tagln2 PE=1 SV=4	Tagln2	50	11	187	11	199	22,4	8,24	8	20	4	8	7	14	5	15	9	37	6	23	6	17	6	15	4	10	3	7	6	13	5	8		1
A0A1B0GR11	Transaldolase OS=Mus musculus OX=10090 GN=Taldo1 PE=1 SV=1	Taldo1	29	12	84	12	382	42,1	7,02	5	8	4	5	7	10	2	3	8	13	5	6	5	7	4	6	7	9	5	6	6	7	4	4
P17751	Triosephosphate isomerase OS=Mus musculus OX=10090 GN=Tpi1 PE=1 SV=4	Tpi1	64	16	421	16	299	32,2	5,74	10	59	10	60	11	32	5	24	12	70	8	53	8	30	8	22	5	17	7	18	8	24	5	12
Q58E70	Tpm3 protein OS=Mus musculus OX=10090 GN=Tpm3 PE=2 SV=1	Tpm3	51	20	180	13	248	29,0	4,78	11	35	11	25	8	16	12	19	10	19	5	11	9	17	9	12	5	6	6	7	6	8	3	5
P20152	Vimentin OS=Mus musculus OX=10090 GN= PE=1 SV=3	Vim	41	21	191	18	466	53,7	5,12	14	47	14	45	3	3	5	7	5	12	4	6	12	26	8	14	4	8	7	11	3	7	2	5		1
Q9CQV8	14-3-3 protein beta/alpha OS=Mus musculus OX=10090 GN=Ywhab PE=1 SV=3	Ywhab	29	7	86	5	246	28,1	4,83	6	18	5	20	3	4	3	6	5	10	1	1	5	11	4	5		0.16	2	2	2	6	2	3
P63101	14-3-3 protein zeta/delta OS=Mus musculus OX=10090 GN=Ywhaz PE=1 SV=1	Ywhaz	31	9	229	8	245	27,8	4,79	8	41	8	36	6	11	5	13	7	27	5	18	7	27	7	19	3	4	3	5	6	18	4	10
A0A097PUD0	Anti-dectin-1 15E2 light chain OS=Mus musculus OX=10090 PE=2 SV=1		44	7	536	7	235	25,6	8,31	6	121	6	115	6	27	6	46	5	42	4	17	4	32	5	26	4	27	5	20	5	37	4	26	1		1
gene names deduced from BLASTP searches are reported in red (see BLAST results Sheet)

## Sheet: mDCs
List of the proteins identified in the secretome of mDCs
Accession	Description	gene name	Coverage	# Peptides	# PSMs	# Unique Peptides	# AAs	MW [kDa]	calc. pI	Peptides mDCs1 Sequest HT	PSMs mDCs1 Sequest HT	Peptides mDCs2 Sequest HT	PSMs mDCs2 Sequest HT	Peptides mDCs3 Sequest HT	PSMs mDCs3 Sequest HT	Peptides mDCs4 Sequest HT	PSMs mDCs4 Sequest HT	Peptides LGmDCs1 Sequest HT	PSMs LGmDCs1 Sequest HT	Peptides LGmDCs2 Sequest HT	PSMs LGmDCs2 Sequest HT	Peptides LGmDCs3 Sequest HT	PSMs LGmDCs3 Sequest HT	Peptides LGmDCs4 Sequest HT	PSMs LGmDCs4 Sequest HT	Peptides iDCs1 Sequest HT	PSMs iDCs1 Sequest HT	Peptides iDCs2 Sequest HT	PSMs iDCs2 Sequest HT	Peptides iDCs3 Sequest HT	PSMs iDCs3 Sequest HT	Peptides iDCs4 Sequest HT	PSMs iDCs4 Sequest HT		SignalP	SecretomeP	DeepLoc-1.0	UniProtKB
P10605	Cathepsin B OS=Mus musculus OX=10090 GN=Ctsb PE=1 SV=2	Ctsb	48	18	242	18	339	37,3	5,91	10	28	7	27	7	14	8	24	10	26	8	16	5	12	4	10	7	17	8	19	12	28	10	21		1			1
Q3UD32	Uncharacterized protein OS=Mus musculus OX=10090 GN=Ctss PE=2 SV=1	Ctss	31	10	230	10	343	38,8	7,15	9	44	8	31	9	21	10	34	6	14	3	4	6	15	3	5	4	17	5	10	8	23	6	12		1			1
Q60963	Platelet-activating factor acetylhydrolase OS=Mus musculus OX=10090 GN=Pla2g7 PE=2 SV=2	Pla2g7	11	4	23	4	440	49,2	7,12	2	4	3	3	2	2	3	3	1	1	1	1	1	2	3	3		0.16		0.16	2	3	1	1		1			1
O89020-3	Isoform 3 of Afamin OS=Mus musculus OX=10090 GN=Afm	Afm	8	8	194	7	611	69,6	5,63	4	33	4	36	5	10	5	7	6	33	5	21	3	5	2	3	2	20	2	17	4	6	2	3		1		1
Q546G4	Albumin 1 OS=Mus musculus OX=10090 GN=Alb PE=1 SV=1	Alb	13	9	3184	4	608	68,6	6,07	6	353	5	362	7	265	6	221	5	326	5	376	6	231	6	220	5	302	6	252	5	146	5	130		1		1
P08226	Apolipoprotein E OS=Mus musculus OX=10090 GN=Apoe PE=1 SV=2	Apoe	39	12	205	11	311	35,8	5,68	7	31	7	27	7	22	9	30	5	8	2	4	4	4	4	5	6	13	6	12	9	30	8	19		1		1
P01027	Complement C3 OS=Mus musculus OX=10090 GN=C3 PE=1 SV=3	C3	7	9	15	9	1663	186,4	6,73	5	5	2	2	4	4	4	4		0.16		0.16		0.16		0.16		0.16		0.16		0.16		0.16		1		1
P21460	Cystatin-C OS=Mus musculus OX=10090 GN=Cst3 PE=1 SV=2	Cst3	42	7	324	7	140	15,5	9,00	7	35	6	29	7	48	6	36	5	24	2	14	7	39	7	38	2	8	1	5	7	26	5	22		1		1
P11276	Fibronectin OS=Mus musculus OX=10090 GN=Fn1 PE=1 SV=4	Fn1	18	27	73	27	2477	272,4	5,59	2	3	2	3	13	16	24	41		0.16		0.16		0.16		0.16		0.16		0.16	6	7	3	3		1		1
P43432	Interleukin-12 subunit beta OS=Mus musculus OX=10090 GN=Il12b PE=1 SV=1	Il12b	30	9	55	9	335	38,2	6,54	7	7	4	6	2	3	5	8	6	10	6	9	4	6	6	6		0.16		0.16		0.16		0.16		1		1
Q60842	Chromosome 24p3 (Fragment) OS=Mus musculus OX=10090 PE=3 SV=1	Lcn2	12	4	24	4	283	31,7	8,41	2	8	3	10	3	3	2	3		0.16		0.16		0.16		0.16		0.16		0.16		0.16		0.16		1		1
P08905	Lysozyme C-2 OS=Mus musculus OX=10090 GN=Lyz2 PE=1 SV=2	Lyz2	53	10	572	6	148	16,7	8,81	9	114	10	123	5	76	6	58	3	19	2	12	5	24	6	28	1	4	1	4	7	62	6	48		1		1
P34960	Macrophage metalloelastase OS=Mus musculus OX=10090 GN=Mmp12 PE=1 SV=3	Mmp12	40	20	318	20	473	54,9	9,01	9	20	8	13	7	9	10	21	15	70	12	42	15	53	12	32	8	13	4	8	8	22	6	15		1		1
Q3U3C2	Uncharacterized protein OS=Mus musculus OX=10090 GN=Npc2 PE=2 SV=1	Npc2	42	6	97	6	149	16,5	7,68	3	5	2	5	4	13	3	5	6	25	4	8	4	9	4	7	3	8	3	3	3	6	3	3		1		1
Q6P8R3	C-X-C motif chemokine OS=Mus musculus OX=10090 GN=Pf4 PE=2 SV=1	Pf4	20	2	38	2	105	11,2	8,79	2	8	2	6	2	10	2	3	1	1		0.16	2	3	2	5		0.16		0.16	2	2		0.16		1		1
A2TJ61	Peptidoglycan recognition protein 2 OS=Mus musculus OX=10090 GN=Pglyrp2 PE=2 SV=1	Pglyrp2	4	2	50	1	530	57,6	6,98	2	6	2	4	1	2	2	6	1	10	1	6	1	4	1	2	1	3	1	1	1	4	1	2		1		1
J3QPG5	Prosaposin OS=Mus musculus OX=10090 GN=Psap PE=1 SV=1	psap	21	10	39	10	557	61,3	5,29	2	2	1	1	4	8	4	7	3	3		0.16	3	3	3	3	1	1		0.16	6	9	2	2		1		1
Q5FWA0	Ribonuclease T2B OS=Mus musculus OX=10090 GN=Rnaset2b PE=1 SV=1	Rnaset2b	21	4	24	4	259	29,6	6,37	2	4	4	8	3	6	2	4	1	1		0.16	1	1		0.16		0.16		0.16		0.16		0.16		1		1
P04918	Serum amyloid A-3 protein OS=Mus musculus OX=10090 GN=Saa3 PE=1 SV=1	Saa3	44	5	28	5	122	13,8	9,88	1	1	2	6	2	6	2	4	3	5	1	1	1	2	2	3		0.16		0.16		0.16		0.16		1		1
A0A097PUD0	Anti-dectin-1 15E2 light chain OS=Mus musculus OX=10090 PE=2 SV=1		44	7	536	7	235	25,6	8,31	6	121	6	115	6	27	6	46	5	42	4	17	4	32	5	26	4	27	5	20	5	37	4	26		1		1
P59999	Actin-related protein 2/3 complex subunit 4 OS=Mus musculus OX=10090 GN=Arpc4 PE=1 SV=3	Arpc4	22	4	29	4	168	19,7	8,43	4	9	3	5		0.16	2	2	3	6		0.16	2	2	1	1		0.16		0.16	2	2	2	2			1
Q9CPW4	Actin-related protein 2/3 complex subunit 5 OS=Mus musculus OX=10090 GN=Arpc5 PE=1 SV=3	Arpc5	24	3	67	1	151	16,3	5,67	2	8	2	6	2	5	2	7	3	9	2	5	2	6	2	5	3	5	2	4	2	5	1	2			1
E9PZC3	Flavin reductase (NADPH) OS=Mus musculus OX=10090 GN=Blvrb PE=1 SV=1	Blvrb	19	5	130	5	247	26,6	7,01	5	14	4	10	4	11	5	14	5	15	4	12	4	18	5	17	1	1		0.16	3	11	3	7			1
P60766	Cell division control protein 42 homolog OS=Mus musculus OX=10090 GN=Cdc42 PE=1 SV=2	Cdc42	25	4	29	3	191	21,2	6,55	4	6	2	5	3	3	2	3	2	3		0.16	1	1		0.16	1	1		0.16	3	5	1	2			1
Q544Y7	Cofilin 1, non-muscle OS=Mus musculus OX=10090 GN=Cfl1 PE=2 SV=1	Cfl1	60	11	248	11	166	18,5	8,09	9	36	8	32	8	21	5	14	7	31	4	13	10	27	9	23	6	23	4	15	6	9	3	4			1
A0A0R4J093	UMP-CMP kinase OS=Mus musculus OX=10090 GN=Cmpk1 PE=1 SV=1	Cmpk1	25	5	19	5	227	25,7	7,97	2	2	1	1	2	2	2	2	1	2		0.16	1	1	2	3	1	1	1	1	3	4		0.16			1
Q544F6	Cotl1 protein OS=Mus musculus OX=10090 GN=Cotl1 PE=1 SV=1	Cotl1	45	9	56	9	142	15,9	5,40	3	5	3	5	2	5	2	3	6	19	1	1	3	5	2	3		0.16		0.16	4	7	2	3			1
Q8CF78	Uncharacterized protein OS=Mus musculus OX=10090 PE=2 SV=1	Eno1	47	13	210	1	321	35,1	9,76	10	41	8	31	4	9	3	11	9	25	10	25	5	13	7	10	8	15	8	17	5	6	6	7			1
P16110	Galectin-3 OS=Mus musculus OX=10090 GN=Lgals3 PE=1 SV=3	Lgals3	33	9	740	9	264	27,5	8,38	8	116	8	103	7	43	7	45	7	93	7	92	6	55	6	59	4	16	4	13	7	63	7	42			1
Q62422	Osteoclast-stimulating factor 1 OS=Mus musculus OX=10090 GN=Ostf1 PE=1 SV=2	Ostf1	29	5	42	5	215	23,8	5,68	2	5	1	4	2	2	3	7	4	6	2	2	3	8	2	3	2	2	2	2	1	1		0.16			1
Q3TGC5	Uncharacterized protein OS=Mus musculus OX=10090 GN=Pebp1 PE=2 SV=1	Pebp1	44	5	73	5	187	20,9	5,60	3	7	2	5	2	5	3	6	4	12	1	1	3	6	4	7	4	7	3	7	3	6	3	4			1
Q9CQ60	6-phosphogluconolactonase OS=Mus musculus OX=10090 GN=Pgls PE=1 SV=1	Pgls	28	4	24	4	257	27,2	5,85	3	5	2	3	2	2	3	4	2	4		0.16	2	3		0.16		0.16		0.16	3	3		0.16			1
Q05144	Ras-related C3 botulinum toxin substrate 2 OS=Mus musculus OX=10090 GN=Rac2 PE=1 SV=1	Rac2	36	7	32	6	192	21,4	7,61	4	6	3	3	3	5	2	2	2	2		0.16	3	5	1	1		0.16		0.16	4	5	2	3			1
P35979	60S ribosomal protein L12 OS=Mus musculus OX=10090 GN=Rpl12 PE=1 SV=2	Rpl12	43	5	41	5	165	17,8	9,42	5	11	4	9	2	2	2	2	1	3	1	2	3	4	3	3	1	2	1	2	1	1		0.16			1
P60867	40S ribosomal protein S20 OS=Mus musculus OX=10090 GN=Rps20 PE=1 SV=1	Rps20	28	4	42	4	119	13,4	9,94	2	7	2	7	2	2	2	2	2	6	1	3	2	5	2	3		0.16		0.16	2	4	1	3			1
P08228	Superoxide dismutase [Cu-Zn] OS=Mus musculus OX=10090 GN=Sod1 PE=1 SV=2	Sod1	38	5	98	5	154	15,9	6,51	2	5	1	2	3	8	3	11	4	13	4	11	2	7	3	8	3	10	4	9	5	11	2	3			1
Q9WVA4	Transgelin-2 OS=Mus musculus OX=10090 GN=Tagln2 PE=1 SV=4	Tagln2	50	11	187	11	199	22,4	8,24	8	20	4	8	7	14	5	15	9	37	6	23	6	17	6	15	4	10	3	7	6	13	5	8			1
P20152	Vimentin OS=Mus musculus OX=10090 GN= PE=1 SV=3	Vim	41	21	191	18	466	53,7	5,12	14	47	14	45	3	3	5	7	5	12	4	6	12	26	8	14	4	8	7	11	3	7	2	5			1
A6ZI44	Fructose-bisphosphate aldolase OS=Mus musculus OX=10090 GN=Aldoa PE=1 SV=1	Aldoa	62	26	553	22	418	45,1	7,91	17	81	14	71	15	85	17	29	17	61	15	53	15	43	13	37	11	20	8	18	12	30	11	25		1
Q8C243	Uncharacterized protein OS=Mus musculus OX=10090 GN=Ctsd PE=2 SV=1	Ctsd	20	8	42	8	445	48,3	7,27	6	9	4	4	1	1	2	4	2	3	1	1	3	3	1	1	4	7	5	6	1	1	2	2		1
Q3TNC8	Uncharacterized protein OS=Mus musculus OX=10090 GN=Ctsl PE=2 SV=1	Ctsl	29	13	145	13	334	37,5	6,83	7	18	7	15	9	15	6	18	8	20	6	9	9	16	7	9	4	7	4	6	6	9	2	3		1
Q9ES94	Cathepsin Z OS=Mus musculus OX=10090 GN=Ctsz PE=2 SV=1	Ctsz	27	8	108	8	307	34,2	6,60	6	16	6	13	6	10	5	8	6	18	6	13	5	11	4	7	2	3	1	2	3	4	2	3		1
Q60648	Ganglioside GM2 activator OS=Mus musculus OX=10090 GN=Gm2a PE=1 SV=2	Gm2a	25	6	89	6	193	20,8	5,90	5	12	2	2	6	8	3	3	3	15	3	8	4	5	2	3	3	13	3	9	4	8	3	3		1
P01921	H-2 class II histocompatibility antigen, A-D beta chain OS=Mus musculus OX=10090 GN=H2-Ab1 PE=1 SV=1	H2-Ab1	41	8	39	5	265	29,9	7,83	3	5	2	2	4	6	8	13	3	3		0.16	6	8	2	2		0.16		0.16		0.16		0.16		1
P06343	H-2 class II histocompatibility antigen, A-K beta chain OS=Mus musculus OX=10090 GN=H2-Ab1 PE=1 SV=1	H2-Ab1	26	5	15	1	263	29,9	8,76	2	3	1	1	2	3	3	3	2	2	1	1	2	2		0.16		0.16		0.16		0.16		0.16		1
P60710	Actin, cytoplasmic 1 OS=Mus musculus OX=10090 GN=Actb PE=1 SV=1	Actb	59	21	2128	2	375	41,7	5,48	17	307	17	334	15	143	15	139	14	216	14	173	14	169	14	162	15	111	13	87	14	166	13	121
Q3UAA9	Uncharacterized protein OS=Mus musculus OX=10090 GN=Actb PE=2 SV=1	Actb	58	19	2090	1	375	41,7	5,48	14	293	14	324	15	143	15	137	13	214	13	172	14	165	13	161	14	110	13	87	13	163	13	121
Q8BFZ3	Beta-actin-like protein 2 OS=Mus musculus OX=10090 GN=Actbl2 PE=1 SV=1	Actbl2	22	6	572	1	376	42,0	5,49	5	90	5	103	5	40	5	40	4	46	4	39	5	51	4	49	4	22	4	23	3	41	3	28
P68033	Actin, alpha cardiac muscle 1 OS=Mus musculus OX=10090 GN=Actc1 PE=1 SV=1	Actc1	49	18	1191	6	377	42,0	5,39	10	179	10	192	15	105	9	70	12	145	12	112	9	80	8	76	9	62	9	48	8	71	8	51
Q7TPR4	Alpha-actinin-1 OS=Mus musculus OX=10090 GN=Actn1 PE=1 SV=1	Actn1	22	15	81	7	892	103,0	5,38	12	32	10	30	2	2	1	1	5	6		0.16	2	3	3	3	2	2		0.16	1	1	1	1
Q3UJW9	Uncharacterized protein OS=Mus musculus OX=10090 GN=Akr1a1 PE=2 SV=1	Akr1a1	37	13	126	13	325	36,6	7,39	5	18	6	16	6	9	5	11	8	14	8	13	5	10	3	7	6	10	5	6	6	7	2	5
P05063	Fructose-bisphosphate aldolase C OS=Mus musculus OX=10090 GN=Aldoc PE=1 SV=4	Aldoc	44	12	92	8	363	39,4	7,12	3	14	2	12	7	26	3	3	5	13	2	6	1	2	1	2	1	2	2	3	2	4	4	5
Q3US43	Annexin OS=Mus musculus OX=10090 GN=Anxa1 PE=2 SV=1	Anxa1	19	8	88	8	355	40,3	9,03	5	39	7	44	1	1	2	2		0.16		0.16	2	2		0.16		0.16		0.16		0.16		0.16
Q542G9	Annexin OS=Mus musculus OX=10090 GN=Anxa2 PE=1 SV=1	Anxa2	36	14	270	14	339	38,7	7,69	14	116	14	113	2	4	3	9	1	2	1	1	4	13	2	9		0.16		0.16	1	3		0.16
Q99PT1	Rho GDP-dissociation inhibitor 1 OS=Mus musculus OX=10090 GN=Arhgdia PE=1 SV=3	Arhgdia	45	8	238	8	204	23,4	5,20	3	41	3	22	4	15	6	24	4	23	3	12	5	26	5	17	5	16	3	11	5	22	3	9
Q61599	Rho GDP-dissociation inhibitor 2 OS=Mus musculus OX=10090 GN=Arhgdib PE=1 SV=3	Arhgdib	38	6	91	6	200	22,8	5,11	2	12	2	14	1	5	3	8	3	12	1	2	4	12	4	8	3	7	1	3	2	6	1	2
Q91Z25	Actin-related protein 2/3 complex subunit OS=Mus musculus OX=10090 GN=Arpc1b PE=1 SV=1	Arpc1b	15	4	12	4	376	41,5	8,35	3	3	2	3	3	3		0.16		0.16		0.16		0.16	2	2		0.16		0.16		0.16	1	1
Q03265	ATP synthase subunit alpha, mitochondrial OS=Mus musculus OX=10090 GN=Atp5f1a PE=1 SV=1	Atp5f1a	27	13	36	13	553	59,7	9,19	10	19	8	13		0.16	3	3		0.16		0.16		0.16	1	1		0.16		0.16		0.16		0.16
B9EIU3	Attractin OS=Mus musculus OX=10090 GN=Atrn PE=2 SV=1	Atrn	5	8	78	8	1428	157,9	7,27	2	3	2	2	4	8	3	6	6	15	3	9	3	7	3	6	3	4	3	5	6	8	3	5
Q99LB4	Capping protein (Actin filament), gelsolin-like, isoform CRA_a OS=Mus musculus OX=10090 GN=Capg PE=1 SV=1	Capg	54	14	157	14	349	38,7	6,95	5	12	4	6	6	11	7	15	8	24	4	15	3	10	4	9	5	16	4	11	6	15	6	13
Q542F1	Chloride intracellular channel protein OS=Mus musculus OX=10090 GN=Clic1 PE=1 SV=1	Clic1	62	11	117	10	241	27,0	5,17	6	22	6	17	4	8	5	9	8	12	3	7	5	9	4	6	4	5	5	6	6	10	3	6
Q62426	Cystatin-B OS=Mus musculus OX=10090 GN=Cstb PE=1 SV=1	Cstb	69	8	149	8	98	11,0	7,39	3	11	2	8	6	27	3	6	5	20	5	14	4	18	4	14	1	1		0.16	7	20	5	10
E9Q557	Desmoplakin OS=Mus musculus OX=10090 GN=Dsp PE=1 SV=1	Dsp	23	64	348	64	2883	332,7	6,80	53	155	48	129	5	7	5	15	1	2		0.16	10	18	7	12	1	1		0.16	4	9		0.16
P10126	Elongation factor 1-alpha 1 OS=Mus musculus OX=10090 GN=Eef1a1 PE=1 SV=3	Eef1a1	27	11	283	11	462	50,1	9,01	10	70	8	57	3	13	5	15	6	29	4	20	4	19	5	19	5	14	4	9	5	12	4	6
Q8C845	EF-hand domain-containing protein D2 OS=Mus musculus OX=10090 GN=Efhd2 PE=1 SV=1	Efhd2	24	5	25	4	240	26,8	5,14	2	4		0.16	2	3	2	3	2	2	2	2	3	4	1	2		0.16		0.16	3	4	1	1
P63242	Eukaryotic translation initiation factor 5A-1 OS=Mus musculus OX=10090 GN=Eif5a PE=1 SV=2	Eif5a	15	2	27	1	154	16,8	5,24	2	6	2	4	2	5	1	2	1	1		0.16	1	5	1	4		0.16		0.16		0.16		0.16
Q5FW97	Enolase 1, alpha non-neuron OS=Mus musculus OX=10090 GN=EG433182 PE=1 SV=1	Eno1	69	27	338	13	434	47,1	6,80	19	62	16	47	7	23	6	9	14	37	14	30	12	27	12	22	14	26	13	26	9	15	11	14
P21550	Beta-enolase OS=Mus musculus OX=10090 GN=Eno3 PE=1 SV=3	Eno3	27	8	101	4	434	47,0	7,18	2	16	3	10	4	21	1	1	3	9	3	8	3	10	2	8	2	6	2	7	1	3	2	2
H3BKH6	S-formylglutathione hydrolase OS=Mus musculus OX=10090 GN=Esd PE=1 SV=1	Esd	29	8	123	8	295	32,8	7,83	4	11	4	12	4	7	6	12	5	18	3	9	7	22	5	12	2	3	2	3	5	9	4	5
Q497I3	Fatty acid binding protein 5, epidermal OS=Mus musculus OX=10090 GN=Fabp5 PE=1 SV=1	Fabp5	43	10	148	10	135	15,1	6,54	7	26	5	16	9	31	7	14	3	5	2	3	5	13	7	11		0.16		0.16	9	21	6	8
Q8BTM8	Filamin-A OS=Mus musculus OX=10090 GN=Flna PE=1 SV=5	Flna	16	29	69	28	2647	281,0	6,04	21	29	18	26	4	4	6	6	1	1		0.16	1	1		0.16	1	1	1	1		0.16		0.16
P29391	Ferritin light chain 1 OS=Mus musculus OX=10090 GN=Ftl1 PE=1 SV=2	Ftl1	28	3	24	3	183	20,8	6,00	2	6	1	2	3	5	3	4		0.16		0.16	2	4	1	1		0.16		0.16	1	2		0.16
A0A1D5RLD8	Glyceraldehyde-3-phosphate dehydrogenase OS=Mus musculus OX=10090 GN=Gm10358 PE=1 SV=1	Gapdh	52	14	342	12	333	35,8	8,25	11	62	11	48	6	19	6	20	10	49	6	39	8	26	6	21	4	9	3	9	4	18	4	22
E9PZF0	Nucleoside diphosphate kinase OS=Mus musculus OX=10090 GN=Gm20390 PE=3 SV=1	Gm20390	57	11	167	4	267	30,2	8,72	6	19	5	19	6	15	2	4	9	34	4	21	7	15	4	10	3	9	1	4	6	12	2	5
A0A2R8VHP3	Uncharacterized protein OS=Mus musculus OX=10090 GN=Gm5478 PE=4 SV=1	Gm5478	11	9	952	1	535	57,9	6,20	7	134	7	151	5	89	6	100	3	47	3	51	7	82	6	74	6	70	4	56	3	53	3	45
A2AE89	Glutathione S-transferase Mu 1 OS=Mus musculus OX=10090 GN=Gstm1 PE=1 SV=2	Gstm1	31	7	51	7	244	28,5	8,19	2	4	2	5	1	2	2	5	3	6	1	7	1	4	1	3	3	3	1	2	4	7	2	3
P62806	Histone H4 OS=Mus musculus OX=10090 GN=Hist1h4a PE=1 SV=2	Hist1h4a	53	8	240	8	103	11,4	11,36	8	49	7	50	3	8	3	8	4	25	3	16	4	29	3	20	4	10	3	9	3	12	2	4
Q64426	Histone H2A (Fragment) OS=Mus musculus domesticus OX=10092 GN=H2A PE=2 SV=1	Hist2h2aa1	33	5	90	1	137	14,7	10,59	5	32	5	32	2	3	1	1	2	8	2	3	3	5	1	4		0.16		0.16	1	2		0.16
A2AB79	Histone H2A OS=Mus musculus OX=10090 GN=Hist3h2a PE=2 SV=1	Hist3h2a	35	5	84	1	130	14,1	11,05	5	29	4	29	2	3	1	1	2	8	2	3	3	5	1	4		0.16		0.16	1	2		0.16
Q61646	Haptoglobin OS=Mus musculus OX=10090 GN=Hp PE=1 SV=1	Hp	30	9	476	9	347	38,7	6,29	5	54	5	54	5	43	7	55	5	58	3	57	5	42	4	26	3	25	3	22	3	25	3	15
Q91X72	Hemopexin OS=Mus musculus OX=10090 GN=Hpx PE=1 SV=2	Hpx	9	6	1068	6	460	51,3	7,80	5	129	5	130	5	85	5	90	5	123	5	108	4	75	4	44	6	97	4	88	3	60	3	39
P07901	Heat shock protein HSP 90-alpha OS=Mus musculus OX=10090 GN=Hsp90aa1 PE=1 SV=4	Hsp90aa1	18	14	64	7	733	84,7	5,01	11	18	11	18	3	4		0.16	3	5	2	3	3	7	2	2	1	1	1	1	1	3	1	2
Q71LX8	Heat shock protein 84b OS=Mus musculus OX=10090 GN=Hsp90ab1 PE=1 SV=1	Hsp90ab1	27	21	131	12	724	83,2	5,03	19	39	19	39	4	5		0.16	7	11	6	7	6	13	3	4	2	2	2	2	3	6	2	3
P17879	Heat shock 70 kDa protein 1B OS=Mus musculus OX=10090 GN=Hspa1b PE=1 SV=3	Hspa1b	18	11	195	9	642	70,1	5,72	11	34	9	33	2	9	3	4	3	20	3	17	4	19	4	14	1	14	2	27	1	1	2	3
P63017	Heat shock cognate 71 kDa protein OS=Mus musculus OX=10090 GN=Hspa8 PE=1 SV=1	Hspa8	21	11	129	9	646	70,8	5,52	9	34	11	30	1	2	2	3	6	13	6	8	3	15	3	11		0.16	2	2	2	5	5	6
Q02257	Junction plakoglobin OS=Mus musculus OX=10090 GN=Jup PE=1 SV=3	Jup	36	22	240	22	745	81,7	6,14	21	90	20	82	9	13	12	19		0.16		0.16	9	17	6	8		0.16	1	1	5	6	3	4
Q3TJX0	Uncharacterized protein OS=Mus musculus OX=10090 GN=Lcp1 PE=2 SV=1	Lcp1	22	11	60	10	627	70,1	5,33	5	11	5	8	1	1	3	5	6	9	3	3	6	8	4	5	1	1	1	1	4	5	3	3
A0A1B0GSX0	L-lactate dehydrogenase OS=Mus musculus OX=10090 GN=Ldha PE=1 SV=1	Ldha	45	16	277	13	361	39,7	8,35	11	40	9	37	11	17	7	20	9	39	6	29	8	27	6	20	6	16	5	14	7	12	3	6
P16125	L-lactate dehydrogenase B chain OS=Mus musculus OX=10090 GN=Ldhb PE=1 SV=2	Ldhb	17	6	75	3	334	36,5	6,05	3	10	2	7	5	31	1	3	1	5	1	6	1	2	1	2	1	3	1	3	2	2	1	1
P16045	Galectin-1 OS=Mus musculus OX=10090 GN=Lgals1 PE=1 SV=3	Lgals1	34	4	95	4	135	14,9	5,49	2	8	2	6	4	18	2	7	4	7	2	4	3	10	3	9		0.16		0.16	4	16	4	10
P08249	Malate dehydrogenase, mitochondrial OS=Mus musculus OX=10090 GN=Mdh2 PE=1 SV=3	Mdh2	40	10	76	10	338	35,6	8,68	9	22	5	12	2	3	1	1	6	16	3	4	6	7	4	4	1	1	3	3	1	1	1	2
P26041	Moesin OS=Mus musculus OX=10090 GN=Msn PE=1 SV=3	Msn	19	13	49	13	577	67,7	6,60	9	16	7	13		0.16	2	2	2	4	2	2	2	2		0.16	2	2	1	1	4	5	1	2
B2RWX0	Myosin, heavy polypeptide 1, skeletal muscle, adult OS=Mus musculus OX=10090 GN=Myh1 PE=2 SV=1	Myh1	25	43	169	7	1942	223,2	5,78	11	18	10	15	12	12	42	118		0.16		0.16	1	2	1	2		0.16		0.16	1	2		0.16
B1AR69	Myosin, heavy polypeptide 13, skeletal muscle OS=Mus musculus OX=10090 GN=Myh13 PE=1 SV=1	Myh13	8	15	55	3	1938	223,4	5,57	3	3	3	4	5	5	13	37		0.16		0.16	1	2	1	2		0.16		0.16	1	2		0.16
Q5SX39	Myosin-4 OS=Mus musculus OX=10090 GN=Myh4 PE=2 SV=1	Myh4	26	42	170	5	1939	222,7	5,74	13	19	10	16	14	14	40	115		0.16		0.16	1	2	1	2		0.16		0.16	1	2		0.16
B2RQQ1	MCG133649, isoform CRA_a OS=Mus musculus OX=10090 GN=Myh6 PE=1 SV=1	Myh6	8	14	64	1	1938	223,4	5,73	4	6	4	6	7	7	12	39		0.16		0.16	1	2	1	2		0.16		0.16	1	2		0.16
B2RWW8	Myosin, heavy polypeptide 8, skeletal muscle, perinatal OS=Mus musculus OX=10090 GN=Myh8 PE=2 SV=1	Myh8	24	40	161	3	1937	222,6	5,83	14	21	14	20	12	12	36	102		0.16		0.16	1	2	1	2		0.16		0.16	1	2		0.16
Q8VDD5	Myosin-9 OS=Mus musculus OX=10090 GN=Myh9 PE=1 SV=4	Myh9	19	33	133	29	1960	226,2	5,66	29	67	26	57	2	2	4	4	2	2		0.16		0.16		0.16		0.16		0.16		0.16	1	1
Q3THE2	Myosin regulatory light chain 12B OS=Mus musculus OX=10090 GN=Myl12b PE=1 SV=2	Myl12b	18	3	24	3	172	19,8	4,84	3	4	3	5	2	2	1	2	2	4		0.16	2	3	2	3		0.16		0.16		0.16	1	1
A0A1W2P7Q9	Myosin light polypeptide 6 OS=Mus musculus OX=10090 GN=Myl6 PE=1 SV=1	Myl6	38	7	69	5	158	17,7	4,65	5	22	4	15	6	12	1	1	2	2	1	1	3	6	3	5		0.16		0.16	3	3	2	2
Q5NC81	Nucleoside diphosphate kinase OS=Mus musculus OX=10090 GN=Nme1 PE=1 SV=1	Nme1	50	8	115	1	152	17,2	7,37	5	13	3	12	4	11	2	4	6	20	2	14	5	11	3	6	2	7	1	4	3	8	2	5
Q5SX50	Profilin OS=Mus musculus OX=10090 GN=Pfn1 PE=1 SV=1	Pfn1	67	8	212	8	140	14,9	8,28	6	29	7	28	7	37	6	21	2	8	2	6	6	30	6	25		0.16		0.16	6	19	4	9
Q3U7Z6	Phosphoglycerate mutase OS=Mus musculus OX=10090 GN=Pgam1 PE=1 SV=1	Pgam1	44	11	412	11	254	28,8	7,18	9	45	7	48	8	30	7	26	9	69	7	50	9	33	10	24	7	21	6	18	8	27	8	21
P09411	Phosphoglycerate kinase 1 OS=Mus musculus OX=10090 GN=Pgk1 PE=1 SV=4	Pgk1	39	10	112	10	417	44,5	7,90	5	13	3	11	3	3	6	10	7	21	4	11	4	11	4	8	3	7	4	7	3	6	3	4
P52480	Pyruvate kinase PKM OS=Mus musculus OX=10090 GN=Pkm PE=1 SV=4	Pkm	40	17	177	16	531	57,8	7,47	12	50	12	47	3	10	5	6	10	27	7	13	7	13	4	4	1	1		0.16	3	4	2	2
P23492	Purine nucleoside phosphorylase OS=Mus musculus OX=10090 GN=Pnp PE=1 SV=2	Pnp	22	5	20	5	289	32,3	6,16	2	3	2	2	1	1	3	4	4	4		0.16	1	1	2	2		0.16	1	1	1	1	1	1
Q3TE63	Peptidyl-prolyl cis-trans isomerase OS=Mus musculus OX=10090 GN=Ppia PE=2 SV=1	Ppia	55	9	343	1	164	17,9	7,90	8	54	8	48	9	23	7	18	7	35	6	28	7	28	6	24	8	33	7	26	6	19	3	7
P35700	Peroxiredoxin-1 OS=Mus musculus OX=10090 GN=Prdx1 PE=1 SV=1	Prdx1	76	21	1049	21	199	22,2	8,12	14	141	14	134	15	83	15	69	14	142	11	124	13	95	11	75	8	49	9	46	12	59	9	32
P99029	Peroxiredoxin-5, mitochondrial OS=Mus musculus OX=10090 GN=Prdx5 PE=1 SV=2	Prdx5	45	10	331	10	210	21,9	8,85	9	59	8	51	9	34	7	20	7	36	5	25	7	34	6	26	4	9	3	5	7	21	5	11
Q6A0D0	MKIAA0106 protein (Fragment) OS=Mus musculus OX=10090 GN=Prdx6 PE=2 SV=1	Prdx6	36	8	58	8	227	25,1	6,37	3	4	2	4	3	4	3	4	6	15	1	1	6	11	4	7	3	4	1	1	2	2	1	1
Q9QUM9	Proteasome subunit alpha type-6 OS=Mus musculus OX=10090 GN=Psma6 PE=1 SV=1	Psma6	17	4	37	4	246	27,4	6,76	2	7	2	3	3	3	2	3	2	5	1	2	4	5	3	4	1	1	1	1	2	2	1	1
Q3TN31	Proteasome subunit alpha type OS=Mus musculus OX=10090 GN=Psma7 PE=2 SV=1	Psma7	45	9	55	9	248	27,9	8,78	6	12	4	6	2	2	3	3	5	7	1	3	6	7	2	3	4	5	2	3	2	3	1	1
A0A1G5SJA5	OTTMUSWSBP00075795 OS=Mus musculus domesticus OX=10092 GN=OTTMUSWSBG00059279 PE=4 SV=1	Psme	23	4	30	4	239	27,0	5,76	3	3	2	2	1	1	2	4	3	5	1	2	3	4	2	2	1	1	1	1	2	3	1	2
P97371	Proteasome activator complex subunit 1 OS=Mus musculus OX=10090 GN=Psme1 PE=1 SV=2	Psme1	41	8	35	8	249	28,7	5,97	4	7	2	2	1	1	3	4	5	9	2	2	4	5	2	3		0.16		0.16	1	1	1	1
Q3TFQ8	Alpha-1,4 glucan phosphorylase OS=Mus musculus OX=10090 GN=Pygb PE=2 SV=1	Pygb	12	8	35	2	843	96,6	6,65	4	6	4	6	4	12	2	6	1	1	1	2	2	2		0.16		0.16		0.16		0.16		0.16
Q9WUB3	Glycogen phosphorylase, muscle form OS=Mus musculus OX=10090 GN=Pygm PE=1 SV=3	Pygm	18	14	65	8	842	97,2	7,11	7	11	9	12	10	27	5	11	2	2		0.16	2	2		0.16		0.16		0.16		0.16		0.16
Q4FJQ0	MCG130610 OS=Mus musculus OX=10090 GN=Rab7 PE=1 SV=1	Rab7	36	7	35	6	207	23,5	6,70	6	12	5	9	3	4	2	2	1	2		0.16	2	2	1	1		0.16		0.16	2	3		0.16
P62827	GTP-binding nuclear protein Ran OS=Mus musculus OX=10090 GN=Ran PE=1 SV=3	Ran	22	4	30	4	216	24,4	7,49	2	2	1	1	2	4	2	4	1	2		0.16	3	5	2	3	2	3	1	2	2	3	1	1
P70335	Rho-associated protein kinase 1 OS=Mus musculus OX=10090 GN=Rock1 PE=1 SV=1	Rock1	1	3	71	3	1354	158,1	5,86	2	8	2	7	2	5	2	5	2	9	1	9	2	3	2	4	1	6	1	7	2	5	1	3
A0A1B0GR11	Transaldolase OS=Mus musculus OX=10090 GN=Taldo1 PE=1 SV=1	Taldo1	29	12	84	12	382	42,1	7,02	5	8	4	5	7	10	2	3	8	13	5	6	5	7	4	6	7	9	5	6	6	7	4	4
P17751	Triosephosphate isomerase OS=Mus musculus OX=10090 GN=Tpi1 PE=1 SV=4	Tpi1	64	16	421	16	299	32,2	5,74	10	59	10	60	11	32	5	24	12	70	8	53	8	30	8	22	5	17	7	18	8	24	5	12
F8WID5	Tropomyosin alpha-1 chain OS=Mus musculus OX=10090 GN=Tpm1 PE=1 SV=1	Tpm1	19	8	55	1	326	37,4	4,72	4	14	2	8	3	5	4	7	2	5	1	4	3	5	2	2	1	1	2	3	1	1		0.16
Q91VH3	Tpm2 protein OS=Mus musculus OX=10090 GN=Tpm2 PE=2 SV=1	Tpm2	14	7	52	1	308	34,8	5,33	5	16	3	10	3	5	3	6	1	3	1	4	2	3	1	1	1	1	1	2	1	1		0.16
Q58E70	Tpm3 protein OS=Mus musculus OX=10090 GN=Tpm3 PE=2 SV=1	Tpm3	51	20	180	13	248	29,0	4,78	11	35	11	25	8	16	12	19	10	19	5	11	9	17	9	12	5	6	6	7	6	8	3	5
Q9CQV8	14-3-3 protein beta/alpha OS=Mus musculus OX=10090 GN=Ywhab PE=1 SV=3	Ywhab	29	7	86	5	246	28,1	4,83	6	18	5	20	3	4	3	6	5	10	1	1	5	11	4	5		0.16	2	2	2	6	2	3
P62259	14-3-3 protein epsilon OS=Mus musculus OX=10090 GN=Ywhae PE=1 SV=1	Ywhae	33	9	76	8	255	29,2	4,74	7	13	6	15	3	3	2	2	7	13	3	4	6	11	4	6		0.16		0.16	3	5	4	4
A8IP69	14-3-3 protein gamma subtype OS=Mus musculus OX=10090 GN=Ywhag PE=1 SV=1	Ywhag	16	5	64	3	247	28,3	4,89	5	15	4	15	2	2	1	2	3	11	1	4	3	6	3	3	1	1	1	1	2	2	2	2
P68510	14-3-3 protein eta OS=Mus musculus OX=10090 GN=Ywhah PE=1 SV=2	Ywhah	21	6	71	4	246	28,2	4,89	5	14	4	13	3	3	3	3	5	16	1	1	3	6	4	5	1	1		0.16	4	5	3	4
F6VW30	14-3-3 protein theta (Fragment) OS=Mus musculus OX=10090 GN=Ywhaq PE=1 SV=1	Ywhaq	13	4	64	2	303	34,3	6,38	3	15	3	16	3	4	1	2	4	10	1	3	2	5	2	3	1	1		0.16	2	3	1	2
P63101	14-3-3 protein zeta/delta OS=Mus musculus OX=10090 GN=Ywhaz PE=1 SV=1	Ywhaz	31	9	229	8	245	27,8	4,79	8	41	8	36	6	11	5	13	7	27	5	18	7	27	7	19	3	4	3	5	6	18	4	10
gene names deduced from BLASTP searches are reported in red (see BLAST results Sheet)

## Sheet: Quantitation_analysis
Quantitative label free proteomic analysis performed applying the spectral counting approach
Master	Accession	Description	Contaminant	Coverage	# Peptides	# PSMs	# Unique Peptides	# Protein Groups	# AAs	MW [kDa]	calc. pI	Exp. q-value mDCs_1 Sequest HT	Score mDCs_1 Sequest HT	Peptides mDCs_1 Sequest HT	PSMs mDCs_1 Sequest HT	Exp. q-value mDCs_2 Sequest HT	Score mDCs_2 Sequest HT	Peptides mDCs_2 Sequest HT	PSMs mDCs_2 Sequest HT	Exp. q-value mDCs_3 Sequest HT	Score mDCs_3 Sequest HT	Peptides mDCs_3 Sequest HT	PSMs mDCs_3 Sequest HT	Exp. q-value mDCs_4 Sequest HT	Score mDCs_4 Sequest HT	Peptides mDCs_4 Sequest HT	PSMs mDCs_4 Sequest HT	Exp. q-value LGmDCs_1 Sequest HT	Score LGmDCs_1 Sequest HT	Peptides LGmDCs_1 Sequest HT	PSMs LGmDCs_1 Sequest HT	Exp. q-value LGmDCs_2 Sequest HT	Score LGmDCs_2 Sequest HT	Peptides LGmDCs_2 Sequest HT	PSMs LGmDCs_2 Sequest HT	Exp. q-value LGmDCs_3 Sequest HT	Score LGmDCs_3 Sequest HT	Peptides LGmDCs_3 Sequest HT	PSMs LGmDCs_3 Sequest HT	Exp. q-value LGmDCs_4 Sequest HT	Score LGmDCs_4 Sequest HT	Peptides LGmDCs_4 Sequest HT	PSMs LGmDCs_4 Sequest HT	Exp. q-value iDCs_1 Sequest HT	Score iDCs_1 Sequest HT	Peptides iDCs_1 Sequest HT	PSMs iDCs_1 Sequest HT	Exp. q-value iDCs_2 Sequest HT	Score iDCs_2 Sequest HT
Master Protein	P01012	Ovalbumin OS=Gallus gallus GN=SERPINB14 PE=1 SV=2	TRUE	41	12	170	12	1	386	42,9	5,29	0,010	139,98	9	41	0,023	85,36	6	26	0,000	78,64	6	25	0,000	128,90	10	45	0,060	32,76	4	12	0,072	18,83	3	7	0,036	19,16	4	7	0,031	18,26	3	7				0.16
Master Protein	P43432	Interleukin-12 subunit beta OS=Mus musculus OX=10090 GN=Il12b PE=1 SV=1	FALSE	30	9	55	9	1	335	38,2	6,54	0,062	14,70	7	7	0,079	11,46	4	6	0,151	4,11	2	3	0,043	11,92	5	8	0,074	22,13	6	10	0,071	20,36	6	9	0,036	13,12	4	6	0,051	6,70	6	6				0.16
Master Protein	B8JJN0	Uncharacterized protein OS=Mus musculus OX=10090 GN=Gm20547 PE=3 SV=1	FALSE	9	10	27	10	1	1276	142,2	7,36	0,073	10,63	4	4	0,196	2,47	1	1	0,051	12,76	6	7	0,186	1,80	1	1	0,092	11,66	4	4	0,139	7,30	3	3	0,044	8,15	5	5	0,093	1,67	2	2				0.16
Master Protein	Q8BX22	Sal-like protein 4 OS=Mus musculus OX=10090 GN=Sall4 PE=1 SV=2	FALSE	1	1	4	1	1	1067	113,0	7,81				0.16				0.16				0.16				0.16	0,316	2,11	1	1	0,410	2,11	1	1	0,133	2,44	1	1	0,093	0,00	1	1				0.16
Master Protein	Q9CX53	Gem-associated protein 6 OS=Mus musculus OX=10090 GN=Gemin6 PE=1 SV=2	FALSE	7,2289156626506	1	5	1	1	166	18,7	5,25				0.16				0.16	0,278	0,00	1	1				0.16	0,416	1,76	1	1	0,428	1,76	1	1	0,161	0,00	1	1	0,093	0,00	1	1				0.16
Master Protein	Q04998	Inhibin beta A chain OS=Mus musculus OX=10090 GN=Inhba PE=1 SV=1	FALSE	11	5	12	5	1	424	47,4	8,03				0.16				0.16				0.16				0.16	0,094	11,33	4	5	0,205	4,45	1	2	0,161	1,94	2	2	0,093	1,82	2	3				0.16
Master Protein	Q543N3	LIM and SH3 protein 1, isoform CRA_b OS=Mus musculus OX=10090 GN=Lasp1 PE=1 SV=1	FALSE	7	2	12	2	1	263	30,0	7,05				0.16	0,142	4,39	2	2	0,098	7,49	1	3	0,185	2,33	1	1	0,138	4,87	1	2	0,380	2,42	1	1	0,076	3,96	1	2	0,093	0,00	1	1				0.16
Master Protein	Q3U6A3	Monocyte differentiation antigen CD14 OS=Mus musculus OX=10090 GN=Cd14 PE=2 SV=1	FALSE	23	7	22	7	1	366	39,1	5,21	0,073	10,72	2	3				0.16				0.16				0.16	0,074	19,54	5	7	0,072	17,51	5	6	0,043	8,44	3	4	0,051	4,86	2	2				0.16
Master Protein	P06745	Glucose-6-phosphate isomerase OS=Mus musculus OX=10090 GN=Gpi PE=1 SV=4	TRUE	5	2	10	2	1	558	62,7	8,13	0,192	2,96	1	1	0,139	4,49	1	2	0,278	0,00	1	2				0.16	0,138	5,25	1	2	0,294	3,13	1	1	0,161	2,00	1	1	0,093	0,00	1	1				0.16
Master Protein	Q6ZQ77	MKIAA0655 protein (Fragment) OS=Mus musculus OX=10090 GN=Hip1r PE=2 SV=1	FALSE	4	3	6	3	1	1083	120,9	6,58				0.16	0,297	0,00	1	1				0.16				0.16	0,200	3,42	1	2	0,428	1,74	1	1	0,161	2,04	1	1	0,093	2,07	1	1				0.16
Master Protein	A0A087WPD1	Regulator of G-protein-signaling 6 OS=Mus musculus OX=10090 GN=Rgs6 PE=1 SV=1	FALSE	2	1	12	1	1	505	58,4	8,24	0,227	2,21	1	1	0,297	0,00	1	1	0,278	2,01	1	1	0,185	2,30	1	4	0,374	2,01	1	1	0,427	2,01	1	1	0,161	0,00	1	2	0,093	0,00	1	1				0.16
Master Protein	P06732	Creatine kinase M-type OS=Homo sapiens GN=CKM PE=1 SV=2	TRUE	17	7	125	7	1	381	43,1	7,25				0.16				0.16	0,000	273,19	7	115				0.16	0,135	5,70	1	3	0,168	5,58	1	3	0,065	5,10	1	3	0,093	0,00	1	1				0.16
Master Protein	Q8BL66	Early endosome antigen 1 OS=Mus musculus OX=10090 GN=Eea1 PE=1 SV=2	FALSE	0,70871722182849	1	9	1	1	1411	160,8	5,77				0.16				0.16	0,278	0,00	1	1	0,186	0,00	1	1	0,135	5,78	1	3	0,428	1,71	1	1	0,161	1,88	1	2	0,093	0,00	1	1				0.16
Master Protein	Q549A5	Clusterin OS=Mus musculus OX=10090 GN=Clu PE=1 SV=1	FALSE	13	6	20	6	1	448	51,6	5,67	0,076	9,40	3	4	0,095	9,03	3	4	0,099	5,26	2	2	0,153	2,57	3	3	0,133	6,28	2	3	0,428	1,67	1	1	0,076	3,90	1	2	0,093	1,61	1	1				0.16
Master Protein	Q4FK36	Destrin, isoform CRA_a OS=Mus musculus OX=10090 GN=Dstn PE=1 SV=1	FALSE	21	3	15	3	1	165	18,5	7,97	0,129	5,33	1	2	0,107	6,67	1	3	0,233	2,50	2	2				0.16	0,128	6,66	2	3	0,380	2,42	1	1	0,076	3,89	2	3	0,093	0,00	1	1				0.16
Master Protein	P04918	Serum amyloid A-3 protein OS=Mus musculus OX=10090 GN=Saa3 PE=1 SV=1	FALSE	44	5	28	5	1	122	13,8	9,88	0,215	2,41	1	1	0,079	11,27	2	6	0,048	15,42	2	6	0,046	9,28	2	4	0,100	10,53	3	5	0,427	1,80	1	1	0,070	4,50	1	2	0,051	4,26	2	3				0.16
Master Protein	U5NJF3	Immunity-related GTPase member m2 OS=Mus musculus molossinus OX=57486 GN=Irgm2 PE=4 SV=1	FALSE	3,0379746835443	1	32	1	1	395	45,1	7,12	0,068	12,47	1	7	0,079	13,26	1	7	0,096	8,69	1	5	0,186	1,61	1	5	0,392	1,87	1	1	0,262	3,59	1	2	0,161	0,00	1	2	0,093	0,00	1	3				0.16
Master Protein	Q8VHK9	ATP-dependent RNA helicase DHX36 OS=Mus musculus OX=10090 GN=Dhx36 PE=1 SV=2	FALSE	2,6973026973027	1	8	1	1	1001	113,8	8,29				0.16				0.16				0.16	0,186	0,00	1	1	0,135	5,46	1	3	0,302	2,83	1	2	0,161	0,00	1	1	0,093	0,00	1	1				0.16
Master Protein	P00921	Carbonic anhydrase 2 OS=Bos taurus GN=CA2 PE=1 SV=3	TRUE	66	13	224	12	1	260	29,1	6,92	0,009	211,53	9	70	0,005	185,21	9	66	0,010	49,85	7	28	0,011	99,88	9	48	0,128	6,60	2	2	0,428	1,66	1	1	0,036	12,68	3	5	0,041	8,37	3	4				0.16
Master Protein	A0A2R8F6H3	CPXV176 protein OS=Cowpox virus OX=10243 GN=CPXV176 PE=4 SV=1	FALSE	3	1	13	1	1	402	45,5	7,64	0,196	2,71	1	1	0,213	2,21	1	1	0,278	0,00	1	1	0,186	0,00	1	3	0,417	1,73	1	2	0,240	3,79	1	3	0,161	0,00	1	1	0,093	0,00	1	1				0.16
Master Protein	O88569	Heterogeneous nuclear ribonucleoproteins A2/B1 OS=Mus musculus OX=10090 GN=Hnrnpa2b1 PE=1 SV=2	FALSE	25	8	18	6	1	353	37,4	8,95	0,068	12,28	4	5	0,095	8,01	4	4				0.16				0.16	0,148	4,68	2	2	0,427	1,86	1	1	0,052	5,52	3	5	0,093	0,00	1	1				0.16
Master Protein	Q8CE08-2	Isoform 2 of Prostatic acid phosphatase OS=Mus musculus OX=10090 GN=Acpp	FALSE	12	4	10	4	1	417	47,8	6,52				0.16				0.16				0.16				0.16	0,084	12,62	4	4	0,083	12,62	4	4	0,093	3,25	1	1	0,093	2,68	1	1				0.16
Master Protein	P08226	Apolipoprotein E OS=Mus musculus OX=10090 GN=Apoe PE=1 SV=2	FALSE	39	12	205	11	1	311	35,8	5,68	0,017	87,04	7	31	0,023	75,93	7	27	0,010	49,97	7	22	0,014	59,36	9	30	0,074	19,42	5	8	0,129	8,17	2	4	0,045	6,65	4	4	0,051	5,30	4	5	0,060	30,62	6	13	0,067	30,77
Master Protein	Q9ES94	Cathepsin Z OS=Mus musculus OX=10090 GN=Ctsz PE=2 SV=1	FALSE	27	8	108	8	1	307	34,2	6,60	0,045	40,89	6	16	0,048	32,87	6	13	0,048	23,39	6	10	0,043	16,32	5	8	0,036	47,18	6	18	0,063	28,89	6	13	0,033	22,45	5	11	0,041	12,43	4	7	0,130	6,66	2	3	0,199	4,52
Master Protein	Q58E70	Tpm3 protein OS=Mus musculus OX=10090 GN=Tpm3 PE=2 SV=1	FALSE	51	20	180	13	1	248	29,0	4,78	0,017	95,81	11	35	0,026	63,97	11	25	0,010	47,79	8	16	0,014	42,53	12	19	0,036	53,71	10	19	0,071	24,97	5	11	0,014	34,77	9	17	0,021	23,90	9	12	0,060	15,03	5	6	0,067	18,52
Master Protein	P24369	Peptidyl-prolyl cis-trans isomerase B OS=Mus musculus OX=10090 GN=Ppib PE=1 SV=2	FALSE	15	3	44	3	1	216	23,7	9,55	0,076	9,53	1	3	0,120	6,09	1	2	0,099	5,34	1	2	0,080	4,41	2	4	0,074	22,75	2	10	0,110	11,05	1	5	0,036	15,27	3	7	0,041	11,03	2	5	0,335	2,09	1	1	0,298	1,67
Master Protein	A0A1B0GSX0	L-lactate dehydrogenase OS=Mus musculus OX=10090 GN=Ldha PE=1 SV=1	FALSE	45	16	277	13	1	361	39,7	8,35	0,017	93,19	11	40	0,023	84,78	9	37	0,038	34,82	11	17	0,014	33,05	7	20	0,007	91,11	9	39	0,005	69,50	6	29	0,009	57,21	8	27	0,008	28,67	6	20	0,048	37,71	6	16	0,067	33,54
Master Protein	P10126	Elongation factor 1-alpha 1 OS=Mus musculus OX=10090 GN=Eef1a1 PE=1 SV=3	FALSE	27	11	283	11	1	462	50,1	9,01	0,009	177,71	10	70	0,008	139,18	8	57	0,048	24,85	3	13	0,015	30,56	5	15	0,007	72,36	6	29	0,043	46,62	4	20	0,014	36,05	4	19	0,008	32,35	5	19	0,049	33,04	5	14	0,067	23,41
Master Protein	P35700	Peroxiredoxin-1 OS=Mus musculus OX=10090 GN=Prdx1 PE=1 SV=1	FALSE	76	21	1049	21	1	199	22,2	8,12	0,000	367,63	14	141	0,000	325,22	14	134	0,000	168,75	15	83	0,008	115,38	15	69	0,000	330,75	14	142	0,000	280,20	11	124	0,000	167,45	13	95	0,000	94,62	11	75	0,000	106,92	8	49	0,000	99,80
Master Protein	Q64426	Histone H2A (Fragment) OS=Mus musculus domesticus OX=10092 GN=H2A PE=2 SV=1	FALSE	33	5	90	1	1	137	14,7	10,59	0,017	95,66	5	32	0,023	91,68	5	32	0,278	1,65	2	3	0,186	0,00	1	1	0,079	15,27	2	8	0,168	5,29	2	3	0,044	8,07	3	5	0,051	4,88	1	4				0.16
Master Protein	A2AB79	Histone H2A OS=Mus musculus OX=10090 GN=Hist3h2a PE=2 SV=1	FALSE	35	5	84	1	1	130	14,1	11,05	0,017	90,10	5	29	0,023	83,72	4	29	0,278	1,65	2	3	0,186	0,00	1	1	0,079	15,27	2	8	0,168	5,29	2	3	0,044	8,07	3	5	0,051	4,88	1	4				0.16
Master Protein	Q1A602	Non-muscle alpha-actinin 4 OS=Mus musculus OX=10090 GN=Actn4 PE=2 SV=1	FALSE	21	17	89	1	1	911	104,8	5,44	0,010	119,77	16	40	0,023	94,22	13	36	0,278	2,09	1	1	0,186	2,10	1	1	0,079	13,49	4	5	0,422	2,05	1	1	0,077	3,52	1	2	0,051	4,14	2	2	0,284	2,58	1	1
Master Protein	A0A1L1SV25	Alpha-actinin-4 OS=Mus musculus OX=10090 GN=Actn4 PE=1 SV=1	FALSE	21	17	91	1	1	932	107,0	5,36	0,010	121,42	16	41	0,023	93,58	13	37	0,278	2,09	1	1	0,186	2,10	1	1	0,079	13,49	4	5	0,422	2,05	1	1	0,077	3,52	1	2	0,051	4,14	2	2	0,284	2,58	1	1
Master Protein	P62806	Histone H4 OS=Mus musculus OX=10090 GN=Hist1h4a PE=1 SV=2	FALSE	53	8	240	8	1	103	11,4	11,36	0,010	132,41	8	49	0,008	130,89	7	50	0,048	14,95	3	8	0,043	15,47	3	8	0,017	57,26	4	25	0,055	40,23	3	16	0,009	63,85	4	29	0,008	39,42	3	20	0,060	23,37	4	10	0,067	20,96
Master Protein	Q8BX46	SKI family transcriptional corepressor 1 OS=Mus musculus OX=10090 GN=Skor1 PE=1 SV=2	FALSE	4,5643153526971	1	35	1	1	964	100,2	6,54	0,056	22,85	1	6	0,071	19,73	1	8	0,196	3,14	1	1	0,046	10,59	1	5	0,074	20,06	1	6	0,073	14,46	1	4	0,043	9,02	1	3	0,093	0,00	1	1				0.16
Master Protein	Q99205	T complex protein-10 (Tcp-10c) (Fragment) OS=Mus musculus OX=10090 PE=4 SV=1	FALSE	42	1	7	1	1	33	3,9	5,24				0.16	0,281	1,81	1	1				0.16	0,186	0,00	1	1				0.16				0.16	0,161	0,00	1	1				0.16	0,367	1,73	1	1	0,298	1,75
Master Protein	P62852	40S ribosomal protein S25 OS=Mus musculus OX=10090 GN=Rps25 PE=1 SV=1	FALSE	20,8	3	16	3	1	125	13,7	10,11	0,207	2,44	1	1	0,210	2,34	1	1	0,278	1,92	1	1	0,186	1,78	1	1	0,106	10,07	2	5	0,427	1,83	1	1	0,161	1,77	1	3	0,093	1,63	1	2				0.16
Master Protein	P34960	Macrophage metalloelastase OS=Mus musculus OX=10090 GN=Mmp12 PE=1 SV=3	FALSE	40	20	318	20	1	473	54,9	9,01	0,043	55,63	9	20	0,048	33,87	8	13	0,048	23,21	7	9	0,014	42,95	10	21	0,000	187,86	15	70	0,000	107,81	12	42	0,000	112,18	15	53	0,008	54,90	12	32	0,060	29,52	8	13	0,067	17,80
Master Protein	Q9QUM9	Proteasome subunit alpha type-6 OS=Mus musculus OX=10090 GN=Psma6 PE=1 SV=1	FALSE	17	4	37	4	1	246	27,4	6,76	0,058	20,29	2	7	0,095	8,23	2	3	0,098	7,55	3	3	0,046	7,79	2	3	0,094	11,09	2	5	0,266	3,50	1	2	0,037	11,78	4	5	0,051	4,23	3	4	0,367	1,66	1	1	0,249	2,57
Master Protein	Q3TN34	MICAL-like protein 2 OS=Mus musculus OX=10090 GN=Micall2 PE=1 SV=1	FALSE	3	2	7	2	1	1009	108,2	9,55				0.16				0.16				0.16				0.16				0.16				0.16				0.16				0.16	0,151	5,63	1	3	0,172	5,39
Master Protein	P25085	Interleukin-1 receptor antagonist protein OS=Mus musculus OX=10090 GN=Il1rn PE=2 SV=1	FALSE	26	5	48	5	1	178	20,3	6,19	0,074	10,29	1	3	0,112	6,61	1	2	0,061	10,53	1	4	0,046	7,47	1	3	0,074	22,49	3	9	0,072	15,76	2	7	0,036	18,56	3	8	0,041	12,85	2	7	0,210	4,01	1	2
Master Protein	B2RQQ8	Collagen, type IV, alpha 2 OS=Mus musculus OX=10090 GN=Col4a2 PE=1 SV=1	FALSE	0,878734622144113	1	11	1	1	1707	167,2	8,48				0.16				0.16	0,278	0,00	1	2				0.16	0,304	2,18	1	1	0,408	2,12	1	1	0,161	2,04	1	4	0,093	0,00	1	2	0,336	2,06	1	1
Master Protein	P97371	Proteasome activator complex subunit 1 OS=Mus musculus OX=10090 GN=Psme1 PE=1 SV=2	FALSE	41	8	35	8	1	249	28,7	5,97	0,058	17,48	4	7	0,146	4,25	2	2	0,278	1,83	1	1	0,078	4,46	3	4	0,074	19,33	5	9	0,225	4,18	2	2	0,040	10,67	4	5	0,093	2,07	2	3				0.16
Master Protein	P97290	Plasma protease C1 inhibitor OS=Mus musculus OX=10090 GN=Serping1 PE=1 SV=3	FALSE	3	1	140	1	1	504	55,5	6,29	0,024	63,16	1	16	0,026	64,11	1	18	0,048	26,21	1	7	0,046	10,70	1	4	0,007	64,12	1	14	0,034	54,36	1	13	0,033	24,46	1	9	0,021	20,74	1	9	0,005	53,90	1	15	0,040	41,73
Master Protein	A8IP69	14-3-3 protein gamma subtype OS=Mus musculus OX=10090 GN=Ywhag PE=1 SV=1	FALSE	16	5	64	3	1	247	28,3	4,89	0,049	32,07	5	15	0,050	31,34	4	15	0,196	2,96	2	2	0,077	4,79	1	2	0,074	24,85	3	11	0,129	8,88	1	4	0,037	11,76	3	6	0,051	5,82	3	3	0,283	2,62	1	1	0,290	1,80
Master Protein	P99024	Tubulin beta-5 chain OS=Mus musculus OX=10090 GN=Tubb5 PE=1 SV=1	FALSE	34	13	119	2	1	444	49,6	4,89	0,009	171,78	12	57	0,008	134,42	12	47	0,278	2,19	1	1				0.16	0,106	10,30	3	4	0,110	10,30	3	4	0,070	4,63	2	2	0,051	4,26	2	2				0.16
Master Protein	P07141	Macrophage colony-stimulating factor 1 OS=Mus musculus OX=10090 GN=Csf1 PE=1 SV=2	FALSE	2	1	122	1	1	552	60,6	5,24	0,062	14,91	1	8	0,091	10,19	1	7	0,048	22,04	1	16	0,043	15,27	1	13	0,074	22,35	1	12	0,073	15,29	1	12	0,036	17,41	1	17	0,041	12,95	1	12	0,090	11,31	1	5	0,130	10,56
Master Protein	Q5BLJ7	MCG10205 OS=Mus musculus OX=10090 GN=Rps13 PE=1 SV=1	FALSE	37	6	21	6	1	151	17,2	10,54	0,076	9,49	3	4	0,297	1,72	1	1	0,278	0,00	1	1				0.16	0,084	12,67	3	6	0,428	1,68	1	1	0,076	3,85	3	3	0,093	0,00	3	3	0,364	1,83	1	1	0,298	1,72
Master Protein	Q8K448	ATP-binding cassette sub-family A member 5 OS=Mus musculus OX=10090 GN=Abca5 PE=1 SV=2	FALSE	0,48721071863581	1	26	1	1	1642	185,8	7,20	0,167	3,87	1	2	0,150	3,67	1	2	0,119	5,01	1	6	0,090	3,41	1	2	0,118	9,19	1	5	0,164	5,66	1	3	0,161	1,64	1	3	0,093	1,61	1	1	0,350	1,95	1	1	0,290	1,81
Master Protein	P02769	Serum albumin OS=Bos taurus GN=ALB PE=1 SV=4	TRUE	36	25	13229	16	1	607	69,2	6,18	0,000	3377,27	15	1202	0,000	3514,81	15	1261	0,000	4377,91	20	1564	0,000	3936,82	21	1462	0,000	4329,62	13	1572	0,000	2684,04	14	1000	0,000	2946,55	17	1170	0,000	2273,15	14	1046	0,000	2228,41	13	833	0,000	2132,94
Master Protein	P07744	Keratin, type II cytoskeletal 4 OS=Mus musculus OX=10090 GN=Krt4 PE=1 SV=2	TRUE	16	12	467	1	1	525	56,2	8,15	0,009	260,38	10	102	0,005	198,22	8	85	0,000	73,85	6	36	0,011	81,26	7	45	0,007	74,79	5	36	0,034	50,01	4	24	0,009	65,14	6	37	0,008	37,58	5	39	0,028	45,36	3	22	0,067	28,15
Master Protein	B1AWS8	Angiopoietin-1 receptor OS=Mus musculus OX=10090 GN=Tek PE=1 SV=1	FALSE	2	2	36	2	1	1123	125,7	6,74	0,175	3,67	1	2	0,297	1,67	1	1	0,278	1,68	1	1	0,186	0,00	1	1	0,128	6,90	1	4	0,150	6,69	1	4	0,161	1,68	1	6	0,087	3,22	1	8	0,185	5,26	1	3	0,298	1,77
Master Protein	P02787	Serotransferrin OS=Homo sapiens GN=TF PE=1 SV=3	TRUE	79	75	14687	73	1	698	77,0	7,12	0,000	5744,64	55	1709	0,000	5133,94	56	1607	0,000	3342,29	67	1114	0,000	2986,36	67	1143	0,000	4571,19	63	1381	0,000	3831,81	61	1206	0,000	3017,96	63	1142	0,000	2415,24	58	1034	0,000	3636,36	64	1198	0,000	3265,64
Master Protein	Q561N4	MCG1032217 OS=Mus musculus OX=10090 GN=Ube2l3 PE=1 SV=1	FALSE	48	6	57	6	1	154	17,9	8,51	0,059	15,77	2	6				0.16	0,048	22,65	5	9	0,143	2,69	1	2	0,063	28,57	5	13	0,073	14,71	3	7	0,043	9,40	3	7	0,041	8,89	4	6	0,110	8,21	3	4	0,199	4,71
Master Protein	P08249	Malate dehydrogenase, mitochondrial OS=Mus musculus OX=10090 GN=Mdh2 PE=1 SV=3	FALSE	40	10	76	10	1	338	35,6	8,68	0,043	56,11	9	22	0,050	30,66	5	12	0,071	10,06	2	3	0,186	2,08	1	1	0,060	41,57	6	16	0,110	10,91	3	4	0,036	16,46	6	7	0,051	6,80	4	4	0,350	1,99	1	1	0,154	6,90
Master Protein	P13645	Keratin, type I cytoskeletal 10 OS=Homo sapiens GN=KRT10 PE=1 SV=6	TRUE	64	46	8829	25	1	584	58,8	5,21	0,000	3582,27	43	1171	0,000	3344,14	40	1152	0,000	1820,50	40	694	0,000	2089,14	38	865	0,000	1858,70	32	660	0,000	1510,11	28	592	0,000	1711,39	35	727	0,000	1332,95	33	630	0,000	1662,29	28	647	0,000	1480,19
Master Protein	P20930	Filaggrin OS=Homo sapiens GN=FLG PE=1 SV=3	TRUE	9	16	68	16	1	4061	434,9	9,25	0,032	59,99	13	21	0,023	83,60	13	30	0,098	8,27	2	6	0,186	0,00	1	1	0,128	6,90	2	3				0.16	0,052	5,57	1	4	0,054	3,59	1	3				0.16
Master Protein	E9PYR6	Otoferlin OS=Mus musculus OX=10090 GN=Otof PE=4 SV=1	FALSE	1	3	54	2	1	1997	226,9	5,74	0,313	1,70	1	1				0.16	0,099	6,27	2	11	0,057	6,23	1	18	0,417	1,65	1	1	0,428	1,65	1	1	0,161	1,65	2	15	0,093	0,00	2	6				0.16
Master Protein	P02662	Alpha-S1-casein OS=Bos taurus GN=CSN1S1 PE=1 SV=2	TRUE	23	5	56	5	1	214	24,5	5,02	0,056	24,09	2	10	0,059	21,04	2	9	0,010	45,24	4	21	0,043	11,43	2	8	0,121	7,93	1	3	0,232	4,08	1	2	0,077	3,51	1	3				0.16				0.16
Master Protein	Q91ZE5	Adhesion G protein-coupled receptor E4 OS=Mus musculus OX=10090 GN=Adgre4 PE=1 SV=1	FALSE	2	1	9	1	1	689	77,0	7,88	0,141	4,28	1	2				0.16	0,278	0,00	1	2				0.16	0,313	2,12	1	1	0,428	1,75	1	1	0,161	0,00	1	1	0,093	0,00	1	1	0,367	0,00	1	1
Master Protein	P09528	Ferritin heavy chain OS=Mus musculus OX=10090 GN=Fth1 PE=1 SV=2	FALSE	22	4	26	4	1	182	21,1	5,88				0.16	0,202	2,42	1	1	0,099	6,17	3	5	0,057	6,41	2	4	0,128	6,81	2	3				0.16	0,036	13,03	3	7	0,051	3,97	3	6				0.16
Master Protein	Q4FJR9	G1p2 protein OS=Mus musculus OX=10090 GN=Isg15 PE=1 SV=1	FALSE	16	2	7	2	1	161	17,9	7,90				0.16				0.16	0,278	1,68	1	1				0.16	0,177	3,70	1	2				0.16	0,161	1,74	2	2	0,093	1,84	1	2				0.16
Master Protein	P62245	40S ribosomal protein S15a OS=Mus musculus OX=10090 GN=Rps15a PE=1 SV=2	FALSE	31	4	22	4	1	130	14,8	10,13	0,058	19,14	2	7	0,086	10,39	3	4	0,099	5,45	3	4	0,186	0,00	1	1	0,200	3,42	1	2				0.16	0,052	5,43	1	2	0,051	4,38	1	2				0.16
Master Protein	Q3UA52	Arp2/3 complex 34 kDa subunit (Fragment) OS=Mus musculus OX=10090 GN=Arpc2 PE=2 SV=1	FALSE	15	5	41	5	1	383	42,5	9,06	0,061	15,15	2	5	0,124	5,88	1	2	0,278	0,00	1	1	0,046	8,44	4	4	0,092	11,95	3	4	0,164	5,78	2	2	0,036	12,95	3	5	0,093	0,00	1	2	0,090	11,52	3	4	0,099	11,89
Master Protein	P09411	Phosphoglycerate kinase 1 OS=Mus musculus OX=10090 GN=Pgk1 PE=1 SV=4	FALSE	39	10	112	10	1	417	44,5	7,90	0,045	45,04	5	13	0,048	34,44	3	11	0,086	9,18	3	3	0,015	26,88	6	10	0,007	76,20	7	21	0,055	39,49	4	11	0,021	31,77	4	11	0,021	21,21	4	8	0,060	26,09	3	7	0,067	24,47
Master Protein	Q3TIZ0	Tubulin alpha chain OS=Mus musculus OX=10090 GN=Tuba1c PE=2 SV=1	FALSE	35	13	192	5	1	449	49,9	5,10	0,009	267,70	13	86	0,005	201,85	12	68	0,278	2,03	1	1	0,185	2,32	1	1	0,074	18,78	3	6	0,073	15,36	3	5	0,030	27,27	8	14	0,051	6,29	4	4	0,306	2,36	1	1	0,247	2,89
Master Protein	P47753	F-actin-capping protein subunit alpha-1 OS=Mus musculus OX=10090 GN=Capza1 PE=1 SV=4	FALSE	27,972027972028	5	16	3	1	286	32,9	5,55	0,059	16,03	3	5	0,098	7,48	3	3				0.16				0.16	0,135	5,57	2	2				0.16	0,045	6,83	3	4	0,093	2,02	2	2				0.16
Master Protein	Q8VCP8	Adenylate kinase isoenzyme 6 OS=Mus musculus OX=10090 GN=Ak6 PE=1 SV=1	FALSE	5	1	45	1	1	172	19,9	4,74	0,130	5,21	1	3	0,103	6,83	1	4	0,048	17,07	1	12	0,046	8,36	1	9	0,138	5,05	1	3	0,182	5,12	1	3	0,078	3,40	1	6	0,093	0,00	1	2				0.16
Master Protein	P52480	Pyruvate kinase PKM OS=Mus musculus OX=10090 GN=Pkm PE=1 SV=4	FALSE	40	17	177	16	1	531	57,8	7,47	0,009	164,50	12	50	0,005	154,17	12	47	0,048	25,71	3	10	0,046	8,97	5	6	0,007	71,76	10	27	0,063	35,89	7	13	0,036	20,06	7	13	0,051	6,51	4	4	0,306	2,30	1	1
Master Protein	A0A0A0MQA5	Tubulin alpha chain (Fragment) OS=Mus musculus OX=10090 GN=Tuba4a PE=1 SV=1	FALSE	28	12	162	4	1	477	52,9	5,19	0,009	230,82	12	72	0,005	181,83	12	61	0,278	2,03	1	1	0,185	2,32	1	1	0,074	18,78	3	6	0,073	15,36	3	5	0,036	15,02	4	9	0,051	3,80	3	3				0.16	0,247	2,89
Master Protein	H3BKH6	S-formylglutathione hydrolase OS=Mus musculus OX=10090 GN=Esd PE=1 SV=1	FALSE	29	8	123	8	1	295	32,8	7,83	0,045	34,13	4	11	0,048	32,50	4	12	0,048	17,68	4	7	0,015	28,38	6	12	0,036	52,80	5	18	0,071	22,70	3	9	0,009	51,64	7	22	0,021	23,84	5	12	0,114	6,97	2	3	0,130	8,42
Master Protein	P01921	H-2 class II histocompatibility antigen, A-D beta chain OS=Mus musculus OX=10090 GN=H2-Ab1 PE=1 SV=1	FALSE	41	8	39	5	1	265	29,9	7,83	0,061	15,41	3	5	0,297	0,00	2	2	0,051	12,83	4	6	0,015	28,25	8	13	0,128	6,96	3	3				0.16	0,037	12,38	6	8	0,051	4,66	2	2				0.16
Master Protein	Q3UZG3	Uncharacterized protein OS=Mus musculus OX=10090 GN=Hnrnpa3 PE=2 SV=1	FALSE	13	4	15	2	1	379	39,7	9,10	0,059	15,69	4	6	0,079	10,72	3	4				0.16				0.16	0,128	6,54	2	2	0,380	2,37	1	1	0,161	0,00	1	2				0.16				0.16
Master Protein	P06343	H-2 class II histocompatibility antigen, A-K beta chain OS=Mus musculus OX=10090 GN=H2-Ab1 PE=1 SV=1	FALSE	26	5	15	1	1	263	29,9	8,76	0,095	7,74	2	3	0,297	0,00	1	1	0,099	5,30	2	3	0,046	7,61	3	3	0,138	5,04	2	2	0,427	1,99	1	1	0,161	2,02	2	2				0.16				0.16
Master Protein	E1B991	Uncharacterized protein OS=Bos taurus GN=KRT2 PE=3 SV=2	TRUE	13,452188006483	8	1259	1	1	617	64,3	8,68	0,000	460,07	7	169	0,000	435,30	6	169	0,000	204,20	5	80	0,000	270,96	5	115	0,000	189,41	7	77	0,000	228,03	6	93	0,000	243,29	4	97	0,000	192,14	5	91	0,000	226,56	5	94	0,000	236,37
Master Protein	Q9WVA4	Transgelin-2 OS=Mus musculus OX=10090 GN=Tagln2 PE=1 SV=4	FALSE	50	11	187	11	1	199	22,4	8,24	0,045	44,49	8	20	0,079	16,03	4	8	0,048	24,47	7	14	0,033	21,07	5	15	0,007	81,29	9	37	0,055	44,61	6	23	0,033	24,40	6	17	0,021	20,06	6	15	0,060	19,98	4	10	0,067	14,95
Master Protein	Q3U5U6	Heme oxygenase OS=Mus musculus OX=10090 GN=Hmox1 PE=1 SV=1	FALSE	15	3	6	3	1	289	32,9	6,54				0.16				0.16				0.16				0.16	0,133	6,33	2	3				0.16	0,076	3,87	2	2	0,089	3,09	1	1				0.16
Master Protein	P07339	Cathepsin D OS=Homo sapiens GN=CTSD PE=1 SV=1	TRUE	14	6	48	6	1	412	44,5	6,54	0,045	50,45	5	23	0,048	33,68	5	17	0,278	1,73	2	2				0.16	0,135	5,74	1	3				0.16	0,161	1,90	1	2	0,093	1,71	1	1				0.16
Master Protein	Q3UD32	Uncharacterized protein OS=Mus musculus OX=10090 GN=Ctss PE=2 SV=1	FALSE	31	10	230	10	1	343	38,8	7,15	0,010	122,57	9	44	0,023	87,23	8	31	0,008	54,55	9	21	0,011	83,79	10	34	0,060	34,73	6	14	0,129	8,76	3	4	0,021	29,53	6	15	0,051	6,01	3	5	0,028	41,73	4	17	0,067	23,71
Master Protein	Q3UK83	Uncharacterized protein OS=Mus musculus OX=10090 GN=Hnrnpa1 PE=2 SV=1	FALSE	28	9	26	7	1	373	38,8	9,13	0,053	28,97	7	11	0,055	23,33	6	9				0.16				0.16	0,138	5,03	1	2				0.16	0,140	2,33	2	3	0,093	0,00	1	1				0.16
Master Protein	Q5CZY9	Rps16 protein OS=Mus musculus OX=10090 GN=Rps16 PE=2 SV=1	FALSE	28	5	32	5	1	172	19,3	10,20	0,056	27,53	2	10	0,079	14,33	2	6	0,106	5,24	2	2				0.16	0,135	5,33	1	2	0,176	5,18	3	4	0,076	3,94	2	3	0,093	2,03	2	2	0,143	6,08	2	3
Master Protein	P68372	Tubulin beta-4B chain OS=Mus musculus OX=10090 GN=Tubb4b PE=1 SV=1	FALSE	38	14	96	1	1	445	49,8	4,89	0,010	147,46	13	48	0,010	112,34	11	37	0,278	2,19	1	1				0.16	0,135	5,51	2	2	0,168	5,51	2	2	0,070	4,63	2	2	0,051	4,26	2	2				0.16
Master Protein	P04228	H-2 class II histocompatibility antigen, A-D alpha chain OS=Mus musculus OX=10090 GN=H2-Aa PE=1 SV=1	FALSE	17,96875	3	9	3	1	256	28,2	5,00	0,155	4,04	2	2	0,146	3,90	1	2				0.16	0,084	4,16	2	2	0,417	1,71	1	1				0.16	0,140	2,40	1	1	0,093	2,27	1	1				0.16
Master Protein	P35908	Keratin, type II cytoskeletal 2 epidermal OS=Homo sapiens GN=KRT2 PE=1 SV=2	TRUE	81,377151799687	58	6199	41	1	639	65,4	8,00	0,000	2942,87	49	953	0,000	2511,22	48	877	0,000	1150,58	42	443	0,000	1589,76	44	639	0,000	1116,25	31	406	0,000	915,77	28	364	0,000	1182,25	38	484	0,000	898,25	37	423	0,000	1093,50	30	432	0,000	951,54
Master Protein	E9QB02	Methionine--tRNA ligase, cytoplasmic OS=Mus musculus OX=10090 GN=Mars PE=1 SV=1	FALSE	1	1	2	1	1	910	102,3	6,92				0.16				0.16				0.16				0.16				0.16				0.16				0.16				0.16	0,367	0,00	1	1	0,298	0,00
Master Protein	Q5PRF0	HEAT repeat-containing protein 5A OS=Mus musculus OX=10090 GN=Heatr5a PE=1 SV=2	FALSE	0,637880274779195	1	3	1	1	2038	219,8	6,76	0,237	2,11	1	1				0.16				0.16				0.16				0.16				0.16				0.16				0.16	0,318	2,12	1	1	0,249	2,22
Master Protein	Q8BHE0	Proline-rich protein 11 OS=Mus musculus OX=10090 GN=Prr11 PE=2 SV=1	FALSE	13	2	3	2	1	368	40,9	10,01				0.16				0.16				0.16	0,186	0,00	1	1				0.16				0.16				0.16				0.16	0,305	2,41	1	1	0,298	0,00
Master Protein	A7KAX3	DNA polymerase (Fragment) OS=Rattus exulans cytomegalovirus 1 OX=431630 GN=DPOL PE=4 SV=1	FALSE	2	1	2	1	1	763	85,9	5,99				0.16				0.16				0.16				0.16				0.16				0.16				0.16				0.16	0,367	0,00	1	1	0,249	2,28
Master Protein	Q8CHS7	Dehydrogenase/reductase SDR family member 7C OS=Mus musculus OX=10090 GN=Dhrs7c PE=1 SV=3	FALSE	4	1	5	1	1	311	34,4	8,60	0,313	1,69	1	1	0,182	3,32	1	2				0.16				0.16				0.16				0.16				0.16				0.16	0,367	1,74	1	1	0,298	1,68
Master Protein	P39038	Cadherin-4 OS=Mus musculus OX=10090 GN=Cdh4 PE=2 SV=1	FALSE	1	1	2	1	1	913	100,0	4,81				0.16				0.16				0.16				0.16				0.16				0.16				0.16				0.16	0,367	0,00	1	1	0,298	0,00
Master Protein	Q9ES03	T-box transcription factor TBX20 OS=Mus musculus OX=10090 GN=Tbx20 PE=2 SV=3	FALSE	4	1	2	1	1	445	49,1	7,71				0.16				0.16				0.16				0.16				0.16				0.16				0.16				0.16	0,308	2,22	1	1	0,252	2,09
Master Protein	Q3UZP0	MARVEL domain-containing protein 2 OS=Mus musculus OX=10090 GN=Marveld2 PE=1 SV=1	FALSE	1	1	2	1	1	555	63,6	7,37				0.16				0.16				0.16				0.16				0.16				0.16				0.16				0.16	0,367	1,66	1	1	0,290	1,80
Master Protein	Q80ZI8	Itga6 protein (Fragment) OS=Mus musculus OX=10090 GN=Itga6 PE=2 SV=1	FALSE	1	1	3	1	1	1132	126,6	7,30				0.16	0,215	2,17	1	1				0.16				0.16				0.16				0.16				0.16				0.16	0,367	0,00	1	1	0,298	0,00
Master Protein	Q0VGT4	Protein ZGRF1 OS=Mus musculus OX=10090 GN=Zgrf1 PE=1 SV=2	FALSE	0,912506709608159	2	5	2	1	1863	205,6	6,27	0,313	1,73	1	1	0,297	1,64	2	2				0.16				0.16				0.16				0.16				0.16				0.16	0,367	1,69	1	1	0,249	2,12
Master Protein	E9Q9D5	Rab-like protein 2A OS=Mus musculus OX=10090 GN=Rabl2 PE=1 SV=1	FALSE	7	1	2	1	1	223	25,6	5,66				0.16				0.16				0.16				0.16				0.16				0.16				0.16				0.16	0,367	1,66	1	1	0,298	1,65
Master Protein	Q69Z99	Zinc finger protein 512 OS=Mus musculus OX=10090 GN=Znf512 PE=2 SV=2	FALSE	3	1	2	1	1	562	63,9	9,51				0.16				0.16				0.16				0.16				0.16				0.16				0.16				0.16	0,367	0,00	1	1	0,298	0,00
Master Protein	Q9ES97	Reticulon-3 OS=Mus musculus OX=10090 GN=Rtn3 PE=1 SV=2	FALSE	1	1	2	1	1	964	103,8	4,92				0.16				0.16				0.16				0.16				0.16				0.16				0.16				0.16	0,367	0,00	1	1	0,249	2,50
Master Protein	Q80XH7	Polymerase (DNA directed), epsilon OS=Mus musculus OX=10090 GN=Pole PE=2 SV=1	FALSE	0,744634253175646	1	2	1	1	2283	261,9	6,44				0.16				0.16				0.16				0.16				0.16				0.16				0.16				0.16	0,336	2,06	1	1	0,249	2,19
Master Protein	O54724	Caveolae-associated protein 1 OS=Mus musculus OX=10090 GN=Cavin1 PE=1 SV=1	FALSE	2	1	2	1	1	392	43,9	5,52				0.16				0.16				0.16				0.16				0.16				0.16				0.16				0.16	0,364	1,88	1	1	0,298	1,67
Master Protein	P02463	Collagen alpha-1(IV) chain OS=Mus musculus OX=10090 GN=Col4a1 PE=1 SV=4	FALSE	2	2	3	2	1	1669	160,6	8,24	0,313	0,00	1	1				0.16				0.16				0.16				0.16				0.16				0.16				0.16	0,367	0,00	1	1	0,298	0,00
Master Protein	O08532-4	Isoform 2D of Voltage-dependent calcium channel subunit alpha-2/delta-1 OS=Mus musculus OX=10090 GN=Cacna2d1	FALSE	3	2	2	2	1	1086	122,6	5,25				0.16				0.16				0.16				0.16				0.16				0.16				0.16				0.16	0,367	0,00	1	1	0,298	0,00
Master Protein	P60413	Keratin-associated protein 10-12 OS=Homo sapiens GN=KRTAP10-12 PE=1 SV=1	TRUE	8	1	2	1	1	245	25,1	7,50				0.16				0.16				0.16				0.16				0.16				0.16				0.16				0.16	0,240	3,53	1	1	0,249	2,48
Master Protein	B7ZWM4	Duox2 protein OS=Mus musculus OX=10090 GN=Duox2 PE=2 SV=1	FALSE	1	1	4	1	1	1545	174,5	7,96				0.16	0,231	2,11	1	1				0.16				0.16	0,316	2,11	1	1	0,410	2,11	1	1	0,161	0,00	1	1				0.16				0.16
Master Protein	Q8BNT2	Uncharacterized protein OS=Mus musculus OX=10090 GN=Trpc4 PE=2 SV=1	FALSE	1	1	11	1	1	974	111,5	7,77	0,231	2,15	1	2	0,210	2,31	1	1	0,278	0,00	1	1	0,186	0,00	1	4	0,417	0,00	1	1	0,422	2,08	1	1	0,161	0,00	1	1				0.16				0.16
Master Protein	P97351	40S ribosomal protein S3a OS=Mus musculus OX=10090 GN=Rps3a PE=1 SV=3	FALSE	20	4	5	4	1	264	29,9	9,73	0,130	4,94	2	2				0.16				0.16				0.16	0,286	2,43	1	1	0,428	1,67	1	1	0,161	0,00	1	1				0.16				0.16
Master Protein	A0A1S6GWH5	Uncharacterized protein OS=Mus musculus OX=10090 GN=Uba1 PE=2 SV=1	FALSE	5	3	7	3	1	1118	124,2	5,99	0,192	3,06	1	1	0,182	2,94	1	1	0,278	0,00	1	1				0.16	0,128	6,57	2	2	0,307	2,70	1	1	0,161	2,02	1	1				0.16				0.16
Master Protein	Q31149	MHC class I-alpha OS=Mus musculus OX=10090 GN=H2-D1 PE=2 SV=1	FALSE	15	5	10	2	1	365	41,1	6,37	0,130	4,97	2	2	0,297	1,73	1	1	0,278	2,40	1	1	0,186	2,05	1	1	0,174	3,87	2	2	0,196	4,73	2	2	0,161	0,00	1	1				0.16				0.16
Master Protein	Q9CQ46	Dynein regulatory complex protein 8 OS=Mus musculus OX=10090 GN=Efcab2 PE=1 SV=1	FALSE	9	1	32	1	1	164	18,9	4,45	0,143	4,14	1	2	0,114	6,31	1	6	0,278	0,00	1	5	0,186	0,00	1	5	0,380	2,00	1	2	0,427	2,00	1	1	0,161	0,00	1	1	0,093	0,00	1	1	0,367	0,00	1	2	0,298	0,00
Master Protein	Q5XZF2	C-C motif chemokine OS=Mus musculus OX=10090 GN=Ccl5 PE=2 SV=1	FALSE	20	2	10	2	1	91	10,1	8,60				0.16				0.16	0,098	8,11	1	3	0,077	4,63	1	2	0,417	1,65	1	1				0.16	0,070	4,17	1	2	0,093	1,96	1	2				0.16
Master Protein	Q8CF98	Collectin-10 OS=Mus musculus OX=10090 GN=Colec10 PE=2 SV=1	FALSE	6	1	8	1	1	277	30,5	7,33				0.16	0,146	4,24	1	2				0.16	0,186	1,69	1	1	0,297	2,21	1	1				0.16	0,089	3,32	1	2	0,054	3,57	1	2				0.16
Master Protein	Q61646	Haptoglobin OS=Mus musculus OX=10090 GN=Hp PE=1 SV=1	FALSE	30	9	476	9	1	347	38,7	6,29	0,010	125,64	5	54	0,008	126,54	5	54	0,000	85,72	5	43	0,011	95,09	7	55	0,000	133,82	5	58	0,000	128,46	3	57	0,009	66,39	5	42	0,008	41,20	4	26	0,005	56,67	3	25	0,036	50,73
Master Protein	Q545A2	MCG11560 OS=Mus musculus OX=10090 GN=Slc25a5 PE=1 SV=1	FALSE	20	7	38	7	1	298	32,9	9,73	0,045	45,55	7	21	0,048	37,07	6	17				0.16				0.16				0.16				0.16				0.16				0.16				0.16
Master Protein	Q91ZD1-2	Isoform 2 of Protein odd-skipped-related 2 OS=Mus musculus OX=10090 GN=Osr2	FALSE	6	1	2	1	1	276	30,5	9,41	0,313	1,72	1	1				0.16	0,278	1,74	1	1				0.16				0.16				0.16				0.16				0.16				0.16
Master Protein	Q8BWC0-2	Isoform 2 of Two pore calcium channel protein 2 OS=Mus musculus OX=10090 GN=Tpcn2	FALSE	5	1	1	1	1	276	31,5	6,62	0,313	0,00	1	1				0.16				0.16				0.16				0.16				0.16				0.16				0.16				0.16
Master Protein	E9PWK2	Vomeronasal type-1 receptor OS=Mus musculus OX=10090 GN=Vmn1r224 PE=3 SV=1	FALSE	7	1	2	1	1	298	34,1	9,72				0.16				0.16	0,278	0,00	1	1	0,186	0,00	1	1				0.16				0.16				0.16				0.16				0.16
Master Protein	A0A0R4IZZ6	Formin-binding protein 4 OS=Mus musculus OX=10090 GN=Fnbp4 PE=1 SV=1	FALSE	1	1	4	1	1	1077	116,2	4,83	0,313	0,00	1	1	0,297	0,00	1	2	0,278	0,00	1	1				0.16				0.16				0.16				0.16				0.16				0.16
Master Protein	Q9QXS1	Plectin OS=Mus musculus OX=10090 GN=Plec PE=1 SV=3	FALSE	5	26	66	26	1	4691	533,9	5,96	0,017	83,65	22	33	0,023	77,66	22	33				0.16				0.16				0.16				0.16				0.16				0.16				0.16
Master Protein	Q6PIT2	Mitogen-activated protein kinase 8 interacting protein 2 OS=Mus musculus OX=10090 GN=Mapk8ip2 PE=2 SV=1	FALSE	2	1	14	1	1	830	89,8	4,44	0,058	19,16	1	7	0,079	12,34	1	7				0.16				0.16				0.16				0.16				0.16				0.16				0.16
Master Protein	O35129	Prohibitin-2 OS=Mus musculus OX=10090 GN=Phb2 PE=1 SV=1	FALSE	13	3	10	3	1	299	33,3	9,83	0,061	15,31	3	6	0,095	9,13	2	4				0.16				0.16				0.16				0.16				0.16				0.16				0.16
Master Protein	A0A0A0MQ97	F-box only protein 50 OS=Mus musculus OX=10090 GN=Nccrp1 PE=1 SV=1	FALSE	4	1	4	1	1	291	33,0	6,89	0,103	6,88	1	2	0,136	4,83	1	2				0.16				0.16				0.16				0.16				0.16				0.16				0.16
Master Protein	P50544	Very long-chain specific acyl-CoA dehydrogenase, mitochondrial OS=Mus musculus OX=10090 GN=Acadvl PE=1 SV=3	FALSE	2	2	4	2	1	656	70,8	8,75	0,130	5,14	2	2	0,136	4,54	2	2				0.16				0.16				0.16				0.16				0.16				0.16				0.16
Master Protein	Q8R4X3	RNA-binding protein 12 OS=Mus musculus OX=10090 GN=Rbm12 PE=1 SV=3	FALSE	1	1	3	1	1	992	102,7	8,32	0,192	3,43	1	2	0,297	1,67	1	1				0.16				0.16				0.16				0.16				0.16				0.16				0.16
Master Protein	Q80WJ7	Protein LYRIC OS=Mus musculus OX=10090 GN=Mtdh PE=1 SV=1	FALSE	2	1	3	1	1	579	63,8	9,33	0,199	2,54	1	1	0,297	0,00	1	2				0.16				0.16				0.16				0.16				0.16				0.16				0.16
Master Protein	B9EKG1	RIKEN cDNA E130309D14 OS=Mus musculus OX=10090 GN=Ccdc92b PE=2 SV=1	FALSE	5	1	3	1	1	299	33,3	7,62				0.16				0.16	0,278	0,00	1	2	0,186	0,00	1	1				0.16				0.16				0.16				0.16				0.16
Master Protein	E9Q7C5	Olfactory receptor OS=Mus musculus OX=10090 GN=Olfr69 PE=3 SV=1	FALSE	4	1	2	1	1	316	35,8	9,06	0,226	2,23	1	1	0,297	0,00	1	1				0.16				0.16				0.16				0.16				0.16				0.16				0.16
Master Protein	Q3UPI3	Uncharacterized protein OS=Mus musculus OX=10090 GN=Cdk16 PE=2 SV=1	FALSE	3,0241935483871	1	2	1	1	496	55,9	7,87	0,313	0,00	1	1	0,297	0,00	1	1				0.16				0.16				0.16				0.16				0.16				0.16				0.16
Master Protein	F8VQ32	Proton channel OTOP3 OS=Mus musculus OX=10090 GN=Otop3 PE=4 SV=1	FALSE	6	1	1	1	1	596	66,9	8,13	0,313	0,00	1	1				0.16				0.16				0.16				0.16				0.16				0.16				0.16				0.16
Master Protein	Q03963	Interferon-induced, double-stranded RNA-activated protein kinase OS=Mus musculus OX=10090 GN=Eif2ak2 PE=1 SV=2	FALSE	2	1	1	1	1	515	58,2	8,57	0,232	2,15	1	1				0.16				0.16				0.16				0.16				0.16				0.16				0.16				0.16
Master Protein	Q9Z238	G1/S-specific cyclin-E2 OS=Mus musculus OX=10090 GN=Ccne2 PE=1 SV=1	FALSE	4	1	1	1	1	404	46,6	7,84	0,253	2,03	1	1				0.16				0.16				0.16				0.16				0.16				0.16				0.16				0.16
Master Protein	A0JNT9	BICD family-like cargo adapter 1 OS=Mus musculus OX=10090 GN=Bicdl1 PE=1 SV=1	FALSE	2	1	1	1	1	577	65,2	5,02	0,266	2,01	1	1				0.16				0.16				0.16				0.16				0.16				0.16				0.16				0.16
Master Protein	Q5SS90	Uncharacterized protein C7orf57 homolog OS=Mus musculus OX=10090 GN=Gm11992 PE=1 SV=1	FALSE	6	1	1	1	1	291	32,9	8,68	0,258	2,03	1	1				0.16				0.16				0.16				0.16				0.16				0.16				0.16				0.16
Master Protein	Q8VHZ7	U3 small nucleolar ribonucleoprotein protein IMP4 OS=Mus musculus OX=10090 GN=Imp4 PE=2 SV=1	FALSE	3	1	1	1	1	291	33,6	9,32	0,308	1,79	1	1				0.16				0.16				0.16				0.16				0.16				0.16				0.16				0.16
Master Protein	A0A218M2D5	RNA-directed RNA polymerase L OS=Lymphocytic choriomeningitis virus (strain Armstrong) OX=11624 GN=L PE=3 SV=1	FALSE	0,588235294117647	1	1	1	1	2210	254,4	6,76	0,313	0,00	1	1				0.16				0.16				0.16				0.16				0.16				0.16				0.16				0.16
Master Protein	A0A0R5RP34	Sodium channel protein OS=Mus musculus OX=10090 GN=Scn10a PE=2 SV=1	FALSE	0,561797752808989	1	1	1	1	1958	220,3	6,48				0.16				0.16	0,278	2,10	1	1				0.16				0.16				0.16				0.16				0.16				0.16
Master Protein	A9JR55	Mybpc3 protein OS=Mus musculus OX=10090 GN=Mybpc3 PE=2 SV=1	FALSE	1,5748031496063	1	1	1	1	1270	140,5	6,48				0.16				0.16	0,278	0,00	1	1				0.16				0.16				0.16				0.16				0.16				0.16
Master Protein	P08544	Genome polyprotein OS=Theiler's murine encephalomyelitis virus (strain BeAn 8386) OX=12125 PE=1 SV=1	FALSE	0,825010855405992	1	1	1	1	2303	256,1	7,23				0.16				0.16	0,278	0,00	1	1				0.16				0.16				0.16				0.16				0.16				0.16
Master Protein	Q3U821	WD repeat-containing protein 75 OS=Mus musculus OX=10090 GN=Wdr75 PE=1 SV=1	FALSE	1	1	1	1	1	830	94,0	6,18				0.16				0.16	0,278	0,00	1	1				0.16				0.16				0.16				0.16				0.16				0.16
Master Protein	Q9QZR5	Homeodomain-interacting protein kinase 2 OS=Mus musculus OX=10090 GN=Hipk2 PE=1 SV=2	FALSE	2	1	1	1	1	1196	130,4	8,43				0.16				0.16	0,278	0,00	1	1				0.16				0.16				0.16				0.16				0.16				0.16
Master Protein	H2A0T9	M43 protein OS=Murid herpesvirus 1 OX=10366 GN=M43 PE=4 SV=1	FALSE	3	1	1	1	1	596	66,8	8,85				0.16				0.16				0.16	0,186	0,00	1	1				0.16				0.16				0.16				0.16				0.16
Master Protein	B1AZP2-2	Isoform 2 of Disks large-associated protein 4 OS=Mus musculus OX=10090 GN=Dlgap4	FALSE	3	1	1	1	1	989	107,5	7,30				0.16				0.16				0.16	0,084	3,65	1	1				0.16				0.16				0.16				0.16				0.16
Master Protein	F8VQ52	Adenylate cyclase OS=Mus musculus OX=10090 GN=Adcy6 PE=1 SV=1	FALSE	2	1	1	1	1	1168	130,6	7,93				0.16				0.16				0.16	0,186	0,00	1	1				0.16				0.16				0.16				0.16				0.16
Master Protein	P58281-2	Isoform 2 of Dynamin-like 120 kDa protein, mitochondrial OS=Mus musculus OX=10090 GN=Opa1	FALSE	2	1	1	1	1	997	115,5	7,55				0.16				0.16				0.16	0,186	0,00	1	1				0.16				0.16				0.16				0.16				0.16
Master Protein	B2RXV9	Transporter OS=Mus musculus OX=10090 GN=Slc6a5 PE=2 SV=1	FALSE	4,8811013767209	2	2	2	1	799	87,9	7,40				0.16				0.16	0,278	2,10	2	2				0.16				0.16				0.16				0.16				0.16				0.16
Master Protein	Q80VP2	Spermatogenesis-associated protein 7 homolog OS=Mus musculus OX=10090 GN=Spata7 PE=1 SV=1	FALSE	1	1	2	1	1	582	65,6	6,70				0.16				0.16				0.16	0,186	0,00	1	2				0.16				0.16				0.16				0.16				0.16
Master Protein	Q924Y0	Gamma-butyrobetaine dioxygenase OS=Mus musculus OX=10090 GN=Bbox1 PE=1 SV=1	FALSE	4	1	1	1	1	387	44,7	6,92				0.16	0,297	0,00	1	1				0.16				0.16				0.16				0.16				0.16				0.16				0.16
Master Protein	A0A0K6G9U4	Ras GTPase-activating-like protein IQGAP1 [Mus musculus] OS=Rhizoctonia solani OX=456999 GN=RSOLAG22IIIB_11598 PE=4 SV=1	FALSE	6,2015503875969	2	2	2	1	774	87,9	6,71	0,313	0,00	2	2				0.16				0.16				0.16				0.16				0.16				0.16				0.16				0.16
Master Protein	Q07475	Neuronal regeneration-related protein OS=Mus musculus OX=10090 GN=Nrep PE=1 SV=1	FALSE	11	1	1	1	1	68	7,7	7,24				0.16				0.16	0,278	0,00	1	1				0.16				0.16				0.16				0.16				0.16				0.16
Master Protein	Q8BPY7	Uncharacterized protein OS=Mus musculus OX=10090 GN=Gm10091 PE=2 SV=1	FALSE	7	1	1	1	1	132	13,9	9,60				0.16				0.16	0,278	0,00	1	1				0.16				0.16				0.16				0.16				0.16				0.16
Master Protein	Q3TF14	Adenosylhomocysteinase OS=Mus musculus OX=10090 GN=Ahcy PE=1 SV=1	FALSE	10	4	9	4	1	432	47,7	6,54	0,062	14,06	4	5	0,095	9,07	3	4				0.16				0.16				0.16				0.16				0.16				0.16				0.16
Master Protein	Q8C6Y5	Uncharacterized protein (Fragment) OS=Mus musculus OX=10090 PE=2 SV=1	FALSE	17	1	1	1	1	129	13,8	10,93				0.16				0.16	0,257	2,45	1	1				0.16				0.16				0.16				0.16				0.16				0.16
Master Protein	Q3TVM2	Uncharacterized protein OS=Mus musculus OX=10090 GN=Aldh2 PE=2 SV=1	FALSE	7	3	9	3	1	519	56,6	7,36	0,059	15,87	3	5	0,095	9,93	2	4				0.16				0.16				0.16				0.16				0.16				0.16				0.16
Master Protein	Q9JKS4	LIM domain-binding protein 3 OS=Mus musculus OX=10090 GN=Ldb3 PE=1 SV=1	FALSE	3	3	9	3	1	723	76,4	7,75				0.16				0.16	0,061	10,83	2	8	0,186	0,00	1	1				0.16				0.16				0.16				0.16				0.16
Master Protein	Q3UPT7	Uncharacterized protein OS=Mus musculus OX=10090 GN=Ccdc92b PE=2 SV=1	FALSE	5,1150895140665	1	4	1	1	391	42,5	11,63				0.16				0.16	0,278	2,11	1	2	0,186	0,00	1	2				0.16				0.16				0.16				0.16				0.16
Master Protein	E9QL65	Conserved oligomeric Golgi complex subunit 3 OS=Mus musculus OX=10090 GN=Cog3 PE=1 SV=1	FALSE	3	2	3	2	1	828	94,1	5,72				0.16	0,297	1,65	1	1				0.16	0,186	0,00	1	2				0.16				0.16				0.16				0.16				0.16
Master Protein	Q8BM06	Protein kinase C-binding protein NELL2 OS=Mus musculus OX=10090 GN=Nell2 PE=2 SV=1	FALSE	3	1	2	1	1	858	95,5	5,78	0,313	0,00	1	1	0,297	0,00	1	1				0.16				0.16				0.16				0.16				0.16				0.16				0.16
Master Protein	Q9DBS1	Transmembrane protein 43 OS=Mus musculus OX=10090 GN=Tmem43 PE=1 SV=1	FALSE	2,5	1	2	1	1	400	44,8	7,36	0,192	2,97	1	1	0,191	2,58	1	1				0.16				0.16				0.16				0.16				0.16				0.16				0.16
Master Protein	Q8K1M6	Dynamin-1-like protein OS=Mus musculus OX=10090 GN=Dnm1l PE=1 SV=2	FALSE	1	1	2	1	1	742	82,6	7,05	0,313	0,00	1	1	0,297	0,00	1	1				0.16				0.16				0.16				0.16				0.16				0.16				0.16
Master Protein	P11103	Poly [ADP-ribose] polymerase 1 OS=Mus musculus OX=10090 GN=Parp1 PE=1 SV=3	FALSE	3	2	2	2	1	1013	113,0	8,95	0,313	0,00	1	1				0.16	0,278	0,00	1	1				0.16				0.16				0.16				0.16				0.16				0.16
Master Protein	Q5SNZ0	Girdin OS=Mus musculus OX=10090 GN=Ccdc88a PE=1 SV=2	FALSE	0,907634810464495	1	1	1	1	1873	215,8	6,24	0,313	0,00	1	1				0.16				0.16				0.16				0.16				0.16				0.16				0.16				0.16
Master Protein	Q8C0X6	Kinesin-like protein OS=Mus musculus OX=10090 GN=Kif9 PE=1 SV=1	FALSE	1	1	1	1	1	810	92,0	7,03	0,281	1,89	1	1				0.16				0.16				0.16				0.16				0.16				0.16				0.16				0.16
Master Protein	A2AM56	ATP-binding cassette, sub-family A (ABC1), member 8b OS=Mus musculus OX=10090 GN=Abca8b PE=2 SV=1	FALSE	1	1	1	1	1	1620	182,9	7,18				0.16	0,297	1,65	1	1				0.16				0.16				0.16				0.16				0.16				0.16				0.16
Master Protein	Q3V1G7	Uncharacterized protein OS=Mus musculus OX=10090 GN=Zfp951 PE=2 SV=1	FALSE	4	1	1	1	1	391	44,6	8,88				0.16	0,196	2,53	1	1				0.16				0.16				0.16				0.16				0.16				0.16				0.16
Master Protein	F7D0T1	von Willebrand factor A domain-containing protein 5B1 (Fragment) OS=Mus musculus OX=10090 GN=Vwa5b1 PE=4 SV=1	FALSE	14	1	1	1	1	171	19,1	8,78				0.16				0.16	0,278	0,00	1	1				0.16				0.16				0.16				0.16				0.16				0.16
Master Protein	F8VQE9	Arf-GAP with GTPase, ANK repeat and PH domain-containing protein 3 OS=Mus musculus OX=10090 GN=Agap3 PE=1 SV=1	FALSE	1	1	1	1	1	910	97,6	7,77				0.16				0.16	0,278	0,00	1	1				0.16				0.16				0.16				0.16				0.16				0.16
Master Protein	A2A7A5	Zinc finger protein 985 OS=Mus musculus OX=10090 GN=Zfp985 PE=4 SV=1	FALSE	3	1	1	1	1	519	61,3	9,23				0.16				0.16				0.16	0,186	0,00	1	1				0.16				0.16				0.16				0.16				0.16
Master Protein	B1AQZ2	Kinesin-like protein OS=Mus musculus OX=10090 GN=Kif3a PE=1 SV=1	FALSE	2,3448275862069	1	1	1	1	725	82,6	6,39				0.16				0.16				0.16	0,186	0,00	1	1				0.16				0.16				0.16				0.16				0.16
Master Protein	A0A1L1SRM3	RNA-binding protein with multiple-splicing 2 (Fragment) OS=Mus musculus OX=10090 GN=Rbpms2 PE=1 SV=1	FALSE	4	1	1	1	1	198	21,4	10,23				0.16				0.16				0.16	0,186	0,00	1	1				0.16				0.16				0.16				0.16				0.16
Master Protein	A0A0A0MQC6	RIKEN cDNA 5330417C22 gene OS=Mus musculus OX=10090 GN=5330417C22Rik PE=1 SV=1	FALSE	1	1	1	1	1	1013	111,1	6,35				0.16				0.16				0.16	0,186	0,00	1	1				0.16				0.16				0.16				0.16				0.16
Master Protein	Q9QUR8	Semaphorin-7A OS=Mus musculus OX=10090 GN=Sema7a PE=1 SV=1	FALSE	2	1	1	1	1	664	74,9	7,74				0.16				0.16				0.16	0,186	0,00	1	1				0.16				0.16				0.16				0.16				0.16
Master Protein	Q7TMF0	Schlafen 8 OS=Mus musculus OX=10090 GN=Slfn8 PE=2 SV=1	FALSE	1	1	1	1	1	910	104,0	8,43				0.16				0.16				0.16	0,186	0,00	1	1				0.16				0.16				0.16				0.16				0.16
Master Protein	P56399	Ubiquitin carboxyl-terminal hydrolase 5 OS=Mus musculus OX=10090 GN=Usp5 PE=1 SV=1	FALSE	1,3986013986014	1	2	1	1	858	95,8	5,01	0,130	5,18	1	2				0.16				0.16				0.16				0.16				0.16				0.16				0.16				0.16
Master Protein	Q8C5U4	Uncharacterized protein SPEM2 OS=Mus musculus OX=10090 GN=Spem2 PE=2 SV=1	FALSE	3	1	2	1	1	503	56,9	9,79				0.16				0.16				0.16	0,186	0,00	1	2				0.16				0.16				0.16				0.16				0.16
Master Protein	Q18LF1	Envelope glycoprotein N OS=Elephantid herpesvirus 1 (isolate Asian elephant/Berlin/Kiba/1998) OX=654902 GN=gN PE=3 SV=1	FALSE	5	1	2	1	1	171	18,4	9,95				0.16				0.16				0.16	0,186	1,63	1	2				0.16				0.16				0.16				0.16				0.16
Master Protein	B2RQ36	RUN and FYVE domain-containing 2 OS=Mus musculus OX=10090 GN=Rufy2 PE=2 SV=1	FALSE	1	1	4	1	1	606	70,0	5,83	0,313	0,00	1	1				0.16	0,278	1,62	1	2	0,186	0,00	1	1				0.16				0.16				0.16				0.16				0.16
Master Protein	Q3UY28	Uncharacterized protein (Fragment) OS=Mus musculus OX=10090 GN=Fance PE=2 SV=1	FALSE	5,8252427184466	2	2	1	1	412	43,5	5,71				0.16				0.16	0,278	1,75	1	1	0,186	0,00	1	1				0.16				0.16				0.16				0.16				0.16
Master Protein	O35144	Telomeric repeat-binding factor 2 OS=Mus musculus OX=10090 GN=Terf2 PE=1 SV=3	FALSE	2,2181146025878	1	1	1	1	541	60,2	9,50				0.16	0,252	2,04	1	1				0.16				0.16				0.16				0.16				0.16				0.16				0.16
Master Protein	P28571-1	Isoform GlyT-1A of Sodium- and chloride-dependent glycine transporter 1 OS=Mus musculus OX=10090 GN=Slc6a9	FALSE	2	1	1	1	1	633	70,5	7,91				0.16				0.16	0,278	0,00	1	1				0.16				0.16				0.16				0.16				0.16				0.16
Master Protein	P98064	Mannan-binding lectin serine protease 1 OS=Mus musculus OX=10090 GN=Masp1 PE=1 SV=2	FALSE	1	1	1	1	1	704	79,9	5,55				0.16				0.16	0,278	0,00	1	1				0.16				0.16				0.16				0.16				0.16				0.16
Master Protein	Q05CX1	Mgea5 protein (Fragment) OS=Mus musculus OX=10090 GN=Mgea5 PE=2 SV=1	FALSE	2	1	1	1	1	606	68,2	4,86				0.16				0.16	0,278	1,80	1	1				0.16				0.16				0.16				0.16				0.16				0.16
Master Protein	Q80TJ7	Histone lysine demethylase PHF8 OS=Mus musculus OX=10090 GN=Phf8 PE=1 SV=2	FALSE	0,879765395894428	1	2	1	1	1023	113,5	8,44				0.16				0.16	0,191	3,34	1	2				0.16				0.16				0.16				0.16				0.16				0.16
Master Protein	P62918	60S ribosomal protein L8 OS=Mus musculus OX=10090 GN=Rpl8 PE=1 SV=2	FALSE	10	2	6	2	1	257	28,0	11,03	0,094	8,31	2	3	0,095	8,23	2	3				0.16				0.16				0.16				0.16				0.16				0.16				0.16
Master Protein	Q99M11	Igl protein OS=Mus musculus OX=10090 GN=Igl PE=2 SV=1	FALSE	3	1	1	1	1	235	25,4	5,78	0,313	1,72	1	1				0.16				0.16				0.16				0.16				0.16				0.16				0.16				0.16
Master Protein	Q8R0J8	Probable gluconokinase OS=Mus musculus OX=10090 GN=Idnk PE=1 SV=2	FALSE	10	1	1	1	1	184	20,0	6,33				0.16	0,297	0,00	1	1				0.16				0.16				0.16				0.16				0.16				0.16				0.16
Master Protein	A7E1Z1	Transmembrane protein 215 OS=Mus musculus OX=10090 GN=Tmem215 PE=2 SV=1	FALSE	17	1	1	1	1	235	25,8	5,35				0.16				0.16	0,163	3,65	1	1				0.16				0.16				0.16				0.16				0.16				0.16
Master Protein	Q3UDM0	MOB kinase activator 1B OS=Mus musculus OX=10090 GN=Mob1b PE=1 SV=1	FALSE	4	1	1	1	1	221	25,6	6,73				0.16				0.16				0.16	0,186	0,00	1	1				0.16				0.16				0.16				0.16				0.16
Master Protein	Q8VE00	Esm1 protein OS=Mus musculus OX=10090 GN=Esm1 PE=2 SV=1	FALSE	5	1	1	1	1	184	20,1	5,87				0.16				0.16				0.16	0,186	0,00	1	1				0.16				0.16				0.16				0.16				0.16
Master Protein	F1DJD9	Thymidine kinase OS=Monkeypox virus OX=10244 PE=3 SV=1	FALSE	10	1	1	1	1	177	20,0	7,12				0.16				0.16	0,278	0,00	1	1				0.16				0.16				0.16				0.16				0.16				0.16
Master Protein	Q80YG4	SEC63 OS=Mus musculus OX=10090 GN=Sec63 PE=2 SV=1	FALSE	3	1	3	1	1	760	87,8	5,34	0,313	0,00	1	1	0,198	2,45	1	1				0.16	0,169	2,44	1	1				0.16				0.16				0.16				0.16				0.16
Master Protein	P15105	Glutamine synthetase OS=Mus musculus OX=10090 GN=Glul PE=1 SV=6	FALSE	15	5	15	5	1	373	42,1	7,08	0,056	22,10	5	8	0,079	15,46	4	7				0.16				0.16				0.16				0.16				0.16				0.16				0.16
Master Protein	P42227	Signal transducer and activator of transcription 3 OS=Mus musculus OX=10090 GN=Stat3 PE=1 SV=2	FALSE	12	7	10	7	1	770	88,0	6,30	0,058	18,48	7	7	0,095	8,44	3	3				0.16				0.16				0.16				0.16				0.16				0.16				0.16
Master Protein	P63038	60 kDa heat shock protein, mitochondrial OS=Mus musculus OX=10090 GN=Hspd1 PE=1 SV=1	FALSE	10	4	6	4	1	573	60,9	6,18	0,072	10,97	4	4	0,126	5,17	2	2				0.16				0.16				0.16				0.16				0.16				0.16				0.16
Master Protein	Q9DA79	Dipeptidase 3 OS=Mus musculus OX=10090 GN=Dpep3 PE=1 SV=1	FALSE	1	1	3	1	1	493	54,2	6,48	0,192	3,40	1	2	0,297	1,74	1	1				0.16				0.16				0.16				0.16				0.16				0.16				0.16
Master Protein	Q3U8X1	Eukaryotic translation initiation factor 3 subunit F OS=Mus musculus OX=10090 GN=Eif3f PE=2 SV=1	FALSE	4	1	2	1	1	361	38,0	5,58	0,184	3,53	1	1	0,196	2,46	1	1				0.16				0.16				0.16				0.16				0.16				0.16				0.16
Master Protein	E9Q9R9	Disks large homolog 5 OS=Mus musculus OX=10090 GN=Dlg5 PE=1 SV=1	FALSE	1	2	2	2	1	1921	214,3	7,40				0.16	0,211	2,23	1	1	0,278	0,00	1	1				0.16				0.16				0.16				0.16				0.16				0.16
Master Protein	S4R1P5	Dystonin OS=Mus musculus OX=10090 GN=Dst PE=1 SV=1	FALSE	0,660878579758974	2	2	2	1	7717	870,0	5,45				0.16	0,231	2,11	1	1	0,278	0,00	1	1				0.16				0.16				0.16				0.16				0.16				0.16
Master Protein	B0F2B4	Neuroligin 4-like OS=Mus musculus OX=10090 GN=Nlgn4l PE=1 SV=1	FALSE	1	1	1	1	1	945	97,3	6,32	0,216	2,31	1	1				0.16				0.16				0.16				0.16				0.16				0.16				0.16				0.16
Master Protein	E9PWB2	Casein kinase I isoform alpha OS=Mus musculus OX=10090 GN=Csnk1a1 PE=1 SV=1	FALSE	3	1	1	1	1	374	43,4	9,44	0,199	2,56	1	1				0.16				0.16				0.16				0.16				0.16				0.16				0.16				0.16
Master Protein	A0A2I3BRT4	Epiplakin OS=Mus musculus OX=10090 GN=Eppk1 PE=1 SV=1	FALSE	1	1	1	1	1	3458	381,5	5,92	0,216	2,36	1	1				0.16				0.16				0.16				0.16				0.16				0.16				0.16				0.16
Master Protein	O35400-2	Isoform 2 of Sulfotransferase family cytosolic 2B member 1 OS=Mus musculus OX=10090 GN=Sult2b1	FALSE	3	1	1	1	1	373	42,3	5,45	0,220	2,25	1	1				0.16				0.16				0.16				0.16				0.16				0.16				0.16				0.16
Master Protein	A0A1B0GSJ1	TELO2-interacting protein 2 OS=Mus musculus OX=10090 GN=Tti2 PE=1 SV=1	FALSE	4	1	1	1	1	537	59,7	7,20	0,215	2,41	1	1				0.16				0.16				0.16				0.16				0.16				0.16				0.16				0.16
Master Protein	A8ASF5	Acyltransferase OS=Mus musculus OX=10090 GN=Cpt1a PE=2 SV=1	FALSE	1	1	1	1	1	773	88,3	8,69	0,299	1,81	1	1				0.16				0.16				0.16				0.16				0.16				0.16				0.16				0.16
Master Protein	P17593	Genome polyprotein OS=Encephalomyocarditis virus (strain emc-b nondiabetogenic) OX=12105 PE=3 SV=1	FALSE	0,741710296684119	1	1	1	1	2292	255,3	6,93	0,313	0,00	1	1				0.16				0.16				0.16				0.16				0.16				0.16				0.16				0.16
Master Protein	Q3UYR4	Espin-like protein OS=Mus musculus OX=10090 GN=Espnl PE=1 SV=1	FALSE	0,995024875621891	1	1	1	1	1005	108,8	5,91	0,313	1,69	1	1				0.16				0.16				0.16				0.16				0.16				0.16				0.16				0.16
Master Protein	Q6P5F6	Zinc transporter ZIP10 OS=Mus musculus OX=10090 GN=Slc39a10 PE=1 SV=1	FALSE	1	1	1	1	1	833	94,3	6,71	0,313	0,00	1	1				0.16				0.16				0.16				0.16				0.16				0.16				0.16				0.16
Master Protein	Q8K2H3	Protein FAM13B OS=Mus musculus OX=10090 GN=Fam13b PE=1 SV=1	FALSE	2	1	1	1	1	851	97,0	5,05	0,258	2,03	1	1				0.16				0.16				0.16				0.16				0.16				0.16				0.16				0.16
Master Protein	Q9QYX7	Protein piccolo OS=Mus musculus OX=10090 GN=Pclo PE=1 SV=4	FALSE	0,394632991318074	1	1	1	1	5068	550,5	6,51	0,218	2,28	1	1				0.16				0.16				0.16				0.16				0.16				0.16				0.16				0.16
Master Protein	G3UZM1	Probable JmjC domain-containing histone demethylation protein 2C OS=Mus musculus OX=10090 GN=Jmjd1c PE=1 SV=1	FALSE	1	1	1	1	1	2531	281,4	7,88				0.16	0,297	0,00	1	1				0.16				0.16				0.16				0.16				0.16				0.16				0.16
Master Protein	O09174	Alpha-methylacyl-CoA racemase OS=Mus musculus OX=10090 GN=Amacr PE=1 SV=4	FALSE	6	1	1	1	1	381	41,7	7,40				0.16	0,211	2,22	1	1				0.16				0.16				0.16				0.16				0.16				0.16				0.16
Master Protein	O35385	Serine/threonine-protein phosphatase with EF-hands 2 OS=Mus musculus OX=10090 GN=Ppef2 PE=2 SV=1	FALSE	1	1	1	1	1	757	86,6	7,03				0.16	0,260	2,02	1	1				0.16				0.16				0.16				0.16				0.16				0.16				0.16
Master Protein	Q147T9	Transmembrane protease serine OS=Mus musculus OX=10090 GN=Tmprss11g PE=2 SV=1	FALSE	1	1	1	1	1	417	46,6	8,98				0.16	0,297	1,67	1	1				0.16				0.16				0.16				0.16				0.16				0.16				0.16
Master Protein	Q6UY53	HN1-like protein OS=Mus musculus OX=10090 GN=AY358078 PE=2 SV=1	FALSE	4	1	1	1	1	465	53,0	6,58				0.16	0,297	0,00	1	1				0.16				0.16				0.16				0.16				0.16				0.16				0.16
Master Protein	Q8C9W3	A disintegrin and metalloproteinase with thrombospondin motifs 2 OS=Mus musculus OX=10090 GN=Adamts2 PE=1 SV=2	FALSE	1	1	1	1	1	1213	135,2	7,21				0.16	0,297	0,00	1	1				0.16				0.16				0.16				0.16				0.16				0.16				0.16
Master Protein	Q9ERV7	p53-induced death domain-containing protein 1 OS=Mus musculus OX=10090 GN=Pidd1 PE=1 SV=1	FALSE	1	1	1	1	1	915	101,1	6,40				0.16	0,297	0,00	1	1				0.16				0.16				0.16				0.16				0.16				0.16				0.16
Master Protein	P49003-2	Isoform 2 of Bone morphogenetic protein 5 OS=Mus musculus OX=10090 GN=Bmp5	FALSE	4	1	1	1	1	454	51,7	8,85				0.16	0,297	0,00	1	1				0.16				0.16				0.16				0.16				0.16				0.16				0.16
Master Protein	Q4PLS0	NACHT OS=Mus musculus OX=10090 GN=Nlrp2 PE=1 SV=1	FALSE	2	1	1	1	1	1046	118,6	6,68				0.16	0,297	0,00	1	1				0.16				0.16				0.16				0.16				0.16				0.16				0.16
Master Protein	Q80YR4	E3 ubiquitin-protein ligase ZNF598 OS=Mus musculus OX=10090 GN=Znf598 PE=1 SV=1	FALSE	2	1	1	1	1	908	99,1	8,34				0.16	0,231	2,10	1	1				0.16				0.16				0.16				0.16				0.16				0.16				0.16
Master Protein	E9Q7P1	Collagen, type XXII, alpha 1 OS=Mus musculus OX=10090 GN=Col22a1 PE=1 SV=1	FALSE	0,929944203347799	1	1	1	1	1613	159,8	7,21				0.16	0,213	2,20	1	1				0.16				0.16				0.16				0.16				0.16				0.16				0.16
Master Protein	P16332	Methylmalonyl-CoA mutase, mitochondrial OS=Mus musculus OX=10090 GN=Mut PE=1 SV=2	FALSE	2	1	1	1	1	748	82,8	6,89				0.16				0.16	0,278	0,00	1	1				0.16				0.16				0.16				0.16				0.16				0.16
Master Protein	P50404	Pulmonary surfactant-associated protein D OS=Mus musculus OX=10090 GN=Sftpd PE=1 SV=1	FALSE	6	1	1	1	1	374	37,7	7,65				0.16				0.16	0,278	0,00	1	1				0.16				0.16				0.16				0.16				0.16				0.16
Master Protein	A0A1Y7VM69	Angiomotin-like protein 1 OS=Mus musculus OX=10090 GN=Amotl1 PE=1 SV=1	FALSE	1	1	1	1	1	1005	111,7	6,60				0.16				0.16	0,278	2,02	1	1				0.16				0.16				0.16				0.16				0.16				0.16
Master Protein	B1AU75	Nuclear autoantigenic sperm protein (Histone-binding), isoform CRA_c OS=Mus musculus OX=10090 GN=Nasp PE=1 SV=1	FALSE	5	1	1	1	1	773	84,0	4,37				0.16				0.16	0,278	0,00	1	1				0.16				0.16				0.16				0.16				0.16				0.16
Master Protein	Q2UY11	Collagen alpha-1(XXVIII) chain OS=Mus musculus OX=10090 GN=Col28a1 PE=2 SV=1	FALSE	3	1	1	1	1	1141	118,7	8,07				0.16				0.16	0,278	0,00	1	1				0.16				0.16				0.16				0.16				0.16				0.16
Master Protein	Q6GQW0	Ankyrin repeat and BTB/POZ domain-containing protein BTBD11 OS=Mus musculus OX=10090 GN=Btbd11 PE=2 SV=2	FALSE	3	1	1	1	1	1109	121,5	6,81				0.16				0.16	0,278	0,00	1	1				0.16				0.16				0.16				0.16				0.16				0.16
Master Protein	Q8CE46	Pseudouridylate synthase 7 homolog-like protein OS=Mus musculus OX=10090 GN=Pus7l PE=1 SV=1	FALSE	2	1	1	1	1	702	79,1	7,81				0.16				0.16	0,278	2,16	1	1				0.16				0.16				0.16				0.16				0.16				0.16
Master Protein	A0A140LIJ4	Dynein, axonemal, heavy chain 14 OS=Mus musculus OX=10090 GN=Dnah14 PE=1 SV=1	FALSE	0,690576965916685	1	1	1	1	4489	516,6	7,09				0.16				0.16				0.16	0,186	0,00	1	1				0.16				0.16				0.16				0.16				0.16
Master Protein	D3Z6W2	Tyrosine-protein phosphatase non-receptor type OS=Mus musculus OX=10090 GN=Ptpn2 PE=1 SV=1	FALSE	4	1	1	1	1	363	42,3	8,29				0.16				0.16				0.16	0,186	1,73	1	1				0.16				0.16				0.16				0.16				0.16
Master Protein	F8VQB6	Unconventional myosin-X OS=Mus musculus OX=10090 GN=Myo10 PE=1 SV=1	FALSE	0,678952473326867	1	1	1	1	2062	237,2	6,25				0.16				0.16				0.16	0,186	0,00	1	1				0.16				0.16				0.16				0.16				0.16
Master Protein	L7N2E9	Vomeronasal 2, receptor 2 OS=Mus musculus OX=10090 GN=Vmn2r2 PE=3 SV=1	FALSE	2,6431718061674	1	1	1	1	908	101,6	6,80				0.16				0.16				0.16	0,186	0,00	1	1				0.16				0.16				0.16				0.16				0.16
Master Protein	O70481	E3 ubiquitin-protein ligase UBR1 OS=Mus musculus OX=10090 GN=Ubr1 PE=1 SV=2	FALSE	1	1	1	1	1	1757	200,1	6,05				0.16				0.16				0.16	0,186	0,00	1	1				0.16				0.16				0.16				0.16				0.16
Master Protein	Q3UT19	Uncharacterized protein OS=Mus musculus OX=10090 GN=Prpf3 PE=2 SV=1	FALSE	3	1	1	1	1	683	77,2	9,57				0.16				0.16				0.16	0,186	0,00	1	1				0.16				0.16				0.16				0.16				0.16
Master Protein	Q571K3	MKIAA4142 protein (Fragment) OS=Mus musculus OX=10090 GN=Lrp5 PE=2 SV=1	FALSE	2	1	1	1	1	1639	181,7	5,52				0.16				0.16				0.16	0,135	2,93	1	1				0.16				0.16				0.16				0.16				0.16
Master Protein	Q811F1	Zinc finger and BTB domain-containing protein 41 OS=Mus musculus OX=10090 GN=Zbtb41 PE=2 SV=4	FALSE	1	1	1	1	1	908	104,6	7,91				0.16				0.16				0.16	0,186	0,00	1	1				0.16				0.16				0.16				0.16				0.16
Master Protein	Q91ZS8-6	Isoform 6 of Double-stranded RNA-specific editase 1 OS=Mus musculus OX=10090 GN=Adarb1	FALSE	1	1	1	1	1	760	83,7	9,51				0.16				0.16				0.16	0,186	0,00	1	1				0.16				0.16				0.16				0.16				0.16
Master Protein	Q9JKX3	Transferrin receptor protein 2 OS=Mus musculus OX=10090 GN=Tfr2 PE=1 SV=2	FALSE	1,2531328320802	1	1	1	1	798	88,3	6,13				0.16				0.16				0.16	0,186	1,67	1	1				0.16				0.16				0.16				0.16				0.16
Master Protein	F6ZHD8	1,4-alpha-glucan-branching enzyme OS=Mus musculus OX=10090 GN=Gbe1 PE=1 SV=2	FALSE	2	1	1	1	1	702	80,3	6,38				0.16				0.16				0.16	0,186	0,00	1	1				0.16				0.16				0.16				0.16				0.16
Master Protein	Q28085	Complement factor H OS=Bos taurus GN=CFH PE=1 SV=3	TRUE	2	1	1	1	1	1236	140,3	6,81				0.16				0.16				0.16	0,186	0,00	1	1				0.16				0.16				0.16				0.16				0.16
Master Protein	Q8VDQ1	Prostaglandin reductase 2 OS=Mus musculus OX=10090 GN=Ptgr2 PE=1 SV=2	FALSE	12	1	1	1	1	351	38,0	5,41				0.16				0.16				0.16	0,186	0,00	1	1				0.16				0.16				0.16				0.16				0.16
Master Protein	Q9DBE0	Cysteine sulfinic acid decarboxylase OS=Mus musculus OX=10090 GN=Csad PE=1 SV=1	FALSE	2	1	1	1	1	493	55,1	6,61				0.16				0.16				0.16	0,186	0,00	1	1				0.16				0.16				0.16				0.16				0.16
Master Protein	Q8C0Y0	Serine/threonine-protein phosphatase 4 regulatory subunit 4 OS=Mus musculus OX=10090 GN=Ppp4r4 PE=1 SV=2	FALSE	2	1	4	1	1	875	99,4	7,71				0.16				0.16	0,278	2,05	1	4				0.16				0.16				0.16				0.16				0.16				0.16
Master Protein	Q32KI9	Arylsulfatase I OS=Mus musculus OX=10090 GN=Arsi PE=2 SV=1	FALSE	2	1	3	1	1	573	64,3	8,25				0.16				0.16	0,173	3,49	1	3				0.16				0.16				0.16				0.16				0.16				0.16
Master Protein	Q3UBW8	Uncharacterized protein OS=Mus musculus OX=10090 GN=Txndc5 PE=2 SV=1	FALSE	4	1	2	1	1	417	46,4	5,78	0,130	5,28	1	2				0.16				0.16				0.16				0.16				0.16				0.16				0.16				0.16
Master Protein	Q8CIE2	Zinc finger MIZ domain-containing protein 2 OS=Mus musculus OX=10090 GN=Zmiz2 PE=1 SV=2	FALSE	4	1	2	1	1	920	96,7	7,14				0.16				0.16	0,098	7,69	1	2				0.16				0.16				0.16				0.16				0.16				0.16
Master Protein	G5E825	DNA segment, Chr 10, ERATO Doi 610, expressed, isoform CRA_b OS=Mus musculus OX=10090 GN=Arhgef25 PE=1 SV=1	FALSE	6	1	2	1	1	618	68,3	5,29				0.16				0.16				0.16	0,135	2,89	1	2				0.16				0.16				0.16				0.16				0.16
Master Protein	Q545T7	MCG121569, isoform CRA_a OS=Mus musculus OX=10090 GN=Myl1 PE=2 SV=1	FALSE	26,063829787234	5	16	3	1	188	20,6	5,03				0.16				0.16	0,048	18,63	5	10	0,043	11,49	3	6				0.16				0.16				0.16				0.16				0.16
Master Protein	A2NN81	B9-scFv OS=Mus musculus OX=10090 GN=Igh-V7183 PE=1 SV=1	FALSE	4	1	3	1	1	269	29,3	7,68	0,192	2,86	1	1	0,126	5,21	1	2				0.16				0.16				0.16				0.16				0.16				0.16				0.16
Master Protein	Q9CQ28-3	Isoform 3 of Diphthine--ammonia ligase OS=Mus musculus OX=10090 GN=Dph6	FALSE	11	1	1	1	1	225	24,9	5,34				0.16	0,297	0,00	1	1				0.16				0.16				0.16				0.16				0.16				0.16				0.16
Master Protein	Q9Z260	Claudin-8 OS=Mus musculus OX=10090 GN=Cldn8 PE=1 SV=1	FALSE	8	1	1	1	1	225	24,9	8,54				0.16	0,297	0,00	1	1				0.16				0.16				0.16				0.16				0.16				0.16				0.16
Master Protein	E9Q0H6	Fatty acid-binding protein, brain OS=Mus musculus OX=10090 GN=Fabp7 PE=1 SV=1	FALSE	4	1	2	1	1	188	20,6	6,76				0.16				0.16	0,191	3,36	1	2				0.16				0.16				0.16				0.16				0.16				0.16
Master Protein	Q6ZWN5	40S ribosomal protein S9 OS=Mus musculus OX=10090 GN=Rps9 PE=1 SV=3	FALSE	21	5	7	5	1	194	22,6	10,65	0,076	9,53	5	5	0,146	4,32	2	2				0.16				0.16				0.16				0.16				0.16				0.16				0.16
Master Protein	Q9CQP8	Cation channel sperm-associated protein subunit zeta OS=Mus musculus OX=10090 GN=Catsperz PE=1 SV=1	FALSE	16	1	1	1	1	194	22,7	6,89	0,313	0,00	1	1				0.16				0.16				0.16				0.16				0.16				0.16				0.16				0.16
Master Protein	A2A4L0	Pleckstrin homology domain-containing family H member 3 (Fragment) OS=Mus musculus OX=10090 GN=Plekhh3 PE=1 SV=1	FALSE	7	1	1	1	1	247	27,6	9,72				0.16				0.16	0,278	0,00	1	1				0.16				0.16				0.16				0.16				0.16				0.16
Master Protein	Q99LX0	Protein/nucleic acid deglycase DJ-1 OS=Mus musculus OX=10090 GN=Park7 PE=1 SV=1	FALSE	12	2	3	2	1	189	20,0	6,77	0,098	7,09	2	3				0.16				0.16				0.16				0.16				0.16				0.16				0.16				0.16
Master Protein	P61205	ADP-ribosylation factor 3 OS=Mus musculus OX=10090 GN=Arf3 PE=2 SV=2	FALSE	18	2	5	1	1	181	20,6	7,43	0,074	9,95	2	3	0,136	4,55	2	2				0.16				0.16				0.16				0.16				0.16				0.16				0.16
Master Protein	Q9DD04	Uncharacterized protein OS=Mus musculus OX=10090 GN=Arf4 PE=2 SV=1	FALSE	14	2	5	1	1	181	20,5	6,01	0,074	9,78	2	3	0,140	4,41	2	2				0.16				0.16				0.16				0.16				0.16				0.16				0.16
Master Protein	Q5R1F6	T cell receptor alpha variable 5D-4 (Fragment) OS=Mus musculus OX=10090 GN=Trav5d-4 PE=4 SV=1	FALSE	9	1	3	1	1	114	13,0	6,04	0,171	3,76	1	2	0,273	1,86	1	1				0.16				0.16				0.16				0.16				0.16				0.16				0.16
Master Protein	Q62368	Tx01 (Fragment) OS=Mus musculus OX=10090 GN=Srxn1 PE=2 SV=1	FALSE	17	1	2	1	1	52	5,7	11,84	0,313	1,72	1	1	0,297	1,68	1	1				0.16				0.16				0.16				0.16				0.16				0.16				0.16
Master Protein	E9Q3T0	Uncharacterized protein OS=Mus musculus OX=10090 GN=Gm10073 PE=1 SV=1	FALSE	14	1	2	1	1	114	11,4	4,36	0,295	1,82	1	1	0,211	2,22	1	1				0.16				0.16				0.16				0.16				0.16				0.16				0.16
Master Protein	Q3I827	Cowpox A-type inclusion protein OS=Monkeypox virus OX=10244 GN=MPXV_LIB1970_184_144 PE=4 SV=1	FALSE	15	1	1	1	1	110	13,3	9,26				0.16	0,212	2,21	1	1				0.16				0.16				0.16				0.16				0.16				0.16				0.16
Master Protein	A0A1W2P7J6	UHRF1-binding protein 1-like (Fragment) OS=Mus musculus OX=10090 GN=Uhrf1bp1l PE=1 SV=1	FALSE	10	1	1	1	1	167	18,9	7,64				0.16				0.16	0,278	0,00	1	1				0.16				0.16				0.16				0.16				0.16				0.16
Master Protein	B2RSU7	GRIP and coiled-coil domain containing 2 OS=Mus musculus OX=10090 GN=Gcc2 PE=1 SV=1	FALSE	0,535714285714286	1	3	1	1	1680	194,4	5,14	0,313	1,72	1	1				0.16	0,278	1,63	1	1	0,186	0,00	1	1				0.16				0.16				0.16				0.16				0.16
Master Protein	Q9D8E6	60S ribosomal protein L4 OS=Mus musculus OX=10090 GN=Rpl4 PE=1 SV=3	FALSE	7	2	6	2	1	419	47,1	11,00	0,128	5,48	1	2	0,102	6,99	2	4				0.16				0.16				0.16				0.16				0.16				0.16				0.16
Master Protein	Q3TVV6	Uncharacterized protein OS=Mus musculus OX=10090 GN=Hnrnpu PE=2 SV=1	FALSE	1,875	1	4	1	1	800	87,9	6,24	0,103	6,94	1	2	0,112	6,54	1	2				0.16				0.16				0.16				0.16				0.16				0.16				0.16
Master Protein	O35600	Retinal-specific ATP-binding cassette transporter OS=Mus musculus OX=10090 GN=Abca4 PE=2 SV=1	FALSE	1	2	2	2	1	2310	260,0	6,20	0,251	2,06	1	1	0,297	1,73	1	1				0.16				0.16				0.16				0.16				0.16				0.16				0.16
Master Protein	D2X8D9	Envelope glycoprotein B OS=Murid betaherpesvirus 2 OX=28304 GN=gB PE=3 SV=1	FALSE	1	1	2	1	1	879	98,8	6,77	0,273	2,00	1	1	0,263	2,01	1	1				0.16				0.16				0.16				0.16				0.16				0.16				0.16
Master Protein	O54734	Dolichyl-diphosphooligosaccharide--protein glycosyltransferase 48 kDa subunit OS=Mus musculus OX=10090 GN=Ddost PE=1 SV=2	FALSE	2	1	1	1	1	441	49,0	5,83	0,313	1,74	1	1				0.16				0.16				0.16				0.16				0.16				0.16				0.16				0.16
Master Protein	Q3THH1	Uncharacterized protein OS=Mus musculus OX=10090 GN=Pdia6 PE=2 SV=1	FALSE	3	1	1	1	1	445	48,6	5,19	0,231	2,16	1	1				0.16				0.16				0.16				0.16				0.16				0.16				0.16				0.16
Master Protein	Q3TJF2	Obg-like ATPase 1 OS=Mus musculus OX=10090 GN=Ola1 PE=2 SV=1	FALSE	2	1	1	1	1	396	44,8	7,52	0,312	1,77	1	1				0.16				0.16				0.16				0.16				0.16				0.16				0.16				0.16
Master Protein	Q61473	Transcription factor SOX-17 OS=Mus musculus OX=10090 GN=Sox17 PE=1 SV=1	FALSE	7	1	1	1	1	419	44,6	6,28	0,199	2,63	1	1				0.16				0.16				0.16				0.16				0.16				0.16				0.16				0.16
Master Protein	Q6ZPX2	MKIAA1135 protein (Fragment) OS=Mus musculus OX=10090 GN=Spire1 PE=2 SV=1	FALSE	8	1	1	1	1	396	44,0	6,47	0,259	2,02	1	1				0.16				0.16				0.16				0.16				0.16				0.16				0.16				0.16
Master Protein	Q9D5K4	S100P-binding protein OS=Mus musculus OX=10090 GN=S100pbp PE=2 SV=1	FALSE	3	1	1	1	1	396	44,4	5,60	0,216	2,33	1	1				0.16				0.16				0.16				0.16				0.16				0.16				0.16				0.16
Master Protein	B6ZB74	X-linked testis-specific protein variant 1 (Fragment) OS=Mus musculus OX=10090 GN=Gm17361 PE=2 SV=1	FALSE	9	1	1	1	1	166	17,4	9,31				0.16	0,297	0,00	1	1				0.16				0.16				0.16				0.16				0.16				0.16				0.16
Master Protein	Q6ZT73	cDNA FLJ44903 fis, clone BRAMY3005184, highly similar to Mus musculus ankyrin 3, epithelial (Ank3) OS=Homo sapiens OX=9606 PE=2 SV=1	FALSE	2	1	1	1	1	1101	122,1	5,81				0.16	0,182	3,05	1	1				0.16				0.16				0.16				0.16				0.16				0.16				0.16
Master Protein	Q8VCW3	Tryptophan 2,3-dioxygenase OS=Mus musculus OX=10090 GN=Tdo2 PE=1 SV=1	FALSE	3	1	1	1	1	406	47,7	6,81				0.16	0,297	1,75	1	1				0.16				0.16				0.16				0.16				0.16				0.16				0.16
Master Protein	F6Y466	Leucine-rich repeat and calponin homology domain-containing protein 3 (Fragment) OS=Mus musculus OX=10090 GN=Lrch3 PE=1 SV=8	FALSE	12	1	1	1	1	253	28,2	8,82				0.16				0.16	0,278	0,00	1	1				0.16				0.16				0.16				0.16				0.16				0.16
Master Protein	B2RUR8	OTU domain-containing protein 7B OS=Mus musculus OX=10090 GN=Otud7b PE=1 SV=1	FALSE	3	1	1	1	1	840	91,9	6,86				0.16				0.16	0,278	0,00	1	1				0.16				0.16				0.16				0.16				0.16				0.16
Master Protein	E9Q8B5	Complement factor H-related protein C isoform 2 OS=Mus musculus OX=10090 GN=Gm4788 PE=1 SV=1	FALSE	4	1	1	1	1	879	99,4	7,44				0.16				0.16	0,196	2,84	1	1				0.16				0.16				0.16				0.16				0.16				0.16
Master Protein	P25976	Nucleolar transcription factor 1 OS=Mus musculus OX=10090 GN=Ubtf PE=1 SV=1	FALSE	1	1	1	1	1	765	89,5	5,76				0.16				0.16	0,278	0,00	1	1				0.16				0.16				0.16				0.16				0.16				0.16
Master Protein	Q3TXD3	Uncharacterized protein OS=Mus musculus OX=10090 GN=Vat1 PE=2 SV=1	FALSE	4	1	1	1	1	406	43,1	6,37				0.16				0.16	0,278	2,08	1	1				0.16				0.16				0.16				0.16				0.16				0.16
Master Protein	Q3V117	ATP-citrate synthase OS=Mus musculus OX=10090 GN=Acly PE=1 SV=1	FALSE	1	1	1	1	1	1101	120,7	7,44				0.16				0.16	0,278	1,62	1	1				0.16				0.16				0.16				0.16				0.16				0.16
Master Protein	Q6PAL5	Uncharacterized protein OS=Mus musculus OX=10090 GN=4931406P16Rik PE=2 SV=1	FALSE	2	1	1	1	1	1059	115,5	7,33				0.16				0.16	0,278	0,00	1	1				0.16				0.16				0.16				0.16				0.16				0.16
Master Protein	Q9D7B2	LIM and senescent cell antigen-like-containing domain protein OS=Mus musculus OX=10090 GN=Lims1 PE=1 SV=2	FALSE	5	1	1	1	1	396	45,6	7,88				0.16				0.16	0,278	0,00	1	1				0.16				0.16				0.16				0.16				0.16				0.16
Master Protein	A0A0G2JEB5	Cyclin-A1 (Fragment) OS=Mus musculus OX=10090 GN=Ccna1 PE=3 SV=1	FALSE	6,4	1	1	1	1	250	28,4	6,34				0.16				0.16				0.16	0,186	1,63	1	1				0.16				0.16				0.16				0.16				0.16
Master Protein	B2KG46	Protein bicaudal D homolog 1 OS=Mus musculus OX=10090 GN=Bicd1 PE=1 SV=1	FALSE	1	1	1	1	1	975	110,9	5,91				0.16				0.16				0.16	0,186	0,00	1	1				0.16				0.16				0.16				0.16				0.16
Master Protein	Q3TW36	Uncharacterized protein OS=Mus musculus OX=10090 GN=Skiv2l PE=2 SV=1	FALSE	1	1	1	1	1	1244	137,5	6,28				0.16				0.16				0.16	0,186	0,00	1	1				0.16				0.16				0.16				0.16				0.16
Master Protein	Q58A65	C-Jun-amino-terminal kinase-interacting protein 4 OS=Mus musculus OX=10090 GN=Spag9 PE=1 SV=2	FALSE	0,984102952308857	1	1	1	1	1321	146,1	5,15				0.16				0.16				0.16	0,186	0,00	1	1				0.16				0.16				0.16				0.16				0.16
Master Protein	Q8BPZ2	Uncharacterized protein (Fragment) OS=Mus musculus OX=10090 GN=Pgap1 PE=2 SV=1	FALSE	4	1	2	1	1	170	18,2	12,00	0,173	3,68	1	2				0.16				0.16				0.16				0.16				0.16				0.16				0.16				0.16
Master Protein	Q99L15	Acot1 protein (Fragment) OS=Mus musculus OX=10090 GN=Acot1 PE=2 SV=1	FALSE	3,0952380952381	1	2	1	1	420	46,2	6,58	0,173	3,73	1	2				0.16				0.16				0.16				0.16				0.16				0.16				0.16				0.16
Master Protein	G0XX33	CPXV102 protein OS=Cowpox virus OX=10243 GN=CPXV102 PE=4 SV=1	FALSE	9	1	2	1	1	251	28,4	7,14				0.16	0,216	2,15	1	2				0.16				0.16				0.16				0.16				0.16				0.16				0.16
Master Protein	A0A0R4J057	E3 ubiquitin-protein ligase pellino homolog 3 OS=Mus musculus OX=10090 GN=Peli3 PE=4 SV=1	FALSE	7	1	2	1	1	445	48,1	7,71				0.16				0.16	0,257	2,46	1	2				0.16				0.16				0.16				0.16				0.16				0.16
Master Protein	A0A1Y7VIY3	Doublecortin domain-containing protein 2C (Fragment) OS=Mus musculus OX=10090 GN=Dcdc2c PE=4 SV=1	FALSE	1	1	2	1	1	622	70,7	6,90				0.16				0.16	0,278	2,15	1	2				0.16				0.16				0.16				0.16				0.16				0.16
Master Protein	L0HCN1	Ifi202b OS=Mus musculus OX=10090 PE=2 SV=1	FALSE	5	1	2	1	1	445	50,4	8,21				0.16				0.16				0.16	0,081	4,21	1	2				0.16				0.16				0.16				0.16				0.16
Master Protein	P14426	H-2 class I histocompatibility antigen, D-K alpha chain OS=Mus musculus OX=10090 GN=H2-D1 PE=1 SV=1	FALSE	9	2	3	1	1	362	40,6	5,47	0,281	1,91	1	1	0,297	1,73	1	1	0,278	0,00	1	1				0.16				0.16				0.16				0.16				0.16				0.16
Master Protein	F6Z6C6	Interferon regulatory factor 5 OS=Mus musculus OX=10090 GN=Irf5 PE=1 SV=2	FALSE	3	1	1	1	1	494	55,4	5,40				0.16				0.16	0,278	0,00	1	1				0.16				0.16				0.16				0.16				0.16				0.16
Master Protein	Q8BJS7	Microtubule-associated protein 10 OS=Mus musculus OX=10090 GN=Map10 PE=1 SV=1	FALSE	1	1	1	1	1	891	96,1	7,39				0.16				0.16	0,278	2,07	1	1				0.16				0.16				0.16				0.16				0.16				0.16
Master Protein	Q8C124	Uncharacterized protein (Fragment) OS=Mus musculus OX=10090 GN=Magi3 PE=2 SV=1	FALSE	4	1	1	1	1	273	29,6	10,37				0.16				0.16	0,278	0,00	1	1				0.16				0.16				0.16				0.16				0.16				0.16
Master Protein	Q8K2C9	Very-long-chain (3R)-3-hydroxyacyl-CoA dehydratase 3 OS=Mus musculus OX=10090 GN=Hacd3 PE=1 SV=2	FALSE	3	1	1	1	1	362	43,1	9,13				0.16				0.16	0,278	0,00	1	1				0.16				0.16				0.16				0.16				0.16				0.16
Master Protein	Q9CZ09	Histidine protein methyltransferase 1 homolog OS=Mus musculus OX=10090 GN=Mettl18 PE=2 SV=2	FALSE	8	1	1	1	1	362	40,4	6,61				0.16				0.16	0,208	2,63	1	1				0.16				0.16				0.16				0.16				0.16				0.16
Master Protein	Q9WV19	Cytochrome P450, family 2, subfamily g, polypeptide 1 OS=Mus musculus OX=10090 GN=Cyp2g1 PE=2 SV=1	FALSE	2	1	1	1	1	494	56,8	8,75				0.16				0.16	0,278	0,00	1	1				0.16				0.16				0.16				0.16				0.16				0.16
Master Protein	Q6NSU0	Fam3c protein (Fragment) OS=Mus musculus OX=10090 GN=Fam3c PE=2 SV=2	FALSE	11	2	2	2	1	303	31,8	9,25				0.16	0,297	0,00	1	1	0,278	0,00	1	1				0.16				0.16				0.16				0.16				0.16				0.16
Master Protein	Q02958	Keratin-associated protein 6-1 OS=Ovis aries GN=KRTAP6-1 PE=1 SV=2	TRUE	31	2	5	2	1	83	8,4	8,22				0.16				0.16				0.16	0,043	12,70	2	5				0.16				0.16				0.16				0.16				0.16
Master Protein	D3Z0G8	MAGUK p55 subfamily member 4 OS=Mus musculus OX=10090 GN=Mpp4 PE=1 SV=2	FALSE	2	1	3	1	1	654	73,9	5,62				0.16	0,297	0,00	1	1	0,278	0,00	1	1	0,186	0,00	1	1				0.16				0.16				0.16				0.16				0.16
Master Protein	P09103	Protein disulfide-isomerase OS=Mus musculus OX=10090 GN=P4hb PE=1 SV=2	FALSE	11	5	14	5	1	509	57,0	4,88	0,058	17,70	5	9	0,079	10,49	4	5				0.16				0.16				0.16				0.16				0.16				0.16				0.16
Master Protein	Q80UT7	Rpl7a protein (Fragment) OS=Mus musculus OX=10090 GN=Rpl7a PE=2 SV=1	FALSE	15	4	7	4	1	270	30,5	10,55	0,076	9,40	2	4	0,114	6,28	3	3				0.16				0.16				0.16				0.16				0.16				0.16				0.16
Master Protein	Q9QYY1	Interleukin-36 receptor antagonist protein OS=Mus musculus OX=10090 GN=IL36RN PE=1 SV=2	FALSE	8	2	7	2	1	156	17,1	5,10	0,074	10,19	2	4	0,095	8,10	2	3				0.16				0.16				0.16				0.16				0.16				0.16				0.16
Master Protein	O08905	RNP particle component (Fragment) OS=Mus musculus OX=10090 PE=4 SV=1	FALSE	4,6875	2	7	2	1	384	44,4	9,35	0,171	3,78	1	2	0,095	8,65	2	5				0.16				0.16				0.16				0.16				0.16				0.16				0.16
Master Protein	G5E902	MCG10343, isoform CRA_b OS=Mus musculus OX=10090 GN=Slc25a3 PE=1 SV=1	FALSE	3	1	5	1	1	358	39,7	9,29	0,130	5,06	1	2	0,102	7,01	1	3				0.16				0.16				0.16				0.16				0.16				0.16				0.16
Master Protein	Q3U5I2	Uncharacterized protein OS=Mus musculus OX=10090 GN=Ptbp1 PE=2 SV=1	FALSE	7	2	4	2	1	555	59,2	9,17	0,099	7,04	2	2	0,136	4,70	2	2				0.16				0.16				0.16				0.16				0.16				0.16				0.16
Master Protein	A0A1S6GWG6	Uncharacterized protein OS=Mus musculus OX=10090 GN=Atp6v1b2 PE=2 SV=1	FALSE	4	2	4	2	1	540	59,2	6,09	0,141	4,33	1	2	0,136	4,98	2	2				0.16				0.16				0.16				0.16				0.16				0.16				0.16
Master Protein	A0A1B0GS68	Uncharacterized protein OS=Mus musculus OX=10090 GN=Gm45713 PE=2 SV=1	FALSE	2	1	4	1	1	446	50,8	10,23	0,130	4,92	1	2	0,139	4,46	1	2				0.16				0.16				0.16				0.16				0.16				0.16				0.16
Master Protein	Q3U568	Uncharacterized protein OS=Mus musculus OX=10090 GN=Mafk PE=2 SV=1	FALSE	7	1	3	1	1	156	17,5	10,10	0,158	3,98	1	2	0,282	1,80	1	1				0.16				0.16				0.16				0.16				0.16				0.16				0.16
Master Protein	Q9D4E6	Polyadenylate-binding protein OS=Mus musculus OX=10090 GN=Pabpc6 PE=1 SV=1	FALSE	1	1	3	1	1	643	71,0	9,26	0,130	4,77	1	2	0,216	2,15	1	1				0.16				0.16				0.16				0.16				0.16				0.16				0.16
Master Protein	Q8CIG3	Lysine-specific histone demethylase 1B OS=Mus musculus OX=10090 GN=Kdm1b PE=1 SV=1	FALSE	3	1	3	1	1	826	92,6	7,74	0,130	5,20	1	2	0,297	0,00	1	1				0.16				0.16				0.16				0.16				0.16				0.16				0.16
Master Protein	B1AR51	Dynein, axonemal, heavy chain 9 OS=Mus musculus OX=10090 GN=Dnah9 PE=1 SV=1	FALSE	0,8028545941124	1	3	1	1	4484	512,0	5,91				0.16				0.16	0,227	2,53	1	1	0,153	2,56	1	2				0.16				0.16				0.16				0.16				0.16
Master Protein	P50516	V-type proton ATPase catalytic subunit A OS=Mus musculus OX=10090 GN=Atp6v1a PE=1 SV=2	FALSE	4	2	2	2	1	617	68,3	5,58	0,192	2,82	1	1	0,297	0,00	1	1				0.16				0.16				0.16				0.16				0.16				0.16				0.16
Master Protein	A2AW66	Uncharacterized protein LOC626802 isoform 2 OS=Mus musculus OX=10090 GN=Gm14322 PE=4 SV=1	FALSE	7	1	2	1	1	358	41,3	8,97	0,313	0,00	1	1	0,188	2,80	1	1				0.16				0.16				0.16				0.16				0.16				0.16				0.16
Master Protein	B2RQG2	PHD finger protein 3 OS=Mus musculus OX=10090 GN=Phf3 PE=1 SV=1	FALSE	0,395061728395062	1	2	1	1	2025	225,4	6,70	0,281	1,87	1	1	0,297	1,71	1	1				0.16				0.16				0.16				0.16				0.16				0.16				0.16
Master Protein	P70398	Probable ubiquitin carboxyl-terminal hydrolase FAF-X OS=Mus musculus OX=10090 GN=Usp9x PE=1 SV=2	FALSE	0,547088706525987	1	2	1	1	2559	290,5	5,87	0,313	1,69	1	1	0,297	1,64	1	1				0.16				0.16				0.16				0.16				0.16				0.16				0.16
Master Protein	Q3U9N8	Inosine-5'-monophosphate dehydrogenase OS=Mus musculus OX=10090 GN=Impdh2 PE=2 SV=1	FALSE	2	1	2	1	1	514	55,7	7,28	0,299	1,81	1	1	0,264	2,00	1	1				0.16				0.16				0.16				0.16				0.16				0.16				0.16
Master Protein	Q4U2R1	E3 ubiquitin-protein ligase HERC2 OS=Mus musculus OX=10090 GN=Herc2 PE=1 SV=3	FALSE	0,227460711331679	1	2	1	1	4836	527,1	6,27	0,313	0,00	1	1	0,297	0,00	1	1				0.16				0.16				0.16				0.16				0.16				0.16				0.16
Master Protein	B7ZCJ1	Rho GTPase-activating protein 21 OS=Mus musculus OX=10090 GN=Arhgap21 PE=1 SV=1	FALSE	0,664961636828645	1	2	1	1	1955	216,8	7,64	0,237	2,12	1	1				0.16	0,278	0,00	1	1				0.16				0.16				0.16				0.16				0.16				0.16
Master Protein	F7CZ64	Multifunctional fusion protein OS=Mus musculus OX=10090 GN=Cacng8 PE=1 SV=2	FALSE	9	1	2	1	1	423	43,4	9,20				0.16	0,189	2,73	1	1	0,196	2,91	1	1				0.16				0.16				0.16				0.16				0.16				0.16
Master Protein	P62751	60S ribosomal protein L23a OS=Mus musculus OX=10090 GN=Rpl23a PE=1 SV=1	FALSE	8	1	1	1	1	156	17,7	10,45	0,227	2,20	1	1				0.16				0.16				0.16				0.16				0.16				0.16				0.16				0.16
Master Protein	Q9D219	B-cell CLL/lymphoma 9 protein OS=Mus musculus OX=10090 GN=Bcl9 PE=1 SV=3	FALSE	1	1	1	1	1	1425	148,9	8,91	0,266	2,01	1	1				0.16				0.16				0.16				0.16				0.16				0.16				0.16				0.16
Master Protein	A0A0A6YY62	Filaggrin OS=Mus musculus OX=10090 GN=Flg PE=1 SV=1	FALSE	7	1	1	1	1	336	35,6	10,49	0,313	0,00	1	1				0.16				0.16				0.16				0.16				0.16				0.16				0.16				0.16
Master Protein	A0A0B4J1F3	Leukocyte immunoglobulin-like receptor, subfamily A (with TM domain), member 6 OS=Mus musculus OX=10090 GN=Lilra6 PE=1 SV=1	FALSE	3	1	1	1	1	663	73,5	8,07	0,313	0,00	1	1				0.16				0.16				0.16				0.16				0.16				0.16				0.16				0.16
Master Protein	E9QK62	Ephexin-1 OS=Mus musculus OX=10090 GN=Ngef PE=1 SV=1	FALSE	2,3943661971831	1	1	1	1	710	82,2	5,99	0,295	1,82	1	1				0.16				0.16				0.16				0.16				0.16				0.16				0.16				0.16
Master Protein	Q3U505	Uncharacterized protein (Fragment) OS=Mus musculus OX=10090 GN=Rpn2 PE=2 SV=1	FALSE	3	1	1	1	1	659	72,1	6,49	0,207	2,43	1	1				0.16				0.16				0.16				0.16				0.16				0.16				0.16				0.16
Master Protein	Q3UIJ2	Uncharacterized protein OS=Mus musculus OX=10090 GN=Eif2s3x PE=2 SV=1	FALSE	2	1	1	1	1	472	51,1	8,40	0,192	2,74	1	1				0.16				0.16				0.16				0.16				0.16				0.16				0.16				0.16
Master Protein	Q6PE01	U5 small nuclear ribonucleoprotein 40 kDa protein OS=Mus musculus OX=10090 GN=Snrnp40 PE=1 SV=1	FALSE	4	1	1	1	1	358	39,3	8,10	0,253	2,04	1	1				0.16				0.16				0.16				0.16				0.16				0.16				0.16				0.16
Master Protein	Q8CJ40	Rootletin OS=Mus musculus OX=10090 GN=Crocc PE=1 SV=2	FALSE	1	1	1	1	1	2009	226,8	5,55	0,205	2,47	1	1				0.16				0.16				0.16				0.16				0.16				0.16				0.16				0.16
Master Protein	E9Q8Z8	Catenin delta-1 OS=Mus musculus OX=10090 GN=Ctnnd1 PE=1 SV=1	FALSE	1	1	1	1	1	967	108,1	6,23	0,281	1,87	1	1				0.16				0.16				0.16				0.16				0.16				0.16				0.16				0.16
Master Protein	Q5RJI2	Choline transporter-like protein 5 OS=Mus musculus OX=10090 GN=Slc44a5 PE=2 SV=1	FALSE	2	1	2	1	1	710	81,4	8,51				0.16				0.16	0,278	0,00	1	1	0,186	2,23	1	1				0.16				0.16				0.16				0.16				0.16
Master Protein	Q9D4W6	SAM domain, SH3 domain and nuclear localization signals, 1, isoform CRA_b OS=Mus musculus OX=10090 GN=Samsn1 PE=2 SV=1	FALSE	5	1	2	1	1	540	60,0	5,29				0.16				0.16	0,278	0,00	1	1	0,186	0,00	1	1				0.16				0.16				0.16				0.16				0.16
Master Protein	D4QGC2	Mastermind-2 OS=Mus musculus OX=10090 GN=Maml3 PE=2 SV=1	FALSE	1	1	1	1	1	1135	121,6	7,53				0.16	0,260	2,02	1	1				0.16				0.16				0.16				0.16				0.16				0.16				0.16
Master Protein	O08648	Mitogen-activated protein kinase kinase kinase 4 OS=Mus musculus OX=10090 GN=Map3k4 PE=1 SV=2	FALSE	0,939261114589856	1	1	1	1	1597	179,7	6,43				0.16	0,297	1,64	1	1				0.16				0.16				0.16				0.16				0.16				0.16				0.16
Master Protein	O35627	Nuclear receptor subfamily 1 group I member 3 OS=Mus musculus OX=10090 GN=Nr1i3 PE=1 SV=2	FALSE	5,3072625698324	1	1	1	1	358	40,9	7,94				0.16	0,202	2,42	1	1				0.16				0.16				0.16				0.16				0.16				0.16				0.16
Master Protein	P55096	ATP-binding cassette sub-family D member 3 OS=Mus musculus OX=10090 GN=Abcd3 PE=1 SV=2	FALSE	1	1	1	1	1	659	75,4	9,26				0.16	0,297	0,00	1	1				0.16				0.16				0.16				0.16				0.16				0.16				0.16
Master Protein	Q78DX7	Proto-oncogene tyrosine-protein kinase ROS OS=Mus musculus OX=10090 GN=Ros1 PE=1 SV=1	FALSE	0,47008547008547	1	1	1	1	2340	261,8	6,07				0.16	0,297	1,66	1	1				0.16				0.16				0.16				0.16				0.16				0.16				0.16
Master Protein	Q8BY87	Ubiquitin carboxyl-terminal hydrolase 47 OS=Mus musculus OX=10090 GN=Usp47 PE=1 SV=2	FALSE	0,872093023255814	1	1	1	1	1376	157,4	5,11				0.16	0,297	0,00	1	1				0.16				0.16				0.16				0.16				0.16				0.16				0.16
Master Protein	Q9D5Q8	Uncharacterized protein C1orf141 homolog OS=Mus musculus OX=10090 PE=2 SV=1	FALSE	3	1	1	1	1	446	51,6	9,60				0.16	0,297	1,64	1	1				0.16				0.16				0.16				0.16				0.16				0.16				0.16
Master Protein	A0A0R4J1X6	AarF domain containing kinase 2, isoform CRA_a OS=Mus musculus OX=10090 GN=Adck2 PE=1 SV=1	FALSE	2	1	1	1	1	617	68,6	8,13				0.16	0,263	2,01	1	1				0.16				0.16				0.16				0.16				0.16				0.16				0.16
Master Protein	Q66JT0	Wee1-like protein kinase 2 OS=Mus musculus OX=10090 GN=Wee2 PE=1 SV=2	FALSE	3	1	1	1	1	555	62,3	7,01				0.16	0,297	0,00	1	1				0.16				0.16				0.16				0.16				0.16				0.16				0.16
Master Protein	Q8CA13	Uncharacterized protein OS=Mus musculus OX=10090 GN=A630038E17Rik PE=2 SV=1	FALSE	8	1	1	1	1	150	16,8	8,85				0.16				0.16	0,278	0,00	1	1				0.16				0.16				0.16				0.16				0.16				0.16
Master Protein	A0A0R4J0H3	Retinol-binding protein 3 OS=Mus musculus OX=10090 GN=Rbp3 PE=1 SV=1	FALSE	1	1	1	1	1	1234	134,4	5,11				0.16				0.16	0,278	0,00	1	1				0.16				0.16				0.16				0.16				0.16				0.16
Master Protein	B2RRI2	Protein strawberry notch homolog 1 OS=Mus musculus OX=10090 GN=Sbno1 PE=1 SV=1	FALSE	1,294033069734	1	1	1	1	1391	153,8	8,07				0.16				0.16	0,196	2,78	1	1				0.16				0.16				0.16				0.16				0.16				0.16
Master Protein	D0VLQ4	Tet oncogene 1 OS=Mus musculus OX=10090 GN=Tet1 PE=2 SV=1	FALSE	0,784698381559588	1	1	1	1	2039	222,9	8,24				0.16				0.16	0,278	0,00	1	1				0.16				0.16				0.16				0.16				0.16				0.16
Master Protein	G5E837	Host cell factor 2 OS=Mus musculus OX=10090 GN=Hcfc2 PE=1 SV=1	FALSE	1	1	1	1	1	722	79,4	8,35				0.16				0.16	0,278	2,02	1	1				0.16				0.16				0.16				0.16				0.16				0.16
Master Protein	Q3ULA8	Zinc finger protein 936 OS=Mus musculus OX=10090 GN=Zfp936 PE=2 SV=1	FALSE	3	1	1	1	1	456	54,3	9,28				0.16				0.16	0,278	0,00	1	1				0.16				0.16				0.16				0.16				0.16				0.16
Master Protein	Q3UQL2	Uncharacterized protein OS=Mus musculus OX=10090 GN=Cops3 PE=1 SV=1	FALSE	6	1	1	1	1	423	47,8	6,65				0.16				0.16	0,223	2,57	1	1				0.16				0.16				0.16				0.16				0.16				0.16
Master Protein	Q497V5	S1 RNA-binding domain-containing protein 1 OS=Mus musculus OX=10090 GN=Srbd1 PE=2 SV=2	FALSE	3	1	1	1	1	1015	114,0	8,78				0.16				0.16	0,196	2,84	1	1				0.16				0.16				0.16				0.16				0.16				0.16
Master Protein	Q69ZN1	MKIAA1252 protein (Fragment) OS=Mus musculus OX=10090 GN=Sgpl1 PE=2 SV=1	FALSE	3	1	1	1	1	585	65,4	9,17				0.16				0.16	0,278	0,00	1	1				0.16				0.16				0.16				0.16				0.16				0.16
Master Protein	Q80TS7	Dendrin OS=Mus musculus OX=10090 GN=Ddn PE=1 SV=3	FALSE	5	1	1	1	1	710	76,4	9,98				0.16				0.16	0,155	3,94	1	1				0.16				0.16				0.16				0.16				0.16				0.16
Master Protein	Q9DAX9	Amyloid protein-binding protein 2 OS=Mus musculus OX=10090 GN=Appbp2 PE=2 SV=1	FALSE	2	1	1	1	1	585	66,8	6,90				0.16				0.16	0,278	2,15	1	1				0.16				0.16				0.16				0.16				0.16				0.16
Master Protein	Q9DBM1	G patch domain-containing protein 1 OS=Mus musculus OX=10090 GN=Gpatch1 PE=2 SV=1	FALSE	4	1	1	1	1	930	102,9	6,98				0.16				0.16	0,176	3,47	1	1				0.16				0.16				0.16				0.16				0.16				0.16
Master Protein	P28889	Non-structural protein 2 OS=Murine pneumonia virus (strain 15) OX=296738 GN=1B PE=3 SV=2	FALSE	19	1	1	1	1	156	18,2	5,05				0.16				0.16	0,262	2,43	1	1				0.16				0.16				0.16				0.16				0.16				0.16
Master Protein	A2AM05	Centlein OS=Mus musculus OX=10090 GN=Cntln PE=1 SV=1	FALSE	0,858983536148891	1	1	1	1	1397	160,6	7,99				0.16				0.16	0,278	0,00	1	1				0.16				0.16				0.16				0.16				0.16				0.16
Master Protein	F7D291	MTSS1-like protein (Fragment) OS=Mus musculus OX=10090 GN=Mtss1l PE=1 SV=1	FALSE	4	1	1	1	1	364	39,1	8,00				0.16				0.16	0,278	0,00	1	1				0.16				0.16				0.16				0.16				0.16				0.16
Master Protein	Q80VW7	AT-hook-containing transcription factor OS=Mus musculus OX=10090 GN=Akna PE=1 SV=1	FALSE	1	1	1	1	1	1404	153,0	6,19				0.16				0.16	0,278	1,62	1	1				0.16				0.16				0.16				0.16				0.16				0.16
Master Protein	A0A1Y7VNZ6	Non-specific serine/threonine protein kinase OS=Mus musculus OX=10090 GN=Mark3 PE=1 SV=1	FALSE	2	1	1	1	1	797	88,8	9,38				0.16				0.16				0.16	0,186	2,06	1	1				0.16				0.16				0.16				0.16				0.16
Master Protein	A2A891	Calmodulin-binding transcription activator 1 OS=Mus musculus OX=10090 GN=Camta1 PE=2 SV=1	FALSE	0,713436385255648	1	1	1	1	1682	184,2	7,77				0.16				0.16				0.16	0,186	0,00	1	1				0.16				0.16				0.16				0.16				0.16
Master Protein	A2ATU9	Histone acetyltransferase type B catalytic subunit OS=Mus musculus OX=10090 GN=Hat1 PE=1 SV=1	FALSE	4	1	1	1	1	423	50,2	6,42				0.16				0.16				0.16	0,186	0,00	1	1				0.16				0.16				0.16				0.16				0.16
Master Protein	E9Q8I9-2	Isoform 2 of Protein furry homolog OS=Mus musculus OX=10090 GN=Fry	FALSE	0,495212941564873	1	1	1	1	3029	339,9	5,97				0.16				0.16				0.16	0,186	0,00	1	1				0.16				0.16				0.16				0.16				0.16
Master Protein	O35902	Desmoglein-3 OS=Mus musculus OX=10090 GN=Dsg3 PE=2 SV=1	FALSE	1	1	1	1	1	993	107,8	4,94				0.16				0.16				0.16	0,186	0,00	1	1				0.16				0.16				0.16				0.16				0.16
Master Protein	O88904	Homeodomain-interacting protein kinase 1 OS=Mus musculus OX=10090 GN=Hipk1 PE=1 SV=2	FALSE	0,909090909090909	1	1	1	1	1210	130,6	8,22				0.16				0.16				0.16	0,186	1,84	1	1				0.16				0.16				0.16				0.16				0.16
Master Protein	P0DOV1-2	Isoform 2 of Interferon-activable protein 205-B OS=Mus musculus OX=10090 GN=Mnda	FALSE	2	1	1	1	1	423	46,7	8,00				0.16				0.16				0.16	0,186	2,03	1	1				0.16				0.16				0.16				0.16				0.16
Master Protein	Q3TDS7	Uncharacterized protein OS=Mus musculus OX=10090 GN=Capn5 PE=2 SV=1	FALSE	3,125	1	1	1	1	640	72,9	7,47				0.16				0.16				0.16	0,186	0,00	1	1				0.16				0.16				0.16				0.16				0.16
Master Protein	Q64700	Retinoblastoma-like protein 2 OS=Mus musculus OX=10090 GN=Rbl2 PE=1 SV=3	FALSE	1	1	1	1	1	1135	127,4	7,64				0.16				0.16				0.16	0,186	0,00	1	1				0.16				0.16				0.16				0.16				0.16
Master Protein	Q8BXW8	Uncharacterized protein OS=Mus musculus OX=10090 GN=Uvrag PE=2 SV=1	FALSE	2	1	1	1	1	698	77,4	7,97				0.16				0.16				0.16	0,186	0,00	1	1				0.16				0.16				0.16				0.16				0.16
Master Protein	Q8C1H8	Uncharacterized protein (Fragment) OS=Mus musculus OX=10090 GN=Clmp PE=2 SV=1	FALSE	11,875	1	1	1	1	160	17,6	9,66				0.16				0.16				0.16	0,186	0,00	1	1				0.16				0.16				0.16				0.16				0.16
Master Protein	Q9DAC6	RIKEN cDNA 1700013G24 gene OS=Mus musculus OX=10090 GN=1700013G24Rik PE=2 SV=1	FALSE	6	1	1	1	1	286	31,4	9,55				0.16				0.16				0.16	0,186	0,00	1	1				0.16				0.16				0.16				0.16				0.16
Master Protein	Q9QZR0	E3 ubiquitin-protein ligase RNF25 OS=Mus musculus OX=10090 GN=Rnf25 PE=1 SV=2	FALSE	3	1	1	1	1	456	51,2	6,29				0.16				0.16				0.16	0,186	1,73	1	1				0.16				0.16				0.16				0.16				0.16
Master Protein	A0A1W2P711	Melanoma inhibitory activity protein 2 OS=Mus musculus OX=10090 GN=Mia2 PE=1 SV=2	FALSE	2	1	1	1	1	1397	156,5	4,54				0.16				0.16				0.16	0,186	0,00	1	1				0.16				0.16				0.16				0.16				0.16
Master Protein	P20801	Troponin C, skeletal muscle OS=Mus musculus OX=10090 GN=Tnnc2 PE=1 SV=2	FALSE	13,75	2	6	2	1	160	18,1	4,20				0.16				0.16	0,048	15,24	2	6				0.16				0.16				0.16				0.16				0.16				0.16
Master Protein	Q9EST1	Gasdermin-A OS=Mus musculus OX=10090 GN=Gsdma PE=2 SV=1	FALSE	5	2	4	2	1	446	49,6	5,57	0,091	8,67	2	4				0.16				0.16				0.16				0.16				0.16				0.16				0.16				0.16
Master Protein	O08553	Dihydropyrimidinase-related protein 2 OS=Mus musculus OX=10090 GN=Dpysl2 PE=1 SV=2	FALSE	4	2	2	2	1	572	62,2	6,38	0,121	5,70	2	2				0.16				0.16				0.16				0.16				0.16				0.16				0.16				0.16
Master Protein	Q8BZR9	Nuclear cap-binding protein subunit 3 OS=Mus musculus OX=10090 GN=Ncbp3 PE=1 SV=1	FALSE	2	1	2	1	1	615	70,0	5,80	0,141	4,29	1	2				0.16				0.16				0.16				0.16				0.16				0.16				0.16				0.16
Master Protein	E9PZM4	Chromodomain-helicase-DNA-binding protein 2 OS=Mus musculus OX=10090 GN=Chd2 PE=1 SV=1	FALSE	0,60207991242474	1	2	1	1	1827	210,7	8,06				0.16	0,162	3,55	1	2				0.16				0.16				0.16				0.16				0.16				0.16				0.16
Master Protein	G5E924	Heterogeneous nuclear ribonucleoprotein L (Fragment) OS=Mus musculus OX=10090 GN=Hnrnpl PE=1 SV=1	FALSE	3	2	2	2	1	615	66,9	8,18				0.16	0,146	4,26	2	2				0.16				0.16				0.16				0.16				0.16				0.16				0.16
Master Protein	Q3UH60	Disco-interacting protein 2 homolog B OS=Mus musculus OX=10090 GN=Dip2b PE=1 SV=1	FALSE	0,698856416772554	1	2	1	1	1574	171,0	8,09				0.16	0,182	3,36	1	2				0.16				0.16				0.16				0.16				0.16				0.16				0.16
Master Protein	O88737	Protein bassoon OS=Mus musculus OX=10090 GN=Bsn PE=1 SV=4	FALSE	1	2	2	2	1	3942	418,6	7,71				0.16				0.16	0,177	3,46	2	2				0.16				0.16				0.16				0.16				0.16				0.16
Master Protein	Q3KNY0	Immunoglobulin-like and fibronectin type III domain-containing protein 1 OS=Mus musculus OX=10090 GN=Igfn1 PE=1 SV=3	FALSE	1,2987012987013	1	2	1	1	2849	303,5	6,58				0.16				0.16	0,099	5,33	1	2				0.16				0.16				0.16				0.16				0.16				0.16
Master Protein	A2CF85	Arachidonate 12-lipoxygenase OS=Mus musculus OX=10090 GN=Alox12 PE=1 SV=1	FALSE	4	1	2	1	1	663	75,3	6,19				0.16				0.16				0.16	0,186	0,00	1	2				0.16				0.16				0.16				0.16				0.16
Master Protein	Q3U4N2	Protein-S-isoprenylcysteine O-methyltransferase OS=Mus musculus OX=10090 GN=Icmt PE=1 SV=1	FALSE	5	1	3	1	1	284	31,9	7,91	0,313	0,00	1	1	0,297	0,00	1	1				0.16	0,186	0,00	1	1				0.16				0.16				0.16				0.16				0.16
Master Protein	P67778	Prohibitin OS=Mus musculus OX=10090 GN=Phb PE=1 SV=1	FALSE	19	4	8	4	1	272	29,8	5,76	0,068	11,52	3	4	0,095	8,75	3	4				0.16				0.16				0.16				0.16				0.16				0.16				0.16
Master Protein	Q3U7D2	Ribosomal protein L15 OS=Mus musculus OX=10090 GN=Rpl15 PE=2 SV=1	FALSE	4	1	5	1	1	204	24,1	11,62	0,166	3,89	1	2	0,124	5,80	1	3				0.16				0.16				0.16				0.16				0.16				0.16				0.16
Master Protein	Q5NC48	Uncharacterized protein OS=Mus musculus OX=10090 GN=Gm12253 PE=4 SV=1	FALSE	7,4235807860262	1	1	1	1	229	24,9	5,96	0,313	0,00	1	1				0.16				0.16				0.16				0.16				0.16				0.16				0.16				0.16
Master Protein	Q99LS5	Testis expressed gene 264, isoform CRA_a OS=Mus musculus OX=10090 GN=Tex264 PE=2 SV=1	FALSE	8,7378640776699	1	1	1	1	309	33,6	5,30				0.16	0,297	0,00	1	1				0.16				0.16				0.16				0.16				0.16				0.16				0.16
Master Protein	Q9DA95	Uncharacterized protein (Fragment) OS=Mus musculus OX=10090 GN=Ypel1 PE=2 SV=2	FALSE	8	1	1	1	1	204	22,8	8,56				0.16	0,297	0,00	1	1				0.16				0.16				0.16				0.16				0.16				0.16				0.16
Master Protein	E9QKE8	Olfactory receptor OS=Mus musculus OX=10090 GN=Olfr183 PE=3 SV=1	FALSE	3	1	1	1	1	309	35,3	8,35				0.16				0.16	0,278	2,14	1	1				0.16				0.16				0.16				0.16				0.16				0.16
Master Protein	A0A1B0GRV0	3'(2'),5'-bisphosphate nucleotidase 1 OS=Mus musculus OX=10090 GN=Bpnt1 PE=1 SV=1	FALSE	4	1	1	1	1	323	35,0	5,82				0.16				0.16				0.16	0,186	1,79	1	1				0.16				0.16				0.16				0.16				0.16
Master Protein	H2A2K8	M14 protein OS=Murid herpesvirus 1 OX=10366 GN=m14 PE=4 SV=1	FALSE	11	1	1	1	1	301	33,5	7,33				0.16				0.16				0.16	0,186	0,00	1	1				0.16				0.16				0.16				0.16				0.16
Master Protein	Q9CSY3	Uncharacterized protein (Fragment) OS=Mus musculus OX=10090 GN=Elf2 PE=2 SV=1	FALSE	32	1	1	1	1	65	6,8	7,34				0.16				0.16				0.16	0,186	0,00	1	1				0.16				0.16				0.16				0.16				0.16
Master Protein	J3QP61	Troponin T, fast skeletal muscle OS=Mus musculus OX=10090 GN=Tnnt3 PE=1 SV=1	FALSE	8	2	4	2	1	272	32,2	5,16				0.16				0.16	0,278	0,00	2	4				0.16				0.16				0.16				0.16				0.16				0.16
Master Protein	Q61206	Platelet-activating factor acetylhydrolase IB subunit beta OS=Mus musculus OX=10090 GN=Pafah1b2 PE=1 SV=2	FALSE	3	1	2	1	1	229	25,6	5,92	0,147	4,10	1	2				0.16				0.16				0.16				0.16				0.16				0.16				0.16				0.16
Master Protein	P00918	Carbonic anhydrase 2 OS=Homo sapiens GN=CA2 PE=1 SV=2	TRUE	8	2	26	1	1	260	29,2	7,40	0,056	28,35	2	10	0,079	15,55	1	6				0.16	0,015	29,31	1	10				0.16				0.16				0.16				0.16				0.16
Master Protein	Q8R2Q0	Tripartite motif-containing protein 29 OS=Mus musculus OX=10090 GN=Trim29 PE=1 SV=1	FALSE	5	3	9	3	1	587	65,8	7,14	0,066	12,71	3	5	0,095	9,30	3	4				0.16				0.16				0.16				0.16				0.16				0.16				0.16
Master Protein	Q3UJ70	3-hydroxy-3-methylglutaryl coenzyme A synthase OS=Mus musculus OX=10090 GN=Hmgcs1 PE=2 SV=1	FALSE	4	2	4	2	1	520	57,5	6,10	0,133	4,48	2	2	0,146	3,88	1	2				0.16				0.16				0.16				0.16				0.16				0.16				0.16
Master Protein	P35492	Histidine ammonia-lyase OS=Mus musculus OX=10090 GN=Hal PE=1 SV=1	FALSE	1	1	2	1	1	657	72,2	6,34	0,274	1,98	1	1	0,273	1,91	1	1				0.16				0.16				0.16				0.16				0.16				0.16				0.16
Master Protein	A0A087WR34	Uncharacterized protein (Fragment) OS=Mus musculus OX=10090 GN=Gm20379 PE=4 SV=1	FALSE	13	1	1	1	1	119	12,8	10,37	0,313	0,00	1	1				0.16				0.16				0.16				0.16				0.16				0.16				0.16				0.16
Master Protein	P62315	Small nuclear ribonucleoprotein Sm D1 OS=Mus musculus OX=10090 GN=Snrpd1 PE=1 SV=1	FALSE	10	1	1	1	1	119	13,3	11,56	0,178	3,65	1	1				0.16				0.16				0.16				0.16				0.16				0.16				0.16				0.16
Master Protein	P08032	Spectrin alpha chain, erythrocytic 1 OS=Mus musculus OX=10090 GN=Spta1 PE=1 SV=3	FALSE	0,786749482401656	1	1	1	1	2415	279,7	5,03	0,313	0,00	1	1				0.16				0.16				0.16				0.16				0.16				0.16				0.16				0.16
Master Protein	Q3U4U6	T-complex protein 1 subunit gamma OS=Mus musculus OX=10090 GN=Cct3 PE=1 SV=1	FALSE	2	1	1	1	1	545	60,6	6,70	0,199	2,63	1	1				0.16				0.16				0.16				0.16				0.16				0.16				0.16				0.16
Master Protein	A0A0M3HEP2	Zinc finger E-box-binding homeobox 2 OS=Mus musculus OX=10090 GN=Zeb2 PE=1 SV=1	FALSE	1	1	1	1	1	1259	141,2	6,27				0.16	0,297	1,66	1	1				0.16				0.16				0.16				0.16				0.16				0.16				0.16
Master Protein	Q69ZQ3	MKIAA1158 protein (Fragment) OS=Mus musculus OX=10090 GN=Scn3b PE=2 SV=1	FALSE	11	1	1	1	1	268	30,3	4,98				0.16				0.16	0,200	2,68	1	1				0.16				0.16				0.16				0.16				0.16				0.16
Master Protein	Q8VCC6	Cerebral cavernous malformations 2 protein-like OS=Mus musculus OX=10090 GN=Ccm2l PE=2 SV=2	FALSE	4	1	1	1	1	481	52,1	9,19				0.16				0.16	0,278	2,05	1	1				0.16				0.16				0.16				0.16				0.16				0.16
Master Protein	E9PXW9	Transcription factor GATA-4 OS=Mus musculus OX=10090 GN=Gata4 PE=1 SV=1	FALSE	4	1	1	1	1	442	44,7	9,26				0.16				0.16				0.16	0,186	0,00	1	1				0.16				0.16				0.16				0.16				0.16
Master Protein	Q3U2X6	Programmed cell death protein 7 OS=Mus musculus OX=10090 GN=Pdcd7 PE=1 SV=1	FALSE	2	1	1	1	1	484	54,5	10,07				0.16				0.16				0.16	0,186	0,00	1	1				0.16				0.16				0.16				0.16				0.16
Master Protein	Q6P5D8	Structural maintenance of chromosomes flexible hinge domain-containing protein 1 OS=Mus musculus OX=10090 GN=Smchd1 PE=1 SV=2	FALSE	1	2	2	2	1	2007	225,5	7,24				0.16	0,282	1,80	2	2				0.16				0.16				0.16				0.16				0.16				0.16				0.16
Master Protein	Q9D0M3	Cytochrome c1, heme protein, mitochondrial OS=Mus musculus OX=10090 GN=Cyc1 PE=1 SV=1	FALSE	10	2	3	2	1	325	35,3	9,16	0,176	3,66	1	1				0.16	0,278	0,00	1	1	0,186	0,00	1	1				0.16				0.16				0.16				0.16				0.16
Master Protein	O35640	Annexin A8 OS=Mus musculus OX=10090 GN=Anxa8 PE=1 SV=2	FALSE	12	5	20	5	1	327	36,7	5,94	0,049	32,09	5	11	0,059	21,55	5	9				0.16				0.16				0.16				0.16				0.16				0.16				0.16
Master Protein	Q4KL76	Heat shock protein 1 (Chaperonin 10) OS=Mus musculus OX=10090 GN=Hspe1 PE=1 SV=1	FALSE	28	3	8	3	1	102	11,0	8,35	0,074	9,71	3	5	0,107	6,68	3	3				0.16				0.16				0.16				0.16				0.16				0.16				0.16
Master Protein	Q8QMZ7	DNA-directed RNA polymerase 30 kDa polypeptide OS=Cowpox virus OX=10243 GN=CPXV070 CDS PE=3 SV=1	FALSE	15	2	2	2	1	261	30,0	5,26				0.16	0,190	2,69	1	1	0,278	0,00	1	1				0.16				0.16				0.16				0.16				0.16				0.16
Master Protein	A0A0R7FDL7	MHC class II alpha chain OS=Mus musculus OX=10090 GN=H2-Ea-ps PE=2 SV=1	FALSE	6	1	1	1	1	255	29,1	5,21	0,215	2,37	1	1				0.16				0.16				0.16				0.16				0.16				0.16				0.16				0.16
Master Protein	Q9R1C0	Transcription initiation factor TFIID subunit 7 OS=Mus musculus OX=10090 GN=Taf7 PE=1 SV=1	FALSE	3	1	1	1	1	341	39,1	5,33	0,313	0,00	1	1				0.16				0.16				0.16				0.16				0.16				0.16				0.16				0.16
Master Protein	A0A0R4J2B2	BTB/POZ domain-containing protein KCTD12 OS=Mus musculus OX=10090 GN=Kctd12 PE=1 SV=1	FALSE	3	1	1	1	1	327	35,9	5,81				0.16	0,281	1,80	1	1				0.16				0.16				0.16				0.16				0.16				0.16				0.16
Master Protein	Q8VC93	Eri3 protein (Fragment) OS=Mus musculus OX=10090 GN=Eri3 PE=2 SV=2	FALSE	4	1	1	1	1	264	29,7	8,59				0.16	0,255	2,03	1	1				0.16				0.16				0.16				0.16				0.16				0.16				0.16
Master Protein	A0A0N4SVQ2	V-type proton ATPase subunit e 2 OS=Mus musculus OX=10090 GN=Atp6v0e2 PE=4 SV=1	FALSE	34	1	1	1	1	112	11,9	7,21				0.16				0.16	0,155	3,95	1	1				0.16				0.16				0.16				0.16				0.16				0.16
Master Protein	D2XZ43	Androgen-binding protein (Fragment) OS=Rattus norvegicus OX=10116 GN=Abpbg1 PE=2 SV=1	FALSE	13	1	1	1	1	112	12,5	8,57				0.16				0.16				0.16	0,186	0,00	1	1				0.16				0.16				0.16				0.16				0.16
Master Protein	Q91XF0	Pyridoxine-5'-phosphate oxidase OS=Mus musculus OX=10090 GN=Pnpo PE=1 SV=1	FALSE	5	1	1	1	1	261	30,1	8,22				0.16				0.16				0.16	0,186	0,00	1	1				0.16				0.16				0.16				0.16				0.16
Master Protein	A0A1N9M8A6	DCN1-like protein OS=Mus musculus OX=10090 GN=Dcun1d5 PE=1 SV=1	FALSE	6	1	1	1	1	255	29,2	8,48				0.16				0.16				0.16	0,186	0,00	1	1				0.16				0.16				0.16				0.16				0.16
Master Protein	Q10735	Pepsin B (Fragment) OS=Sus scrofa GN=PGB PE=1 SV=1	TRUE	20	1	3	1	1	67	7,8	7,24				0.16				0.16	0,278	1,61	1	3				0.16				0.16				0.16				0.16				0.16				0.16
Master Protein	P26687	Twist-related protein 1 OS=Mus musculus OX=10090 GN=Twist1 PE=1 SV=1	FALSE	15	1	2	1	1	206	21,2	9,57				0.16				0.16	0,257	2,46	1	2				0.16				0.16				0.16				0.16				0.16				0.16
Master Protein	A0A068BFR3	RAS oncogene family protein OS=Mus musculus OX=10090 GN=Rab11b PE=2 SV=1	FALSE	11	3	5	3	1	218	24,5	5,94	0,118	5,79	3	3	0,182	3,38	1	2				0.16				0.16				0.16				0.16				0.16				0.16				0.16
Master Protein	B3KRD6	cDNA FLJ34074 fis, clone FCBBF3002925, highly similar to Mus musculus SET domain containing 5 (Setd5), mRNA OS=Homo sapiens OX=9606 PE=2 SV=1	FALSE	1	1	2	1	1	1344	147,4	8,94	0,313	0,00	1	1				0.16	0,278	0,00	1	1				0.16				0.16				0.16				0.16				0.16				0.16
Master Protein	P00493	Hypoxanthine-guanine phosphoribosyltransferase OS=Mus musculus OX=10090 GN=Hprt1 PE=1 SV=3	FALSE	5	1	2	1	1	218	24,6	6,68	0,274	2,00	1	1				0.16				0.16	0,186	1,85	1	1				0.16				0.16				0.16				0.16				0.16
Master Protein	Q6GQT6	Sterol regulatory element-binding protein cleavage-activating protein OS=Mus musculus OX=10090 GN=Scap PE=1 SV=1	FALSE	0,862068965517241	1	1	1	1	1276	139,5	7,08				0.16				0.16	0,278	0,00	1	1				0.16				0.16				0.16				0.16				0.16				0.16
Master Protein	P06795	Multidrug resistance protein 1B OS=Mus musculus OX=10090 GN=Abcb1b PE=1 SV=1	FALSE	0,862068965517241	1	1	1	1	1276	140,9	8,34				0.16				0.16				0.16	0,186	0,00	1	1				0.16				0.16				0.16				0.16				0.16
Master Protein	Q6NS59	Protein FAM135A OS=Mus musculus OX=10090 GN=Fam135a PE=1 SV=2	FALSE	1	1	1	1	1	1506	166,8	5,47				0.16				0.16				0.16	0,186	0,00	1	1				0.16				0.16				0.16				0.16				0.16
Master Protein	P62320	Small nuclear ribonucleoprotein Sm D3 OS=Mus musculus OX=10090 GN=Snrpd3 PE=1 SV=1	FALSE	24	2	6	2	1	126	13,9	10,32	0,091	8,83	1	3	0,095	8,59	2	3				0.16				0.16				0.16				0.16				0.16				0.16				0.16
Master Protein	Q3UC76	Uncharacterized protein OS=Mus musculus OX=10090 GN=Eif1a PE=2 SV=1	FALSE	11	1	1	1	1	144	16,5	5,24	0,246	2,08	1	1				0.16				0.16				0.16				0.16				0.16				0.16				0.16				0.16
Master Protein	Q9WUT1	Erythroid cell-specific and testis-specific protein 2 (ERT-2) OS=Mus musculus OX=10090 GN=ErT-2 PE=4 SV=1	FALSE	13	1	1	1	1	74	8,0	11,56	0,313	1,73	1	1				0.16				0.16				0.16				0.16				0.16				0.16				0.16				0.16
Master Protein	A0A0G2JDK0	Myocyte-specific enhancer factor 2C (Fragment) OS=Mus musculus OX=10090 GN=Mef2c PE=1 SV=1	FALSE	6	1	1	1	1	126	14,6	6,04	0,313	1,71	1	1				0.16				0.16				0.16				0.16				0.16				0.16				0.16				0.16
Master Protein	Q3V0E1	Uncharacterized protein C9orf131 homolog OS=Mus musculus OX=10090 PE=2 SV=1	FALSE	1	1	1	1	1	1183	130,3	8,31				0.16	0,202	2,42	1	1				0.16				0.16				0.16				0.16				0.16				0.16				0.16
Master Protein	Q8BR27	Protein FAM214B OS=Mus musculus OX=10090 GN=Fam214b PE=1 SV=1	FALSE	2	1	1	1	1	538	57,0	8,70				0.16	0,297	1,71	1	1				0.16				0.16				0.16				0.16				0.16				0.16				0.16
Master Protein	Q9D9E9	RIKEN cDNA 1700086D15 gene OS=Mus musculus OX=10090 GN=1700086D15Rik PE=2 SV=1	FALSE	6	1	1	1	1	151	17,0	7,37				0.16				0.16	0,278	1,61	1	1				0.16				0.16				0.16				0.16				0.16				0.16
Master Protein	F7DEU6	Inosine-5'-monophosphate dehydrogenase OS=Mus musculus OX=10090 GN=Impdh1 PE=1 SV=2	FALSE	3	1	1	1	1	538	57,7	6,89				0.16				0.16	0,278	0,00	1	1				0.16				0.16				0.16				0.16				0.16				0.16
Master Protein	Q8K2M0	39S ribosomal protein L38, mitochondrial OS=Mus musculus OX=10090 GN=Mrpl38 PE=1 SV=2	FALSE	5	1	1	1	1	380	45,0	8,10				0.16				0.16	0,278	0,00	1	1				0.16				0.16				0.16				0.16				0.16				0.16
Master Protein	Q99KR6	E3 ubiquitin-protein ligase RNF34 OS=Mus musculus OX=10090 GN=Rnf34 PE=1 SV=1	FALSE	8	1	1	1	1	376	42,0	4,84				0.16				0.16	0,278	0,00	1	1				0.16				0.16				0.16				0.16				0.16				0.16
Master Protein	Q8BTI7	Serine/threonine-protein phosphatase 6 regulatory ankyrin repeat subunit C OS=Mus musculus OX=10090 GN=Ankrd52 PE=1 SV=1	FALSE	2	1	1	1	1	1076	115,0	6,54				0.16				0.16	0,278	0,00	1	1				0.16				0.16				0.16				0.16				0.16				0.16
Master Protein	Q6P7U7	1300001I01Rik protein (Fragment) OS=Mus musculus OX=10090 GN=Cluh PE=2 SV=1	FALSE	7	1	1	1	1	163	18,4	5,41				0.16				0.16				0.16	0,186	0,00	1	1				0.16				0.16				0.16				0.16				0.16
Master Protein	Q8BTR5	Dual specificity phosphatase 28 OS=Mus musculus OX=10090 GN=Dusp28 PE=1 SV=1	FALSE	12	1	1	1	1	163	17,5	7,75				0.16				0.16				0.16	0,186	0,00	1	1				0.16				0.16				0.16				0.16				0.16
Master Protein	F6RR30	Lipase, member O4 (Fragment) OS=Mus musculus OX=10090 GN=Lipo4 PE=4 SV=1	FALSE	7	1	1	1	1	243	27,5	8,90				0.16				0.16				0.16	0,186	0,00	1	1				0.16				0.16				0.16				0.16				0.16
Master Protein	B9EIX7	RIKEN cDNA C130032F08, isoform CRA_a OS=Mus musculus OX=10090 GN=Zfp775 PE=2 SV=1	FALSE	4	1	3	1	1	538	60,7	9,72	0,143	4,15	1	3				0.16				0.16				0.16				0.16				0.16				0.16				0.16				0.16
Master Protein	Q8C4U1	Uncharacterized protein (Fragment) OS=Mus musculus OX=10090 GN=B930078G14Rik PE=2 SV=1	FALSE	8	1	2	1	1	118	12,7	11,91				0.16				0.16				0.16	0,186	0,00	1	2				0.16				0.16				0.16				0.16				0.16
Master Protein	A0A1S5YGY0	M59 protein OS=Murid herpesvirus 1 OX=10366 GN=m59 PE=4 SV=1	FALSE	6	1	2	1	1	340	35,4	12,00	0,313	0,00	1	1	0,247	2,06	1	1				0.16				0.16				0.16				0.16				0.16				0.16				0.16
Master Protein	Q9D9K3	Cell death regulator Aven OS=Mus musculus OX=10090 GN=Aven PE=1 SV=2	FALSE	3	1	1	1	1	342	37,2	4,98	0,313	1,74	1	1				0.16				0.16				0.16				0.16				0.16				0.16				0.16				0.16
Master Protein	Q5SQB7	MCG68069 OS=Mus musculus OX=10090 GN=Npm1 PE=1 SV=1	FALSE	5	2	4	2	1	292	32,5	4,77	0,155	4,06	1	2	0,146	4,05	2	2				0.16				0.16				0.16				0.16				0.16				0.16				0.16
Master Protein	B2MWM9	Calreticulin OS=Mus musculus OX=10090 GN=Calr PE=1 SV=1	FALSE	1	1	2	1	1	416	48,0	4,49	0,313	1,76	1	1	0,297	1,68	1	1				0.16				0.16				0.16				0.16				0.16				0.16				0.16
Master Protein	P37040	NADPH--cytochrome P450 reductase OS=Mus musculus OX=10090 GN=Por PE=1 SV=2	FALSE	1	1	1	1	1	678	77,0	5,53	0,244	2,09	1	1				0.16				0.16				0.16				0.16				0.16				0.16				0.16				0.16
Master Protein	Q3T052	Inter-alpha-trypsin inhibitor heavy chain H4 OS=Bos taurus GN=ITIH4 PE=1 SV=1	TRUE	1	1	1	1	1	916	101,4	6,68	0,313	1,71	1	1				0.16				0.16				0.16				0.16				0.16				0.16				0.16				0.16
Master Protein	Q8VIM5-3	Isoform 3 of Myocardin OS=Mus musculus OX=10090 GN=Myocd	FALSE	2	1	1	1	1	983	106,2	6,46	0,313	0,00	1	1				0.16				0.16				0.16				0.16				0.16				0.16				0.16				0.16
Master Protein	B9EKK0	Uncharacterized protein OS=Mus musculus OX=10090 GN=Mansc4 PE=2 SV=1	FALSE	8,6053412462908	1	2	1	1	337	36,8	8,12				0.16				0.16	0,257	2,46	1	1	0,169	2,43	1	1				0.16				0.16				0.16				0.16				0.16
Master Protein	P63087-2	Isoform 2 of Serine/threonine-protein phosphatase PP1-gamma catalytic subunit OS=Mus musculus OX=10090 GN=Ppp1cc	FALSE	4	1	1	1	1	337	38,5	6,13				0.16	0,211	2,22	1	1				0.16				0.16				0.16				0.16				0.16				0.16				0.16
Master Protein	Q2TBA4	Bnc2 protein OS=Mus musculus OX=10090 GN=Bnc2 PE=2 SV=1	FALSE	2	1	1	1	1	1021	113,3	6,71				0.16	0,297	0,00	1	1				0.16				0.16				0.16				0.16				0.16				0.16				0.16
Master Protein	Q8R4K8-2	Isoform 2 of Pappalysin-1 OS=Mus musculus OX=10090 GN=Pappa	FALSE	1	1	1	1	1	1653	184,7	6,55				0.16				0.16				0.16	0,186	0,00	1	1				0.16				0.16				0.16				0.16				0.16
Master Protein	P01027	Complement C3 OS=Mus musculus OX=10090 GN=C3 PE=1 SV=3	FALSE	7	9	15	9	1	1663	186,4	6,73	0,068	11,67	5	5	0,136	4,62	2	2	0,099	6,70	4	4	0,049	7,22	4	4				0.16				0.16				0.16				0.16				0.16
Master Protein	Q7TSG1	Centrosomal protein of 120 kDa OS=Mus musculus OX=10090 GN=Cep120 PE=1 SV=1	FALSE	1,417004048583	1	5	1	1	988	112,5	5,94	0,199	2,52	1	2				0.16				0.16	0,055	6,57	1	3				0.16				0.16				0.16				0.16				0.16
Master Protein	Q8C5M7	Uncharacterized protein (Fragment) OS=Mus musculus OX=10090 GN=Jag1 PE=2 SV=1	FALSE	3	1	3	1	1	227	25,8	7,84	0,181	3,60	1	2	0,283	1,79	1	1				0.16				0.16				0.16				0.16				0.16				0.16				0.16
Master Protein	O35551-6	Isoform 6 of Rab GTPase-binding effector protein 1 OS=Mus musculus OX=10090 GN=Rabep1	FALSE	1	2	3	2	1	864	99,7	5,01	0,313	1,75	1	1	0,297	1,72	2	2				0.16				0.16				0.16				0.16				0.16				0.16				0.16
Master Protein	O55017-2	Isoform NB2 of Voltage-dependent N-type calcium channel subunit alpha-1B OS=Mus musculus OX=10090 GN=Cacna1b	FALSE	0,724020442930153	1	3	1	1	2348	263,5	8,66	0,313	0,00	1	1	0,297	0,00	1	2				0.16				0.16				0.16				0.16				0.16				0.16				0.16
Master Protein	Q62348	Translin OS=Mus musculus OX=10090 GN=Tsn PE=1 SV=1	FALSE	6	1	2	1	1	228	26,2	6,44	0,171	3,76	1	1	0,184	2,86	1	1				0.16				0.16				0.16				0.16				0.16				0.16				0.16
Master Protein	Q14B90	Transglutaminase 5 OS=Mus musculus OX=10090 GN=Tgm5 PE=2 SV=1	FALSE	2	1	2	1	1	724	81,0	5,72				0.16	0,297	0,00	1	1	0,278	0,00	1	1				0.16				0.16				0.16				0.16				0.16				0.16
Master Protein	Q9CWK0	Uncharacterized protein OS=Mus musculus OX=10090 GN=Rpl14 PE=2 SV=1	FALSE	5,2863436123348	1	1	1	1	227	26,3	11,90	0,186	3,52	1	1				0.16				0.16				0.16				0.16				0.16				0.16				0.16				0.16
Master Protein	S4R165	Ankyrin-3 OS=Mus musculus OX=10090 GN=Ank3 PE=1 SV=1	FALSE	2,0442930153322	1	1	1	1	1174	130,2	5,54	0,313	0,00	1	1				0.16				0.16				0.16				0.16				0.16				0.16				0.16				0.16
Master Protein	Q3V4A4	Uncharacterized protein OS=Mus musculus OX=10090 GN=Pygo2 PE=2 SV=1	FALSE	27,027027027027	1	2	1	1	111	12,1	8,32				0.16				0.16	0,227	2,54	1	1	0,186	0,00	1	1				0.16				0.16				0.16				0.16				0.16
Master Protein	A0A0R4J0B2	Phospholipase B-like OS=Mus musculus OX=10090 GN=Plbd1 PE=1 SV=1	FALSE	2	1	1	1	1	550	63,0	8,87				0.16	0,297	1,67	1	1				0.16				0.16				0.16				0.16				0.16				0.16				0.16
Master Protein	E9Q3E2	Synaptopodin OS=Mus musculus OX=10090 GN=Synpo PE=1 SV=1	FALSE	2	1	1	1	1	1100	117,4	9,64				0.16	0,297	0,00	1	1				0.16				0.16				0.16				0.16				0.16				0.16				0.16
Master Protein	F7A4A7	Otogelin-like protein OS=Mus musculus OX=10090 GN=Otogl PE=1 SV=1	FALSE	0,516129032258065	1	1	1	1	2325	260,8	5,11				0.16	0,297	1,67	1	1				0.16				0.16				0.16				0.16				0.16				0.16				0.16
Master Protein	Q8C8U0-3	Isoform 3 of Liprin-beta-1 OS=Mus musculus OX=10090 GN=Ppfibp1	FALSE	1	1	1	1	1	980	109,8	5,60				0.16	0,263	2,01	1	1				0.16				0.16				0.16				0.16				0.16				0.16				0.16
Master Protein	A0A1Y7VJA2	Ena/VASP-like protein (Fragment) OS=Mus musculus OX=10090 GN=Evl PE=1 SV=1	FALSE	9	1	1	1	1	426	46,0	9,22				0.16				0.16	0,278	0,00	1	1				0.16				0.16				0.16				0.16				0.16				0.16
Master Protein	K7N705	Vomeronasal 2, receptor 33 OS=Mus musculus OX=10090 GN=Vmn2r33 PE=3 SV=1	FALSE	3	1	1	1	1	861	98,6	8,05				0.16				0.16	0,181	3,44	1	1				0.16				0.16				0.16				0.16				0.16				0.16
Master Protein	Q3U962	Collagen alpha-2(V) chain OS=Mus musculus OX=10090 GN=Col5a2 PE=1 SV=1	FALSE	3	1	1	1	1	1497	144,9	6,70				0.16				0.16	0,138	4,37	1	1				0.16				0.16				0.16				0.16				0.16				0.16
Master Protein	Q5SSM3	Rho GTPase-activating protein 44 OS=Mus musculus OX=10090 GN=Arhgap44 PE=1 SV=1	FALSE	3	1	1	1	1	814	88,9	6,60				0.16				0.16	0,278	0,00	1	1				0.16				0.16				0.16				0.16				0.16				0.16
Master Protein	Q9D618	Kelch repeat and BTB domain-containing protein 12 OS=Mus musculus OX=10090 GN=Kbtbd12 PE=2 SV=3	FALSE	3,36	1	1	1	1	625	71,1	6,02				0.16				0.16	0,278	2,18	1	1				0.16				0.16				0.16				0.16				0.16				0.16
Master Protein	Q9R1V6-12	Isoform 10 of Disintegrin and metalloproteinase domain-containing protein 22 OS=Mus musculus OX=10090 GN=Adam22	FALSE	1	1	1	1	1	980	107,8	7,66				0.16				0.16	0,278	2,14	1	1				0.16				0.16				0.16				0.16				0.16				0.16
Master Protein	H7BX21	Thioredoxin domain-containing protein 2 OS=Mus musculus OX=10090 GN=Txndc2 PE=1 SV=1	FALSE	2	1	1	1	1	550	61,7	5,36				0.16				0.16				0.16	0,186	0,00	1	1				0.16				0.16				0.16				0.16				0.16
Master Protein	Q8VHP0	Pax2 protein (Fragment) OS=Mus musculus OX=10090 PE=4 SV=1	FALSE	20	1	1	1	1	69	7,6	9,38				0.16				0.16				0.16	0,186	1,68	1	1				0.16				0.16				0.16				0.16				0.16
Master Protein	Q05AC1	Myocilin OS=Mus musculus OX=10090 GN=Myoc PE=2 SV=1	FALSE	1	1	2	1	1	490	55,3	5,60	0,181	3,62	1	2				0.16				0.16				0.16				0.16				0.16				0.16				0.16				0.16
Master Protein	B7ZCC9	Adhesion G-protein coupled receptor G4 OS=Mus musculus OX=10090 GN=Adgrg4 PE=3 SV=1	FALSE	0,553205336804426	1	2	1	1	3073	334,0	6,62				0.16				0.16				0.16	0,065	4,97	1	2				0.16				0.16				0.16				0.16				0.16
Master Protein	Q60842	Chromosome 24p3 (Fragment) OS=Mus musculus OX=10090 PE=3 SV=1	FALSE	12	4	24	4	1	283	31,7	8,41	0,056	23,35	2	8	0,055	24,28	3	10	0,172	3,50	3	3	0,046	7,66	2	3				0.16				0.16				0.16				0.16				0.16
Master Protein	Q3TL53	40S ribosomal protein S6 OS=Mus musculus OX=10090 PE=2 SV=1	FALSE	4	1	6	1	1	249	28,7	10,77	0,095	7,54	1	3	0,098	7,45	1	3				0.16				0.16				0.16				0.16				0.16				0.16				0.16
Master Protein	H9BUL4	60 kDa glycoprotein (Fragment) OS=Cryptosporidium tyzzeri OX=756076 GN=gp60 PE=4 SV=1	FALSE	3	1	1	1	1	283	29,5	4,70	0,313	0,00	1	1				0.16				0.16				0.16				0.16				0.16				0.16				0.16				0.16
Master Protein	Q9WTP2	Protein sprouty homolog 4 OS=Mus musculus OX=10090 GN=Spry4 PE=2 SV=1	FALSE	11	1	1	1	1	300	32,5	7,88				0.16				0.16	0,278	0,00	1	1				0.16				0.16				0.16				0.16				0.16				0.16
Master Protein	E9Q264	Myosin, heavy chain 15 OS=Mus musculus OX=10090 GN=Myh15 PE=1 SV=1	FALSE	1	2	7	1	1	1925	221,7	6,13	0,166	3,89	2	2	0,211	2,23	1	1	0,278	2,10	1	1	0,080	4,40	1	3				0.16				0.16				0.16				0.16				0.16
Master Protein	Q3UIA4	Aldehyde dehydrogenase OS=Mus musculus OX=10090 GN=Aldh1a3 PE=1 SV=1	FALSE	13,0859375	6	15	6	1	512	56,1	6,57	0,056	22,76	5	8	0,079	17,84	5	7				0.16				0.16				0.16				0.16				0.16				0.16				0.16
Master Protein	Q6P5H2	Nestin OS=Mus musculus OX=10090 GN=Nes PE=1 SV=1	FALSE	0,858369098712446	1	7	1	1	1864	207,0	4,34	0,100	6,97	1	3	0,095	7,82	1	4				0.16				0.16				0.16				0.16				0.16				0.16				0.16
Master Protein	Q9R269	Periplakin OS=Mus musculus OX=10090 GN=Ppl PE=1 SV=1	FALSE	1	3	6	3	1	1755	203,9	5,54	0,099	7,01	3	3	0,112	6,59	3	3				0.16				0.16				0.16				0.16				0.16				0.16				0.16
Master Protein	Q80ZI9	WD repeat domain 1 (Fragment) OS=Mus musculus OX=10090 GN=Wdr1 PE=2 SV=1	FALSE	6	3	7	3	1	658	72,1	8,41	0,143	4,13	1	2	0,095	9,63	3	5				0.16				0.16				0.16				0.16				0.16				0.16				0.16
Master Protein	P70124	Serpin B5 OS=Mus musculus OX=10090 GN=Serpinb5 PE=1 SV=1	FALSE	5	2	5	2	1	375	42,1	5,77	0,096	7,19	2	3	0,137	4,51	1	2				0.16				0.16				0.16				0.16				0.16				0.16				0.16
Master Protein	Q5U4C1	G-protein coupled receptor-associated sorting protein 1 OS=Mus musculus OX=10090 GN=Gprasp1 PE=1 SV=1	FALSE	1	1	2	1	1	1347	151,7	5,08	0,250	2,07	1	1	0,297	1,72	1	1				0.16				0.16				0.16				0.16				0.16				0.16				0.16
Master Protein	H3BLH0	Probable global transcription activator SNF2L2 OS=Mus musculus OX=10090 GN=Smarca2 PE=1 SV=1	FALSE	0,874453466583385	1	2	1	1	1601	182,6	7,14	0,227	2,18	1	1	0,297	0,00	1	1				0.16				0.16				0.16				0.16				0.16				0.16				0.16
Master Protein	A0A1Z4EAV4	Beta-1,4-N-acetyl-galactosaminyl transferase 1, isoform CRA_d OS=Mus musculus OX=10090 GN=B4galnt1 PE=2 SV=1	FALSE	1	1	1	1	1	569	63,4	9,28	0,313	1,70	1	1				0.16				0.16				0.16				0.16				0.16				0.16				0.16				0.16
Master Protein	Q3TF87	Uncharacterized protein OS=Mus musculus OX=10090 GN=Dars PE=2 SV=1	FALSE	1	1	1	1	1	501	57,1	6,49	0,199	2,63	1	1				0.16				0.16				0.16				0.16				0.16				0.16				0.16				0.16
Master Protein	Q6P9K8	Caskin-1 OS=Mus musculus OX=10090 GN=Caskin1 PE=1 SV=2	FALSE	1	1	1	1	1	1431	150,4	9,17	0,266	2,01	1	1				0.16				0.16				0.16				0.16				0.16				0.16				0.16				0.16
Master Protein	Q4FK54	Proteaseome (Prosome, macropain) 28 subunit, 3 OS=Mus musculus OX=10090 GN=Psme3 PE=1 SV=1	FALSE	5	1	1	1	1	254	29,5	5,95	0,192	3,04	1	1				0.16				0.16				0.16				0.16				0.16				0.16				0.16				0.16
Master Protein	Q8VCD6	Receptor expression-enhancing protein 2 OS=Mus musculus OX=10090 GN=Reep2 PE=1 SV=2	FALSE	7	1	1	1	1	254	28,4	9,41	0,313	0,00	1	1				0.16				0.16				0.16				0.16				0.16				0.16				0.16				0.16
Master Protein	A0A2I3BRN2	G protein-regulated inducer of neurite outgrowth 2 OS=Mus musculus OX=10090 GN=Gprin2 PE=1 SV=1	FALSE	7	1	2	1	1	455	47,0	6,40				0.16				0.16	0,278	0,00	1	1	0,186	0,00	1	1				0.16				0.16				0.16				0.16				0.16
Master Protein	Q8JZW8	Paraneoplastic antigen Ma3 homolog OS=Mus musculus OX=10090 GN=Pnma3 PE=2 SV=1	FALSE	2	1	1	1	1	466	54,0	9,25				0.16	0,297	1,65	1	1				0.16				0.16				0.16				0.16				0.16				0.16				0.16
Master Protein	Z4YK94	Transformation-related protein 73 OS=Mus musculus OX=10090 GN=Trp73 PE=3 SV=1	FALSE	2	1	1	1	1	638	69,7	6,89				0.16	0,297	0,00	1	1				0.16				0.16				0.16				0.16				0.16				0.16				0.16
Master Protein	P19096	Fatty acid synthase OS=Mus musculus OX=10090 GN=Fasn PE=1 SV=2	FALSE	0,559105431309904	1	1	1	1	2504	272,3	6,58				0.16				0.16	0,191	3,35	1	1				0.16				0.16				0.16				0.16				0.16				0.16
Master Protein	Q3UVM5	Uncharacterized protein OS=Mus musculus OX=10090 GN=Map3k3 PE=2 SV=1	FALSE	3	1	1	1	1	626	70,7	8,78				0.16				0.16	0,278	0,00	1	1				0.16				0.16				0.16				0.16				0.16				0.16
Master Protein	Q80YR2	Protein FAM160B2 OS=Mus musculus OX=10090 GN=Fam160b2 PE=1 SV=2	FALSE	1	1	1	1	1	744	82,4	5,62				0.16				0.16	0,278	0,00	1	1				0.16				0.16				0.16				0.16				0.16				0.16
Master Protein	Q80TT4	MKIAA0719 protein (Fragment) OS=Mus musculus OX=10090 GN=Tomm70a PE=2 SV=1	FALSE	2	1	1	1	1	626	69,5	8,37				0.16				0.16				0.16	0,186	0,00	1	1				0.16				0.16				0.16				0.16				0.16
Master Protein	Q80X68	Citrate synthase OS=Mus musculus OX=10090 GN=Csl PE=1 SV=1	FALSE	5	2	3	2	1	466	52,3	8,79	0,076	9,31	2	3				0.16				0.16				0.16				0.16				0.16				0.16				0.16				0.16
Master Protein	F8VPN4	Amylo-1,6-glucosidase, 4-alpha-glucanotransferase OS=Mus musculus OX=10090 GN=Agl PE=1 SV=1	FALSE	0,913838120104439	1	2	1	1	1532	174,2	6,74	0,216	2,34	1	2				0.16				0.16				0.16				0.16				0.16				0.16				0.16				0.16
Master Protein	Q3UKW2	Calmodulin-1 OS=Mus musculus OX=10090 GN=Calm1 PE=1 SV=1	FALSE	23	3	19	2	1	197	21,5	4,35	0,049	32,69	2	9	0,050	28,72	3	10				0.16				0.16				0.16				0.16				0.16				0.16				0.16
Master Protein	A0A1D5RM85	60S ribosomal protein L18a (Fragment) OS=Mus musculus OX=10090 GN=Rpl18a PE=1 SV=1	FALSE	3	1	1	1	1	219	24,6	9,94	0,258	2,02	1	1				0.16				0.16				0.16				0.16				0.16				0.16				0.16				0.16
Master Protein	Q0GH64	Claudin OS=Mus musculus OX=10090 GN=Cldn6 PE=2 SV=1	FALSE	7	1	1	1	1	219	23,4	7,97	0,215	2,40	1	1				0.16				0.16				0.16				0.16				0.16				0.16				0.16				0.16
Master Protein	E9QQ93	Xin actin-binding repeat-containing protein 1 OS=Mus musculus OX=10090 GN=Xirp1 PE=1 SV=1	FALSE	3	1	1	1	1	1132	123,6	5,16				0.16				0.16	0,181	3,40	1	1				0.16				0.16				0.16				0.16				0.16				0.16
Master Protein	Q9D1D4	Transmembrane emp24 domain-containing protein 10 OS=Mus musculus OX=10090 GN=Tmed10 PE=1 SV=1	FALSE	4	1	2	1	1	219	24,9	6,70	0,130	5,00	1	2				0.16				0.16				0.16				0.16				0.16				0.16				0.16				0.16
Master Protein	Q6GQV9	Crebbp protein (Fragment) OS=Mus musculus OX=10090 GN=Crebbp PE=2 SV=1	FALSE	1,2586532410321	1	3	1	1	1589	172,3	7,09	0,313	0,00	1	1				0.16	0,262	2,43	1	1	0,186	0,00	1	1				0.16				0.16				0.16				0.16				0.16
Master Protein	Q4FJZ3	Ero1l protein OS=Mus musculus OX=10090 GN=Ero1l PE=2 SV=1	FALSE	15,948275862069	6	19	6	1	464	54,0	6,54	0,053	28,83	6	11	0,077	19,01	5	8				0.16				0.16				0.16				0.16				0.16				0.16				0.16
Master Protein	P61979-2	Isoform 2 of Heterogeneous nuclear ribonucleoprotein K OS=Mus musculus OX=10090 GN=Hnrnpk	FALSE	16	5	15	5	1	464	51,0	5,33	0,056	28,01	5	9	0,079	17,24	3	6				0.16				0.16				0.16				0.16				0.16				0.16				0.16
Master Protein	P07091	Protein S100-A4 OS=Mus musculus OX=10090 GN=S100a4 PE=1 SV=1	FALSE	7	1	4	1	1	101	11,7	5,31	0,313	1,70	1	1	0,127	5,14	1	3				0.16				0.16				0.16				0.16				0.16				0.16				0.16
Master Protein	P22935	Cellular retinoic acid-binding protein 2 OS=Mus musculus OX=10090 GN=Crabp2 PE=2 SV=2	FALSE	10	2	3	2	1	138	15,7	5,71	0,129	5,40	2	2	0,211	2,22	1	1				0.16				0.16				0.16				0.16				0.16				0.16				0.16
Master Protein	Q3THG2	Uncharacterized protein OS=Mus musculus OX=10090 GN=Psmd11 PE=2 SV=1	FALSE	5	2	3	2	1	422	47,4	6,48	0,131	4,71	2	2	0,297	1,67	1	1				0.16				0.16				0.16				0.16				0.16				0.16				0.16
Master Protein	A0A0J9YUA8	Mediator of RNA polymerase II transcription subunit 13 OS=Mus musculus OX=10090 GN=Med13l PE=1 SV=1	FALSE	0,496389891696751	1	2	1	1	2216	242,6	6,19	0,300	1,80	1	1	0,297	1,65	1	1				0.16				0.16				0.16				0.16				0.16				0.16				0.16
Master Protein	Q501L4	General transcription factor IIIC, polypeptide 4 OS=Mus musculus OX=10090 GN=Gtf3c4 PE=2 SV=1	FALSE	3	2	2	2	1	817	91,6	6,77	0,313	0,00	1	1				0.16	0,278	1,79	1	1				0.16				0.16				0.16				0.16				0.16				0.16
Master Protein	Q08189	Protein-glutamine gamma-glutamyltransferase E OS=Mus musculus OX=10090 GN=Tgm3 PE=1 SV=2	FALSE	1	1	1	1	1	693	77,3	6,81	0,192	3,29	1	1				0.16				0.16				0.16				0.16				0.16				0.16				0.16				0.16
Master Protein	Q3TTM2	Uncharacterized protein OS=Mus musculus OX=10090 GN=Ubxn10 PE=2 SV=1	FALSE	5	1	1	1	1	277	30,4	9,11	0,237	2,12	1	1				0.16				0.16				0.16				0.16				0.16				0.16				0.16				0.16
Master Protein	Q8CBH5	Major facilitator superfamily domain-containing protein 6 OS=Mus musculus OX=10090 GN=Mfsd6 PE=1 SV=1	FALSE	1	1	1	1	1	775	86,0	6,06	0,274	1,98	1	1				0.16				0.16				0.16				0.16				0.16				0.16				0.16				0.16
Master Protein	A2RT24	Macrophage receptor with collagenous structure OS=Mus musculus OX=10090 GN=Marco PE=1 SV=1	FALSE	3	1	1	1	1	518	52,7	7,84	0,300	1,80	1	1				0.16				0.16				0.16				0.16				0.16				0.16				0.16				0.16
Master Protein	P70663	SPARC-like protein 1 OS=Mus musculus OX=10090 GN=Sparcl1 PE=1 SV=3	FALSE	4	1	1	1	1	650	72,2	4,60	0,313	0,00	1	1				0.16				0.16				0.16				0.16				0.16				0.16				0.16				0.16
Master Protein	Q6A025	Protein phosphatase 1 regulatory subunit 26 OS=Mus musculus OX=10090 GN=Ppp1r26 PE=2 SV=2	FALSE	1	1	1	1	1	1163	124,9	8,76	0,313	1,74	1	1				0.16				0.16				0.16				0.16				0.16				0.16				0.16				0.16
Master Protein	Q80SX8	ATP-dependent DNA helicase PIF1 OS=Mus musculus OX=10090 GN=Pif1 PE=1 SV=2	FALSE	2	1	1	1	1	650	70,9	9,29	0,313	0,00	1	1				0.16				0.16				0.16				0.16				0.16				0.16				0.16				0.16
Master Protein	Q923T9-2	Isoform 2 of Calcium/calmodulin-dependent protein kinase type II subunit gamma OS=Mus musculus OX=10090 GN=Camk2g	FALSE	2	1	1	1	1	518	58,3	7,18	0,227	2,18	1	1				0.16				0.16				0.16				0.16				0.16				0.16				0.16				0.16
Master Protein	Q546L4	Purinergic receptor P2Y, G-protein coupled 12, isoform CRA_a OS=Mus musculus OX=10090 GN=P2ry12 PE=1 SV=1	FALSE	8	1	1	1	1	347	39,4	9,58	0,192	2,89	1	1				0.16				0.16				0.16				0.16				0.16				0.16				0.16				0.16
Master Protein	Q99PL5	Ribosome-binding protein 1 OS=Mus musculus OX=10090 GN=Rrbp1 PE=1 SV=2	FALSE	0,809968847352025	1	1	1	1	1605	172,8	9,33	0,258	2,02	1	1				0.16				0.16				0.16				0.16				0.16				0.16				0.16				0.16
Master Protein	B2RRF3	AI848100 protein OS=Mus musculus OX=10090 GN=Suco PE=2 SV=1	FALSE	1	1	2	1	1	1254	139,4	5,02				0.16				0.16	0,278	0,00	1	1	0,186	0,00	1	1				0.16				0.16				0.16				0.16				0.16
Master Protein	E9Q7P2	Voltage-dependent T-type calcium channel subunit alpha OS=Mus musculus OX=10090 GN=Cacna1i PE=1 SV=1	FALSE	1	1	1	1	1	2199	242,7	6,47				0.16	0,297	0,00	1	1				0.16				0.16				0.16				0.16				0.16				0.16				0.16
Master Protein	A2AL50	Alkylglycerone-phosphate synthase OS=Mus musculus OX=10090 GN=Agps PE=1 SV=1	FALSE	2	1	1	1	1	671	74,3	7,66				0.16	0,297	0,00	1	1				0.16				0.16				0.16				0.16				0.16				0.16				0.16
Master Protein	Q4GX45	Peroxisomal N1-acetyl-spermine/spermidine OS=Mus musculus OX=10090 GN=Paox PE=2 SV=1	FALSE	7	1	1	1	1	504	55,5	5,11				0.16				0.16	0,155	3,81	1	1				0.16				0.16				0.16				0.16				0.16				0.16
Master Protein	Q5DU14	Unconventional myosin-XVI OS=Mus musculus OX=10090 GN=Myo16 PE=1 SV=2	FALSE	2	1	1	1	1	1919	211,2	6,90				0.16				0.16	0,172	3,52	1	1				0.16				0.16				0.16				0.16				0.16				0.16
Master Protein	Q9EPM5	Syncoilin OS=Mus musculus OX=10090 GN=Sync PE=1 SV=1	FALSE	2	1	1	1	1	470	53,6	4,53				0.16				0.16	0,278	0,00	1	1				0.16				0.16				0.16				0.16				0.16				0.16
Master Protein	Q9JMG1	Endothelial differentiation-related factor 1 OS=Mus musculus OX=10090 GN=Edf1 PE=1 SV=1	FALSE	6	1	1	1	1	148	16,4	9,99				0.16				0.16	0,278	0,00	1	1				0.16				0.16				0.16				0.16				0.16				0.16
Master Protein	D3YY91	Leucine-rich repeat protein 1 OS=Mus musculus OX=10090 GN=Lrr1 PE=1 SV=1	FALSE	2,8436018957346	1	1	1	1	422	47,5	8,57				0.16				0.16	0,278	0,00	1	1				0.16				0.16				0.16				0.16				0.16				0.16
Master Protein	Q3TX93	Uncharacterized protein OS=Mus musculus OX=10090 GN=Ecel1 PE=2 SV=1	FALSE	3	1	1	1	1	775	88,1	7,55				0.16				0.16	0,278	0,00	1	1				0.16				0.16				0.16				0.16				0.16				0.16
Master Protein	Q3UDR8	Protein YIPF3 OS=Mus musculus OX=10090 GN=Yipf3 PE=1 SV=1	FALSE	2	1	1	1	1	347	38,0	5,94				0.16				0.16	0,278	1,60	1	1				0.16				0.16				0.16				0.16				0.16				0.16
Master Protein	Q5DTM7	MKIAA4117 protein (Fragment) OS=Mus musculus OX=10090 GN=Diaph3 PE=2 SV=1	FALSE	2	1	1	1	1	1192	135,9	8,16				0.16				0.16	0,278	0,00	1	1				0.16				0.16				0.16				0.16				0.16				0.16
Master Protein	Q7TSC1	Protein PRRC2A OS=Mus musculus OX=10090 GN=Prrc2a PE=1 SV=1	FALSE	1	1	1	1	1	2158	229,1	9,39				0.16				0.16	0,252	2,47	1	1				0.16				0.16				0.16				0.16				0.16				0.16
Master Protein	Q8BGR5	Protein FAM53B OS=Mus musculus OX=10090 GN=Fam53b PE=1 SV=1	FALSE	7	1	1	1	1	422	45,9	6,71				0.16				0.16	0,196	3,04	1	1				0.16				0.16				0.16				0.16				0.16				0.16
Master Protein	Q91Z46	Dual specificity protein phosphatase 7 OS=Mus musculus OX=10090 GN=Dusp7 PE=1 SV=4	FALSE	12	1	1	1	1	422	45,2	6,09				0.16				0.16	0,215	2,59	1	1				0.16				0.16				0.16				0.16				0.16				0.16
Master Protein	Q3TZ65	Outer dense fiber protein 3-like protein 2 OS=Mus musculus OX=10090 GN=Odf3l2 PE=2 SV=1	FALSE	4	1	1	1	1	277	29,7	9,91				0.16				0.16				0.16	0,186	0,00	1	1				0.16				0.16				0.16				0.16				0.16
Master Protein	A0A1G5SJ58	Irgb9b8 OS=Mus musculus OX=10090 GN=OTTMUSPWKG00059376 PE=4 SV=1	FALSE	1,4218009478673	1	1	1	1	844	95,6	5,86				0.16				0.16				0.16	0,186	0,00	1	1				0.16				0.16				0.16				0.16				0.16
Master Protein	Q3TT00	Ubiquitinyl hydrolase 1 OS=Mus musculus OX=10090 GN=Usp3 PE=2 SV=1	FALSE	7	1	1	1	1	482	54,5	8,34				0.16				0.16				0.16	0,186	0,00	1	1				0.16				0.16				0.16				0.16				0.16
Master Protein	Q80TF6	StAR-related lipid transfer protein 9 OS=Mus musculus OX=10090 GN=Stard9 PE=1 SV=2	FALSE	0,37272527954396	1	1	1	1	4561	499,9	6,29				0.16				0.16				0.16	0,186	2,05	1	1				0.16				0.16				0.16				0.16				0.16
Master Protein	Q9Z2Z9	Glutamine--fructose-6-phosphate aminotransferase [isomerizing] 2 OS=Mus musculus OX=10090 GN=Gfpt2 PE=1 SV=3	FALSE	2	1	1	1	1	682	77,0	7,15				0.16				0.16				0.16	0,186	2,02	1	1				0.16				0.16				0.16				0.16				0.16
Master Protein	A0A1L1SU27	Pleckstrin homology domain-containing, family G (with RhoGef domain) member 4 OS=Mus musculus OX=10090 GN=Plekhg4 PE=1 SV=1	FALSE	1	1	1	1	1	1217	134,8	7,25				0.16				0.16				0.16	0,186	2,02	1	1				0.16				0.16				0.16				0.16				0.16
Master Protein	O70169	Inactive serine protease 39 OS=Mus musculus OX=10090 GN=Prss39 PE=2 SV=1	FALSE	4	1	4	1	1	367	40,7	8,21				0.16	0,146	4,23	1	4				0.16				0.16				0.16				0.16				0.16				0.16				0.16
Master Protein	Q8CC25	Uncharacterized protein OS=Mus musculus OX=10090 GN=Zbtb21 PE=2 SV=1	FALSE	3	1	3	1	1	1036	114,5	8,63	0,203	2,49	1	3				0.16				0.16				0.16				0.16				0.16				0.16				0.16				0.16
Master Protein	Q9D513	Meiosis-specific with OB domain-containing protein OS=Mus musculus OX=10090 GN=Meiob PE=1 SV=3	FALSE	1	1	2	1	1	470	52,9	6,96				0.16	0,180	3,43	1	2				0.16				0.16				0.16				0.16				0.16				0.16				0.16
Master Protein	Q01730	Ras suppressor protein 1 OS=Mus musculus OX=10090 GN=Rsu1 PE=1 SV=3	FALSE	8	2	2	2	1	277	31,5	8,88				0.16	0,153	3,66	2	2				0.16				0.16				0.16				0.16				0.16				0.16				0.16
Master Protein	B1AXI6	Rho guanine nucleotide exchange factor 9 OS=Mus musculus OX=10090 GN=Arhgef9 PE=1 SV=1	FALSE	1,25	1	2	1	1	560	65,9	6,19				0.16				0.16	0,278	0,00	1	2				0.16				0.16				0.16				0.16				0.16				0.16
Master Protein	B2RVB7	Globin b2 OS=Mus musculus OX=10090 GN=Hbb-bh2 PE=2 SV=1	FALSE	20	1	4	1	1	147	16,6	5,91				0.16				0.16	0,196	3,06	1	2	0,186	0,00	1	2				0.16				0.16				0.16				0.16				0.16
Master Protein	Q8K3P0	Short-chain dehydrogenase/reductase family 9C member 7 OS=Mus musculus OX=10090 GN=Sdr9c7 PE=2 SV=1	FALSE	3	1	2	1	1	313	35,1	9,03	0,235	2,14	1	1	0,297	1,72	1	1				0.16				0.16				0.16				0.16				0.16				0.16				0.16
Master Protein	P04443	Hemoglobin subunit beta-H0 OS=Mus musculus OX=10090 GN=Hbb-bh0 PE=2 SV=5	FALSE	6	1	13	1	1	147	16,4	8,62				0.16				0.16	0,048	21,50	1	13				0.16				0.16				0.16				0.16				0.16				0.16
Master Protein	A8WHU1	Coiled-coil domain-containing protein 30 OS=Mus musculus OX=10090 GN=Ccdc30 PE=1 SV=1	FALSE	6	1	1	1	1	239	26,7	4,75				0.16				0.16	0,278	0,00	1	1				0.16				0.16				0.16				0.16				0.16				0.16
Master Protein	Q9CTX9	Uncharacterized protein (Fragment) OS=Mus musculus OX=10090 GN=4833447P13Rik PE=2 SV=1	FALSE	14	1	1	1	1	187	20,9	11,15				0.16				0.16				0.16	0,186	0,00	1	1				0.16				0.16				0.16				0.16				0.16
Master Protein	P62830	60S ribosomal protein L23 OS=Mus musculus OX=10090 GN=Rpl23 PE=1 SV=1	FALSE	14	1	2	1	1	140	14,9	10,51	0,132	4,67	1	2				0.16				0.16				0.16				0.16				0.16				0.16				0.16				0.16
Master Protein	Q52L64	ENSMUSG00000076577 protein OS=Mus musculus OX=10090 GN=Igkv8-30 PE=1 SV=1	FALSE	3,75	1	4	1	1	240	26,6	6,32	0,141	4,29	1	2	0,273	1,84	1	1				0.16	0,186	1,75	1	1				0.16				0.16				0.16				0.16				0.16
Master Protein	Q9WU78-3	Isoform 3 of Programmed cell death 6-interacting protein OS=Mus musculus OX=10090 GN=Pdcd6ip	FALSE	2	2	3	2	1	874	96,7	6,52	0,130	4,97	2	2	0,270	1,98	1	1				0.16				0.16				0.16				0.16				0.16				0.16				0.16
Master Protein	A0A0N4SWG8	Zinc finger protein 638 (Fragment) OS=Mus musculus OX=10090 GN=Zfp638 PE=4 SV=1	FALSE	15	1	3	1	1	185	20,0	11,85	0,313	0,00	1	2				0.16	0,244	2,49	1	1				0.16				0.16				0.16				0.16				0.16				0.16
Master Protein	A0A1W2P7Y1	Receptor-type tyrosine-protein phosphatase kappa OS=Mus musculus OX=10090 GN=Ptprk PE=1 SV=1	FALSE	1	1	1	1	1	1471	165,9	6,01	0,237	2,12	1	1				0.16				0.16				0.16				0.16				0.16				0.16				0.16				0.16
Master Protein	B9EIU1	Glutamyl-prolyl-tRNA synthetase OS=Mus musculus OX=10090 GN=Eprs PE=2 SV=1	FALSE	0,661375661375661	1	1	1	1	1512	169,9	7,59	0,253	2,04	1	1				0.16				0.16				0.16				0.16				0.16				0.16				0.16				0.16
Master Protein	F8VQC7	Kinectin OS=Mus musculus OX=10090 GN=Ktn1 PE=1 SV=1	FALSE	0,979653353428787	1	1	1	1	1327	152,4	5,90	0,192	2,86	1	1				0.16				0.16				0.16				0.16				0.16				0.16				0.16				0.16
Master Protein	Q8C0T5	Signal-induced proliferation-associated 1-like protein 1 OS=Mus musculus OX=10090 GN=Sipa1l1 PE=1 SV=2	FALSE	0,729517396184063	1	1	1	1	1782	196,9	8,13	0,313	0,00	1	1				0.16				0.16				0.16				0.16				0.16				0.16				0.16				0.16
Master Protein	Q9CZ44-3	Isoform 3 of NSFL1 cofactor p47 OS=Mus musculus OX=10090 GN=Nsfl1c	FALSE	3,2258064516129	1	1	1	1	372	40,9	5,20	0,250	2,07	1	1				0.16				0.16				0.16				0.16				0.16				0.16				0.16				0.16
Master Protein	Q9QZQ8	Core histone macro-H2A.1 OS=Mus musculus OX=10090 GN=H2afy PE=1 SV=3	FALSE	5	1	1	1	1	372	39,7	9,80	0,199	2,57	1	1				0.16				0.16				0.16				0.16				0.16				0.16				0.16				0.16
Master Protein	A2AJW3	Synaptonemal complex protein 2 (Fragment) OS=Mus musculus OX=10090 GN=Sycp2 PE=4 SV=1	FALSE	5	1	1	1	1	185	21,3	5,48				0.16	0,297	1,66	1	1				0.16				0.16				0.16				0.16				0.16				0.16				0.16
Master Protein	Q8BY35	FYVE, RhoGEF and PH domain-containing protein 2 OS=Mus musculus OX=10090 GN=Fgd2 PE=1 SV=1	FALSE	1	1	1	1	1	655	74,6	6,67				0.16	0,297	0,00	1	1				0.16				0.16				0.16				0.16				0.16				0.16				0.16
Master Protein	Q923L3	CUB and sushi domain-containing protein 1 OS=Mus musculus OX=10090 GN=Csmd1 PE=1 SV=2	FALSE	0,869809203142537	1	1	1	1	3564	387,6	6,10				0.16	0,297	0,00	1	1				0.16				0.16				0.16				0.16				0.16				0.16				0.16
Master Protein	A0A140LJ72	Mucin 16 OS=Mus musculus OX=10090 GN=Muc16 PE=4 SV=1	FALSE	0,436423684831328	1	1	1	1	8478	908,2	6,04				0.16				0.16	0,278	0,00	1	1				0.16				0.16				0.16				0.16				0.16				0.16
Master Protein	Q8BKC5	Importin-5 OS=Mus musculus OX=10090 GN=Ipo5 PE=1 SV=3	FALSE	1	1	1	1	1	1097	123,5	4,93				0.16				0.16	0,278	0,00	1	1				0.16				0.16				0.16				0.16				0.16				0.16
Master Protein	Q8BQ33	Treslin OS=Mus musculus OX=10090 GN=Ticrr PE=1 SV=2	FALSE	2	1	1	1	1	1889	208,2	7,94				0.16				0.16	0,215	2,58	1	1				0.16				0.16				0.16				0.16				0.16				0.16
Master Protein	B7ZN25	Carboxypeptidase OS=Mus musculus OX=10090 GN=Cpvl PE=2 SV=1	FALSE	3	1	1	1	1	478	54,7	8,69				0.16				0.16				0.16	0,186	2,04	1	1				0.16				0.16				0.16				0.16				0.16
Master Protein	E9PWX1	Dipeptidyl aminopeptidase-like protein 6 OS=Mus musculus OX=10090 GN=Dpp6 PE=1 SV=1	FALSE	1	1	1	1	1	859	97,2	6,48				0.16				0.16				0.16	0,186	2,08	1	1				0.16				0.16				0.16				0.16				0.16
Master Protein	G3UYX5	Regulator of G-protein signaling 22 OS=Mus musculus OX=10090 GN=Rgs22 PE=1 SV=1	FALSE	2	1	1	1	1	1258	145,8	8,19				0.16				0.16				0.16	0,169	2,43	1	1				0.16				0.16				0.16				0.16				0.16
Master Protein	P49182	Heparin cofactor 2 OS=Mus musculus OX=10090 GN=Serpind1 PE=1 SV=1	FALSE	3	1	1	1	1	478	54,5	7,34				0.16				0.16				0.16	0,186	0,00	1	1				0.16				0.16				0.16				0.16				0.16
Master Protein	Q91X97	Neurocalcin-delta OS=Mus musculus OX=10090 GN=Ncald PE=1 SV=4	FALSE	6	1	1	1	1	193	22,2	5,35				0.16	0,264	2,00	1	1				0.16				0.16				0.16				0.16				0.16				0.16				0.16
Master Protein	A0A2R8VK72	MCG20149, isoform CRA_b OS=Mus musculus OX=10090 GN=Mettl7a1 PE=4 SV=1	FALSE	8	1	1	1	1	193	22,5	8,00				0.16				0.16	0,278	0,00	1	1				0.16				0.16				0.16				0.16				0.16				0.16
Master Protein	Q6R0H7	Guanine nucleotide-binding protein G(s) subunit alpha isoforms XLas OS=Mus musculus OX=10090 GN=Gnas PE=1 SV=1	FALSE	1	2	7	1	1	1133	121,4	4,81	0,093	8,43	1	4	0,136	4,74	1	2	0,278	0,00	1	1				0.16				0.16				0.16				0.16				0.16				0.16
Master Protein	A0A0R5RP29	Sodium channel protein OS=Mus musculus OX=10090 GN=Scn2a PE=2 SV=1	FALSE	1,8444666001994	2	5	2	1	2006	227,7	5,60	0,192	3,47	1	2	0,182	3,33	1	2				0.16	0,186	0,00	1	1				0.16				0.16				0.16				0.16				0.16
Master Protein	Q80X90	Filamin-B OS=Mus musculus OX=10090 GN=Flnb PE=1 SV=3	FALSE	4	9	23	8	1	2602	277,7	5,71	0,045	38,30	8	13	0,052	25,08	8	10				0.16				0.16				0.16				0.16				0.16				0.16				0.16
Master Protein	Q6ZQK2	MKIAA0051 protein (Fragment) OS=Mus musculus OX=10090 GN=Iqgap1 PE=2 SV=1	FALSE	3	4	20	4	1	1681	191,2	6,57	0,049	32,49	3	10	0,050	27,88	3	10				0.16				0.16				0.16				0.16				0.16				0.16				0.16
Master Protein	Q64727	Vinculin OS=Mus musculus OX=10090 GN=Vcl PE=1 SV=4	FALSE	5	5	11	5	1	1066	116,6	6,00	0,058	17,77	5	7	0,095	8,57	3	4				0.16				0.16				0.16				0.16				0.16				0.16				0.16
Master Protein	P27773	Protein disulfide-isomerase A3 OS=Mus musculus OX=10090 GN=Pdia3 PE=1 SV=2	FALSE	7	4	10	4	1	505	56,6	6,21	0,059	16,07	4	7	0,101	7,35	3	3				0.16				0.16				0.16				0.16				0.16				0.16				0.16
Master Protein	Q61753	D-3-phosphoglycerate dehydrogenase OS=Mus musculus OX=10090 GN=Phgdh PE=1 SV=3	FALSE	8	4	7	4	1	533	56,5	6,54	0,074	9,72	4	4	0,115	6,23	3	3				0.16				0.16				0.16				0.16				0.16				0.16				0.16
Master Protein	P27659	60S ribosomal protein L3 OS=Mus musculus OX=10090 GN=Rpl3 PE=1 SV=3	FALSE	8	4	7	4	1	403	46,1	10,21	0,074	10,23	3	4	0,100	7,42	3	3				0.16				0.16				0.16				0.16				0.16				0.16				0.16
Master Protein	Q76MZ3	Serine/threonine-protein phosphatase 2A 65 kDa regulatory subunit A alpha isoform OS=Mus musculus OX=10090 GN=Ppp2r1a PE=1 SV=3	FALSE	5	2	5	2	1	589	65,3	5,11	0,093	8,38	2	3	0,196	2,50	1	2				0.16				0.16				0.16				0.16				0.16				0.16				0.16
Master Protein	Q14AQ1	Proteasome (Prosome, macropain) 26S subunit, ATPase, 6, isoform CRA_b OS=Mus musculus OX=10090 GN=Psmc6 PE=1 SV=1	FALSE	3	1	5	1	1	389	44,1	7,49	0,103	6,89	1	3	0,146	3,83	1	2				0.16				0.16				0.16				0.16				0.16				0.16				0.16
Master Protein	D3Z1W5	Sulfotransferase OS=Mus musculus OX=10090 GN=Sult2a3 PE=3 SV=1	FALSE	3	1	5	1	1	285	33,5	7,91	0,192	3,41	1	2	0,136	5,00	1	3				0.16				0.16				0.16				0.16				0.16				0.16				0.16
Master Protein	Q06502	Replicase polyprotein 1ab OS=Lactate dehydrogenase elevating virus (strain C) OX=300015 GN=rep PE=3 SV=2	FALSE	0,439923013472642	1	4	1	1	3637	398,4	7,90	0,313	0,00	1	2	0,297	0,00	1	2				0.16				0.16				0.16				0.16				0.16				0.16				0.16
Master Protein	P70168	Importin subunit beta-1 OS=Mus musculus OX=10090 GN=Kpnb1 PE=1 SV=2	FALSE	5	4	5	4	1	876	97,1	4,78	0,107	6,60	4	4	0,258	2,03	1	1				0.16				0.16				0.16				0.16				0.16				0.16				0.16
Master Protein	Q3TIQ3	Uncharacterized protein (Fragment) OS=Mus musculus OX=10090 GN=Pitpna PE=2 SV=1	FALSE	6	1	3	1	1	350	40,2	8,79	0,133	4,53	1	2	0,182	3,10	1	1				0.16				0.16				0.16				0.16				0.16				0.16				0.16
Master Protein	P48614	Protein Wnt-10b OS=Mus musculus OX=10090 GN=Wnt10b PE=2 SV=1	FALSE	3	1	3	1	1	389	43,1	9,09	0,192	3,41	1	2	0,274	1,82	1	1				0.16				0.16				0.16				0.16				0.16				0.16				0.16
Master Protein	P38647	Stress-70 protein, mitochondrial OS=Mus musculus OX=10090 GN=Hspa9 PE=1 SV=3	FALSE	1	1	3	1	1	679	73,4	6,07	0,123	5,62	1	2	0,188	2,81	1	1				0.16				0.16				0.16				0.16				0.16				0.16				0.16
Master Protein	Q3UER8	Fibrinogen gamma chain OS=Mus musculus OX=10090 GN=Fgg PE=1 SV=1	FALSE	7,2234762979684	2	3	2	1	443	50,3	5,62	0,135	4,39	2	2	0,271	1,92	1	1				0.16				0.16				0.16				0.16				0.16				0.16				0.16
Master Protein	P14733	Lamin-B1 OS=Mus musculus OX=10090 GN=Lmnb1 PE=1 SV=3	FALSE	4	2	3	2	1	588	66,7	5,16	0,192	2,79	1	1	0,180	3,40	1	2				0.16				0.16				0.16				0.16				0.16				0.16				0.16
Master Protein	Q9TT36	Thyroxine-binding globulin OS=Bos taurus GN=SERPINA7 PE=2 SV=1	TRUE	6	2	4	2	1	411	46,0	5,72	0,196	2,70	1	1				0.16	0,278	0,00	1	3				0.16				0.16				0.16				0.16				0.16				0.16
Master Protein	Q9R043	C-C motif chemokine (Fragment) OS=Mus musculus OX=10090 GN=Ccl17 PE=2 SV=2	FALSE	17	2	5	2	1	109	12,2	10,14				0.16				0.16	0,096	8,43	2	4	0,186	0,00	1	1				0.16				0.16				0.16				0.16				0.16
Master Protein	A0A286YCV9	Kinesin family member 13B OS=Mus musculus OX=10090 GN=Kif13b PE=1 SV=1	FALSE	1	1	2	1	1	1847	204,8	5,80	0,227	2,20	1	1	0,297	0,00	1	1				0.16				0.16				0.16				0.16				0.16				0.16				0.16
Master Protein	Q3UCI6	Uncharacterized protein OS=Mus musculus OX=10090 GN=Ptcd1 PE=2 SV=1	FALSE	2	1	2	1	1	695	77,6	8,78	0,207	2,44	1	1	0,202	2,42	1	1				0.16				0.16				0.16				0.16				0.16				0.16				0.16
Master Protein	Q9CZA5	Zinc finger CCHC domain-containing protein 12 OS=Mus musculus OX=10090 GN=Zcchc12 PE=1 SV=1	FALSE	9	2	2	2	1	402	45,1	5,39	0,313	0,00	1	1				0.16	0,278	0,00	1	1				0.16				0.16				0.16				0.16				0.16				0.16
Master Protein	B2M0R4	TU4 isoform A OS=Mus musculus OX=10090 GN=Triml2 PE=2 SV=1	FALSE	5	1	2	1	1	424	47,5	5,53				0.16	0,297	0,00	1	1	0,208	2,63	1	1				0.16				0.16				0.16				0.16				0.16				0.16
Master Protein	D3YWG8	Moloney leukemia virus 10-like 1 protein OS=Mus musculus OX=10090 GN=Mov10l1 PE=1 SV=1	FALSE	1	1	1	1	1	1239	138,6	7,20	0,313	0,00	1	1				0.16				0.16				0.16				0.16				0.16				0.16				0.16				0.16
Master Protein	E9Q3L2	Phosphatidylinositol 4-kinase alpha OS=Mus musculus OX=10090 GN=Pi4ka PE=1 SV=2	FALSE	0,570071258907363	1	1	1	1	2105	236,9	7,06	0,238	2,10	1	1				0.16				0.16				0.16				0.16				0.16				0.16				0.16				0.16
Master Protein	Q3UXI9	Uncharacterized protein OS=Mus musculus OX=10090 GN=Ilf2 PE=2 SV=1	FALSE	2	1	1	1	1	390	43,0	5,14	0,232	2,15	1	1				0.16				0.16				0.16				0.16				0.16				0.16				0.16				0.16
Master Protein	A0A1D5RMM7	Huntingtin-interacting protein 1 OS=Mus musculus OX=10090 GN=Hip1 PE=1 SV=1	FALSE	4	1	1	1	1	402	46,4	6,67	0,238	2,10	1	1				0.16				0.16				0.16				0.16				0.16				0.16				0.16				0.16
Master Protein	A0A2R8VK23	Mitogen-activated protein kinase-binding protein 1 OS=Mus musculus OX=10090 GN=Mapkbp1 PE=4 SV=1	FALSE	1	1	1	1	1	1509	163,5	6,67	0,313	0,00	1	1				0.16				0.16				0.16				0.16				0.16				0.16				0.16				0.16
Master Protein	D3Z6P0	Protein disulfide-isomerase A2 OS=Mus musculus OX=10090 GN=Pdia2 PE=1 SV=1	FALSE	3,2258064516129	1	1	1	1	527	58,3	4,96	0,230	2,17	1	1				0.16				0.16				0.16				0.16				0.16				0.16				0.16				0.16
Master Protein	P51660	Peroxisomal multifunctional enzyme type 2 OS=Mus musculus OX=10090 GN=Hsd17b4 PE=1 SV=3	FALSE	1	1	1	1	1	735	79,4	8,57	0,313	1,69	1	1				0.16				0.16				0.16				0.16				0.16				0.16				0.16				0.16
Master Protein	Q0NQ41	Ankyrin-like protein OS=Cowpox virus OX=10243 GN=CPXV041 PE=4 SV=1	FALSE	8	1	1	1	1	285	32,6	6,32	0,313	0,00	1	1				0.16				0.16				0.16				0.16				0.16				0.16				0.16				0.16
Master Protein	Q1XID4	Renin/prorenin receptor OS=Mus musculus OX=10090 GN=Atp6ap2 PE=1 SV=2	FALSE	2	1	1	1	1	350	39,1	5,54	0,274	1,97	1	1				0.16				0.16				0.16				0.16				0.16				0.16				0.16				0.16
Master Protein	Q7TMB8	Cytoplasmic FMR1-interacting protein 1 OS=Mus musculus OX=10090 GN=Cyfip1 PE=1 SV=1	FALSE	0,877893056664006	1	1	1	1	1253	145,1	6,90	0,227	2,18	1	1				0.16				0.16				0.16				0.16				0.16				0.16				0.16				0.16
Master Protein	Q8C112	Uncharacterized protein (Fragment) OS=Mus musculus OX=10090 GN=P3h4 PE=2 SV=1	FALSE	4	1	1	1	1	457	51,4	5,33	0,313	0,00	1	1				0.16				0.16				0.16				0.16				0.16				0.16				0.16				0.16
Master Protein	Q9QXK3	Coatomer subunit gamma-2 OS=Mus musculus OX=10090 GN=Copg2 PE=1 SV=1	FALSE	2	1	1	1	1	871	97,6	5,80	0,227	2,19	1	1				0.16				0.16				0.16				0.16				0.16				0.16				0.16				0.16
Master Protein	F6XQY1	F-actin-uncapping protein LRRC16A (Fragment) OS=Mus musculus OX=10090 GN=Carmil1 PE=4 SV=1	FALSE	7	1	1	1	1	173	19,1	10,71	0,313	0,00	1	1				0.16				0.16				0.16				0.16				0.16				0.16				0.16				0.16
Master Protein	Q9D8L3	Signal sequence receptor, delta, isoform CRA_c OS=Mus musculus OX=10090 GN=Ssr4 PE=1 SV=1	FALSE	6	1	1	1	1	173	19,0	5,78	0,192	2,97	1	1				0.16				0.16				0.16				0.16				0.16				0.16				0.16				0.16
Master Protein	P12815	Programmed cell death protein 6 OS=Mus musculus OX=10090 GN=Pdcd6 PE=1 SV=2	FALSE	5	1	1	1	1	191	21,9	5,40	0,192	3,16	1	1				0.16				0.16				0.16				0.16				0.16				0.16				0.16				0.16
Master Protein	B2RQ28	Uncharacterized protein OS=Mus musculus OX=10090 GN=Fyb2 PE=2 SV=1	FALSE	2	1	1	1	1	793	89,2	8,59	0,313	0,00	1	1				0.16				0.16				0.16				0.16				0.16				0.16				0.16				0.16
Master Protein	O35593	26S proteasome non-ATPase regulatory subunit 14 OS=Mus musculus OX=10090 GN=Psmd14 PE=1 SV=2	FALSE	4	1	1	1	1	310	34,6	6,52	0,205	2,46	1	1				0.16				0.16				0.16				0.16				0.16				0.16				0.16				0.16
Master Protein	P48356	Leptin receptor OS=Mus musculus OX=10090 GN=Lepr PE=1 SV=1	FALSE	2	1	1	1	1	1162	130,7	6,14				0.16	0,297	0,00	1	1				0.16				0.16				0.16				0.16				0.16				0.16				0.16
Master Protein	Q3UFJ3	Pyruvate dehydrogenase E1 component subunit alpha OS=Mus musculus OX=10090 GN=Pdha1 PE=1 SV=1	FALSE	3	1	1	1	1	390	43,2	8,19				0.16	0,297	1,68	1	1				0.16				0.16				0.16				0.16				0.16				0.16				0.16
Master Protein	A0A0R4J217	Probable ATP-dependent RNA helicase DHX34 OS=Mus musculus OX=10090 GN=Dhx34 PE=1 SV=1	FALSE	1	1	1	1	1	1145	128,5	7,88				0.16	0,297	0,00	1	1				0.16				0.16				0.16				0.16				0.16				0.16				0.16
Master Protein	Q8BM14-2	Isoform 2 of Lipase member K OS=Mus musculus OX=10090 GN=Lipk	FALSE	7	1	1	1	1	403	45,8	8,44				0.16	0,297	0,00	1	1				0.16				0.16				0.16				0.16				0.16				0.16				0.16
Master Protein	Q8CHF1	Kinesin-like protein (Fragment) OS=Mus musculus OX=10090 GN=mKIAA0531 PE=2 SV=1	FALSE	0,911854103343465	1	1	1	1	987	112,6	6,42				0.16	0,297	1,71	1	1				0.16				0.16				0.16				0.16				0.16				0.16				0.16
Master Protein	Q8R4H7	N-acetylglutamate synthase, mitochondrial OS=Mus musculus OX=10090 GN=Nags PE=1 SV=2	FALSE	1	1	1	1	1	527	57,5	9,00				0.16	0,297	1,66	1	1				0.16				0.16				0.16				0.16				0.16				0.16				0.16
Master Protein	A0A1S6GWH6	Uncharacterized protein OS=Mus musculus OX=10090 GN=Birc6 PE=2 SV=1	FALSE	0,242964162785989	1	1	1	1	4939	537,6	6,13				0.16	0,297	0,00	1	1				0.16				0.16				0.16				0.16				0.16				0.16				0.16
Master Protein	E9QAB6	Protein prenyltransferase alpha subunit repeat-containing 1 OS=Mus musculus OX=10090 GN=Ptar1 PE=1 SV=1	FALSE	3	1	1	1	1	424	48,3	6,98				0.16	0,297	1,72	1	1				0.16				0.16				0.16				0.16				0.16				0.16				0.16
Master Protein	L7N1Y0	Dynein, axonemal, heavy chain 7B OS=Mus musculus OX=10090 GN=Dnah7b PE=1 SV=1	FALSE	0,491642084562439	1	1	1	1	4068	466,4	6,28				0.16	0,297	0,00	1	1				0.16				0.16				0.16				0.16				0.16				0.16				0.16
Master Protein	Q60519-3	Isoform 3 of Semaphorin-5B OS=Mus musculus OX=10090 GN=Sema5b	FALSE	1	1	1	1	1	1122	123,1	7,75				0.16	0,211	2,21	1	1				0.16				0.16				0.16				0.16				0.16				0.16				0.16
Master Protein	Q7TSV2	Sodium/hydrogen exchanger OS=Mus musculus OX=10090 GN=Slc9a1 PE=2 SV=1	FALSE	2,3086269744836	1	1	1	1	823	91,8	7,23				0.16	0,186	2,83	1	1				0.16				0.16				0.16				0.16				0.16				0.16				0.16
Master Protein	Q9D4U7	RIKEN cDNA 4930556J24 gene OS=Mus musculus OX=10090 GN=4930556J24Rik PE=2 SV=1	FALSE	11	1	1	1	1	146	15,8	7,81				0.16	0,297	0,00	1	1				0.16				0.16				0.16				0.16				0.16				0.16				0.16
Master Protein	P01822	Ig heavy chain V region MOPC 315 OS=Mus musculus OX=10090 PE=1 SV=2	FALSE	5	1	1	1	1	137	15,4	5,38				0.16	0,297	1,76	1	1				0.16				0.16				0.16				0.16				0.16				0.16				0.16
Master Protein	Q8VBT3-2	Isoform 2 of Osteoclast-associated immunoglobulin-like receptor OS=Mus musculus OX=10090 GN=Oscar	FALSE	12	1	1	1	1	271	29,4	6,96				0.16	0,297	0,00	1	1				0.16				0.16				0.16				0.16				0.16				0.16				0.16
Master Protein	G3UYQ4	Adenylate kinase 9 OS=Mus musculus OX=10090 GN=Ak9 PE=1 SV=2	FALSE	1,5311510031679	1	1	1	1	1894	219,4	5,19				0.16	0,297	0,00	1	1				0.16				0.16				0.16				0.16				0.16				0.16				0.16
Master Protein	Q543C7	Nuclear receptor subfamily 2, group E, member 3, isoform CRA_c OS=Mus musculus OX=10090 GN=Nr2e3 PE=2 SV=1	FALSE	6	1	1	1	1	395	43,1	7,74				0.16	0,188	2,82	1	1				0.16				0.16				0.16				0.16				0.16				0.16				0.16
Master Protein	Q6V3W6	Dynein regulatory complex subunit 7 OS=Mus musculus OX=10090 GN=Drc7 PE=1 SV=4	FALSE	1	1	1	1	1	876	103,2	5,38				0.16	0,224	2,13	1	1				0.16				0.16				0.16				0.16				0.16				0.16				0.16
Master Protein	Q7M6Y2	Transcription factor SOX-11 OS=Mus musculus OX=10090 GN=Sox11 PE=1 SV=1	FALSE	4	1	1	1	1	395	42,6	5,12				0.16	0,196	2,53	1	1				0.16				0.16				0.16				0.16				0.16				0.16				0.16
Master Protein	A0A0K6FKM6	Origin recognition complex subunit 1 [Mus musculus] OS=Rhizoctonia solani OX=456999 GN=RSOLAG22IIIB_00253 PE=4 SV=1	FALSE	1,0250569476082	1	1	1	1	878	96,7	7,90				0.16				0.16	0,278	0,00	1	1				0.16				0.16				0.16				0.16				0.16				0.16
Master Protein	A2A7S7	Tyrosine--tRNA ligase OS=Mus musculus OX=10090 GN=Yars PE=1 SV=1	FALSE	2	1	1	1	1	564	63,0	8,44				0.16				0.16	0,278	0,00	1	1				0.16				0.16				0.16				0.16				0.16				0.16
Master Protein	Q8BVH9	Methyltransferase-like protein 6 OS=Mus musculus OX=10090 GN=Mettl6 PE=2 SV=2	FALSE	6	1	1	1	1	282	32,8	7,33				0.16				0.16	0,278	2,02	1	1				0.16				0.16				0.16				0.16				0.16				0.16
Master Protein	A0A1L1SSA4	Centrosomal protein of 164 kDa OS=Mus musculus OX=10090 GN=Cep164 PE=1 SV=1	FALSE	0,786627335299902	1	1	1	1	2034	225,8	5,05				0.16				0.16	0,278	0,00	1	1				0.16				0.16				0.16				0.16				0.16				0.16
Master Protein	A2AFQ0	E3 ubiquitin-protein ligase HUWE1 OS=Mus musculus OX=10090 GN=Huwe1 PE=1 SV=1	FALSE	0,936500685244404	1	1	1	1	4378	482,4	5,22				0.16				0.16	0,155	3,70	1	1				0.16				0.16				0.16				0.16				0.16				0.16
Master Protein	E9PYY5	WD repeat-containing protein 78 OS=Mus musculus OX=10090 GN=Wdr78 PE=1 SV=1	FALSE	1	1	1	1	1	807	90,1	5,45				0.16				0.16	0,278	0,00	1	1				0.16				0.16				0.16				0.16				0.16				0.16
Master Protein	Q02105	Complement C1q subcomponent subunit C OS=Mus musculus OX=10090 GN=C1qc PE=1 SV=2	FALSE	8	1	1	1	1	246	26,0	8,54				0.16				0.16	0,278	0,00	1	1				0.16				0.16				0.16				0.16				0.16				0.16
Master Protein	Q3US97	Uncharacterized protein OS=Mus musculus OX=10090 GN=Gm10543 PE=2 SV=1	FALSE	6	1	1	1	1	304	32,2	11,53				0.16				0.16	0,278	0,00	1	1				0.16				0.16				0.16				0.16				0.16				0.16
Master Protein	Q3V118	Coiled-coil domain-containing 185 OS=Mus musculus OX=10090 GN=Ccdc185 PE=2 SV=1	FALSE	2	1	1	1	1	621	71,3	9,60				0.16				0.16	0,278	2,05	1	1				0.16				0.16				0.16				0.16				0.16				0.16
Master Protein	Q5RJI4	Extracellular tyrosine-protein kinase PKDCC OS=Mus musculus OX=10090 GN=Pkdcc PE=1 SV=2	FALSE	5	1	1	1	1	492	53,8	8,91				0.16				0.16	0,278	0,00	1	1				0.16				0.16				0.16				0.16				0.16				0.16
Master Protein	Q5SUF7	Voltage-dependent T-type calcium channel subunit alpha OS=Mus musculus OX=10090 GN=Cacna1g PE=1 SV=1	FALSE	0,881982360352793	1	1	1	1	2381	262,7	6,67				0.16				0.16	0,278	0,00	1	1				0.16				0.16				0.16				0.16				0.16				0.16
Master Protein	Q7TNC6	Kinesin-like protein KIF26B OS=Mus musculus OX=10090 GN=Kif26b PE=1 SV=3	FALSE	0,804924242424242	1	1	1	1	2112	225,4	8,50				0.16				0.16	0,278	0,00	1	1				0.16				0.16				0.16				0.16				0.16				0.16
Master Protein	Q7TPC1	Corneodesmosin OS=Mus musculus OX=10090 GN=Cdsn PE=2 SV=2	FALSE	1	1	1	1	1	561	54,3	9,28				0.16				0.16	0,278	0,00	1	1				0.16				0.16				0.16				0.16				0.16				0.16
Master Protein	Q8BXQ6-2	Isoform 2 of Aminopeptidase O OS=Mus musculus OX=10090 GN=Aopep	FALSE	3	1	1	1	1	822	93,4	6,24				0.16				0.16	0,262	2,42	1	1				0.16				0.16				0.16				0.16				0.16				0.16
Master Protein	Q8C739	Protein FAM110B OS=Mus musculus OX=10090 GN=Fam110b PE=1 SV=1	FALSE	5	1	1	1	1	366	40,3	9,23				0.16				0.16	0,278	0,00	1	1				0.16				0.16				0.16				0.16				0.16				0.16
Master Protein	Q9DBN5	Lon protease homolog 2, peroxisomal OS=Mus musculus OX=10090 GN=Lonp2 PE=1 SV=1	FALSE	4	1	1	1	1	852	94,5	7,23				0.16				0.16	0,181	3,40	1	1				0.16				0.16				0.16				0.16				0.16				0.16
Master Protein	Q9Z0R9	Fatty acid desaturase 2 OS=Mus musculus OX=10090 GN=Fads2 PE=1 SV=1	FALSE	5	1	1	1	1	444	52,4	8,82				0.16				0.16	0,278	0,00	1	1				0.16				0.16				0.16				0.16				0.16				0.16
Master Protein	A0A0R4J284	Tctex1 domain-containing protein 3 OS=Mus musculus OX=10090 GN=Tcte3 PE=1 SV=1	FALSE	6	1	1	1	1	191	22,5	8,98				0.16				0.16	0,278	0,00	1	1				0.16				0.16				0.16				0.16				0.16				0.16
Master Protein	A0A2K6EDK8	Dipeptidase (Fragment) OS=Mus musculus OX=10090 GN=Dpep2 PE=1 SV=1	FALSE	2	1	1	1	1	588	64,7	8,51				0.16				0.16	0,278	0,00	1	1				0.16				0.16				0.16				0.16				0.16				0.16
Master Protein	A2ACV6	Protein SOGA1 OS=Mus musculus OX=10090 GN=Soga1 PE=1 SV=1	FALSE	0,785973397823458	1	1	1	1	1654	183,0	6,52				0.16				0.16	0,278	0,00	1	1				0.16				0.16				0.16				0.16				0.16				0.16
Master Protein	B2KFD2	2810474O19Rik protein OS=Mus musculus OX=10090 GN=2810474O19Rik PE=2 SV=1	FALSE	1	1	1	1	1	1521	168,9	7,44				0.16				0.16	0,278	0,00	1	1				0.16				0.16				0.16				0.16				0.16				0.16
Master Protein	D3YW42	Coiled-coil domain-containing protein 9 OS=Mus musculus OX=10090 GN=Ccdc9 PE=1 SV=2	FALSE	4	1	1	1	1	589	65,9	4,94				0.16				0.16	0,278	0,00	1	1				0.16				0.16				0.16				0.16				0.16				0.16
Master Protein	Q8K4G2	Collagen alpha-1(XXIII) chain OS=Mus musculus OX=10090 GN=Col23a1 PE=2 SV=2	FALSE	3,7593984962406	1	1	1	1	532	51,4	6,89				0.16				0.16	0,278	0,00	1	1				0.16				0.16				0.16				0.16				0.16				0.16
Master Protein	A0A1N9NPH8	Centrosomal protein of 295 kDa OS=Mus musculus OX=10090 GN=Cep295 PE=1 SV=1	FALSE	0,48780487804878	1	1	1	1	2460	278,1	6,14				0.16				0.16				0.16	0,186	2,17	1	1				0.16				0.16				0.16				0.16				0.16
Master Protein	A0A2R8VKG2	RIKEN cDNA D430041D05 gene OS=Mus musculus OX=10090 GN=D430041D05Rik PE=4 SV=1	FALSE	0,762267746545974	1	1	1	1	2099	225,8	9,14				0.16				0.16				0.16	0,186	0,00	1	1				0.16				0.16				0.16				0.16				0.16
Master Protein	F8WGF2	Nitric oxide synthase, brain OS=Mus musculus OX=10090 GN=Nos1 PE=1 SV=1	FALSE	1	1	1	1	1	1463	164,2	7,24				0.16				0.16				0.16	0,186	0,00	1	1				0.16				0.16				0.16				0.16				0.16
Master Protein	G3XA53	Oligodendrocyte-myelin glycoprotein OS=Mus musculus OX=10090 GN=Omg PE=1 SV=1	FALSE	4	1	1	1	1	443	49,6	8,41				0.16				0.16				0.16	0,186	0,00	1	1				0.16				0.16				0.16				0.16				0.16
Master Protein	O89050	Muskelin OS=Mus musculus OX=10090 GN=Mkln1 PE=1 SV=1	FALSE	2	1	1	1	1	735	84,8	6,34				0.16				0.16				0.16	0,186	0,00	1	1				0.16				0.16				0.16				0.16				0.16
Master Protein	Q3U4J8	Uncharacterized protein OS=Mus musculus OX=10090 PE=2 SV=1	FALSE	1	1	1	1	1	621	71,2	6,55				0.16				0.16				0.16	0,186	0,00	1	1				0.16				0.16				0.16				0.16				0.16
Master Protein	Q571J8	Non-specific serine/threonine protein kinase (Fragment) OS=Mus musculus OX=10090 GN=Mark2 PE=2 SV=1	FALSE	2	1	1	1	1	780	86,7	9,61				0.16				0.16				0.16	0,186	0,00	1	1				0.16				0.16				0.16				0.16				0.16
Master Protein	Q80YT5	Spermatogenesis-associated protein 20 OS=Mus musculus OX=10090 GN=Spata20 PE=1 SV=1	FALSE	3	1	1	1	1	790	88,4	7,05				0.16				0.16				0.16	0,186	0,00	1	1				0.16				0.16				0.16				0.16				0.16
Master Protein	Q8BSD5	SH2 domain-containing adapter protein E OS=Mus musculus OX=10090 GN=She PE=1 SV=1	FALSE	2,4390243902439	1	1	1	1	492	53,3	9,17				0.16				0.16				0.16	0,186	0,00	1	1				0.16				0.16				0.16				0.16				0.16
Master Protein	Q8CDD9	Ligand-dependent nuclear receptor-interacting factor 1 OS=Mus musculus OX=10090 GN=Lrif1 PE=2 SV=2	FALSE	1	1	1	1	1	755	82,9	9,50				0.16				0.16				0.16	0,186	0,00	1	1				0.16				0.16				0.16				0.16				0.16
Master Protein	Q3UXL4	Centrosomal protein kizuna OS=Mus musculus OX=10090 GN=Kiz PE=1 SV=1	FALSE	2	1	1	1	1	695	76,5	5,62				0.16				0.16				0.16	0,186	0,00	1	1				0.16				0.16				0.16				0.16				0.16
Master Protein	Q8VFL9	Olfactory receptor 1086 OS=Mus musculus OX=10090 GN=Olfr1086 PE=3 SV=1	FALSE	5	1	1	1	1	310	34,6	7,18				0.16				0.16				0.16	0,186	0,00	1	1				0.16				0.16				0.16				0.16				0.16
Master Protein	Q9CV28	Ubiquitin carboxyl-terminal hydrolase MINDY-3 OS=Mus musculus OX=10090 GN=MINDY3 PE=1 SV=2	FALSE	2	1	1	1	1	444	49,6	4,78				0.16				0.16				0.16	0,186	0,00	1	1				0.16				0.16				0.16				0.16				0.16
Master Protein	Q3TJ43	Vacuolar protein sorting-associated protein 35 OS=Mus musculus OX=10090 GN=Vps35 PE=2 SV=1	FALSE	3	2	3	2	1	796	91,6	5,40	0,110	5,95	2	3				0.16				0.16				0.16				0.16				0.16				0.16				0.16				0.16
Master Protein	Q3U8B3	Replication protein A subunit OS=Mus musculus OX=10090 GN=Rpa1 PE=2 SV=1	FALSE	3	1	3	1	1	644	71,4	8,18				0.16	0,184	2,86	1	3				0.16				0.16				0.16				0.16				0.16				0.16				0.16
Master Protein	A0A0A0MQD1	Tudor domain-containing protein 7 OS=Mus musculus OX=10090 GN=Tdrd7 PE=1 SV=1	FALSE	0,893655049151028	1	3	1	1	1119	125,8	7,02				0.16				0.16				0.16	0,186	0,00	1	3				0.16				0.16				0.16				0.16				0.16
Master Protein	P42209	Septin-1 OS=Mus musculus OX=10090 GN=Sept1 PE=1 SV=2	FALSE	3	1	2	1	1	366	42,0	5,82	0,171	3,81	1	2				0.16				0.16				0.16				0.16				0.16				0.16				0.16				0.16
Master Protein	A2ACM0	Regulatory-associated protein of mTOR OS=Mus musculus OX=10090 GN=Rptor PE=1 SV=1	FALSE	3	1	2	1	1	1335	149,4	6,87				0.16				0.16	0,099	6,48	1	2				0.16				0.16				0.16				0.16				0.16				0.16
Master Protein	K3W4Q5	Family with sequence similarity 186, member A OS=Mus musculus OX=10090 GN=Fam186a PE=4 SV=1	FALSE	0,593080724876441	1	2	1	1	3035	331,3	7,46				0.16				0.16	0,278	0,00	1	2				0.16				0.16				0.16				0.16				0.16				0.16
Master Protein	Q3U1U4	Integrin alpha-M OS=Mus musculus OX=10090 GN=Itgam PE=1 SV=1	FALSE	1	2	2	2	1	1232	135,9	8,21				0.16				0.16	0,122	4,55	2	2				0.16				0.16				0.16				0.16				0.16				0.16
Master Protein	Q8C6F4	Uncharacterized protein OS=Mus musculus OX=10090 GN=Plek PE=2 SV=1	FALSE	8	2	2	2	1	350	39,8	8,48				0.16				0.16				0.16	0,076	4,85	2	2				0.16				0.16				0.16				0.16				0.16
Master Protein	Q9D6P8	Calmodulin-like protein 3 OS=Mus musculus OX=10090 GN=Calml3 PE=2 SV=1	FALSE	19	2	9	1	1	149	16,7	4,31	0,061	15,10	1	5	0,095	7,94	2	4				0.16				0.16				0.16				0.16				0.16				0.16				0.16
Master Protein	Q8BPL5	Uncharacterized protein (Fragment) OS=Mus musculus OX=10090 PE=2 SV=1	FALSE	12,751677852349	1	1	1	1	149	15,5	11,72				0.16				0.16	0,278	2,21	1	1				0.16				0.16				0.16				0.16				0.16				0.16
Master Protein	E9Q0K9	ELMO domain-containing protein 1 OS=Mus musculus OX=10090 GN=Elmod1 PE=1 SV=1	FALSE	2	1	1	1	1	326	37,9	8,28				0.16				0.16	0,278	0,00	1	1				0.16				0.16				0.16				0.16				0.16				0.16
Master Protein	D3XDI6	Glycoprotein family protein m02 OS=Murid herpesvirus 1 (strain Smith) OX=10367 GN=m02 PE=4 SV=1	FALSE	4	1	1	1	1	326	36,5	8,82				0.16				0.16				0.16	0,186	0,00	1	1				0.16				0.16				0.16				0.16				0.16
Master Protein	P47930	Fos-related antigen 2 OS=Mus musculus OX=10090 GN=Fosl2 PE=1 SV=2	FALSE	12	1	1	1	1	326	35,3	7,49				0.16				0.16				0.16	0,139	2,81	1	1				0.16				0.16				0.16				0.16				0.16
Master Protein	C7B5Q5	Sox9 isoform 16 (Fragment) OS=Mus musculus OX=10090 GN=Sox9 PE=2 SV=1	FALSE	33	1	1	1	1	54	6,1	11,43	0,250	2,07	1	1				0.16				0.16				0.16				0.16				0.16				0.16				0.16				0.16
Master Protein	Q3TC45	S100 calcium binding protein A10 (Calpactin), isoform CRA_a OS=Mus musculus OX=10090 GN=S100a10 PE=1 SV=1	FALSE	17	1	10	1	1	97	11,2	6,77	0,068	11,57	1	6	0,101	7,11	1	4				0.16				0.16				0.16				0.16				0.16				0.16				0.16
Master Protein	A0A1B0GSR7	Keratin, type I cytoskeletal 10 OS=Mus musculus OX=10090 GN=Krt10 PE=4 SV=1	FALSE	10	1	1	1	1	97	9,3	8,48	0,295	1,82	1	1				0.16				0.16				0.16				0.16				0.16				0.16				0.16				0.16
Master Protein	Q9D218	Uncharacterized protein OS=Mus musculus OX=10090 GN=2700046A07Rik PE=2 SV=1	FALSE	17	1	1	1	1	133	13,8	8,95	0,250	2,07	1	1				0.16				0.16				0.16				0.16				0.16				0.16				0.16				0.16
Master Protein	A2ARQ4	Small EDRK-rich factor 2 OS=Mus musculus OX=10090 GN=Serf2 PE=1 SV=1	FALSE	16	1	1	1	1	133	14,4	11,80				0.16				0.16				0.16	0,186	0,00	1	1				0.16				0.16				0.16				0.16				0.16
Master Protein	B9EIE8	LYR motif containing 7 OS=Mus musculus OX=10090 GN=Lyrm7 PE=2 SV=1	FALSE	26	1	2	1	1	133	14,8	8,60				0.16				0.16	0,116	5,14	1	2				0.16				0.16				0.16				0.16				0.16				0.16
Master Protein	P50543	Protein S100-A11 OS=Mus musculus OX=10090 GN=S100a11 PE=1 SV=1	FALSE	21	3	27	3	1	98	11,1	5,45	0,056	26,97	3	11	0,050	30,05	3	13	0,099	5,64	2	3				0.16				0.16				0.16				0.16				0.16				0.16
Master Protein	F6RU08	Zinc finger protein 827 (Fragment) OS=Mus musculus OX=10090 GN=Zfp827 PE=4 SV=1	FALSE	7	1	5	1	1	223	24,8	6,51	0,155	4,05	1	3	0,252	2,03	1	1				0.16	0,186	0,00	1	1				0.16				0.16				0.16				0.16				0.16
Master Protein	P09211	Glutathione S-transferase P OS=Homo sapiens GN=GSTP1 PE=1 SV=2	TRUE	33	5	33	5	1	210	23,3	5,64	0,043	57,39	5	17	0,032	48,69	5	16				0.16				0.16				0.16				0.16				0.16				0.16				0.16
Master Protein	A9JTY7	MCG119409 OS=Mus musculus OX=10090 GN=Sprr2b PE=2 SV=1	FALSE	9	1	11	1	1	98	10,7	7,49	0,062	14,18	1	6	0,079	12,05	1	5				0.16				0.16				0.16				0.16				0.16				0.16				0.16
Master Protein	P47963	60S ribosomal protein L13 OS=Mus musculus OX=10090 GN=Rpl13 PE=1 SV=3	FALSE	9	2	5	2	1	211	24,3	11,55	0,158	4,01	2	2	0,124	5,79	2	3				0.16				0.16				0.16				0.16				0.16				0.16				0.16
Master Protein	P43276	Histone H1.5 OS=Mus musculus OX=10090 GN=Hist1h1b PE=1 SV=2	FALSE	10	2	3	2	1	223	22,6	10,92	0,130	5,26	2	2	0,210	2,30	1	1				0.16				0.16				0.16				0.16				0.16				0.16				0.16
Master Protein	C4P6S0	Sperm head and tail associated protein OS=Mus musculus OX=10090 GN=Nsun4 PE=1 SV=1	FALSE	1	1	2	1	1	806	86,2	9,06	0,313	0,00	1	1	0,297	0,00	1	1				0.16				0.16				0.16				0.16				0.16				0.16				0.16
Master Protein	Q3U900	Dolichyl-diphosphooligosaccharide--protein glycosyltransferase subunit 1 OS=Mus musculus OX=10090 GN=Rpn1 PE=2 SV=1	FALSE	1	1	1	1	1	608	68,5	6,62	0,258	2,03	1	1				0.16				0.16				0.16				0.16				0.16				0.16				0.16				0.16
Master Protein	Q6T3U4	NPC1-like intracellular cholesterol transporter 1 OS=Mus musculus OX=10090 GN=Npc1l1 PE=2 SV=1	FALSE	0,900225056264066	1	1	1	1	1333	147,0	6,65	0,235	2,14	1	1				0.16				0.16				0.16				0.16				0.16				0.16				0.16				0.16
Master Protein	Q3U1E7	Uncharacterized protein (Fragment) OS=Mus musculus OX=10090 GN=Zfp384 PE=2 SV=1	FALSE	3	1	2	1	1	667	70,9	9,10				0.16				0.16	0,278	2,12	1	1	0,186	0,00	1	1				0.16				0.16				0.16				0.16				0.16
Master Protein	Q8QZZ8	Ras-related protein Rab-38 OS=Mus musculus OX=10090 GN=Rab38 PE=1 SV=1	FALSE	4,739336492891	1	1	1	1	211	23,8	7,77				0.16	0,271	1,94	1	1				0.16				0.16				0.16				0.16				0.16				0.16				0.16
Master Protein	Q3UHC1	Rap guanine nucleotide exchange factor (GEF) 1 OS=Mus musculus OX=10090 GN=Rapgef1 PE=1 SV=1	FALSE	2	1	1	1	1	1224	136,4	6,24				0.16	0,297	0,00	1	1				0.16				0.16				0.16				0.16				0.16				0.16				0.16
Master Protein	Q9R0Y5-2	Isoform 2 of Adenylate kinase isoenzyme 1 OS=Mus musculus OX=10090 GN=Ak1	FALSE	5	1	14	1	1	210	23,1	5,83				0.16				0.16	0,038	35,89	1	14				0.16				0.16				0.16				0.16				0.16				0.16
Master Protein	A0A1Y7VMP5	Telomerase reverse transcriptase (Fragment) OS=Mus musculus OX=10090 GN=Tert PE=4 SV=1	FALSE	48	1	1	1	1	49	5,4	8,78				0.16				0.16	0,278	2,27	1	1				0.16				0.16				0.16				0.16				0.16				0.16
Master Protein	Q5U5W9	C-X-C motif chemokine (Fragment) OS=Mus musculus OX=10090 GN=Cxcl1 PE=2 SV=1	FALSE	12	1	1	1	1	107	11,5	9,69				0.16				0.16	0,278	0,00	1	1				0.16				0.16				0.16				0.16				0.16				0.16
Master Protein	P14602	Heat shock protein beta-1 OS=Mus musculus OX=10090 GN=Hspb1 PE=1 SV=3	FALSE	14	4	32	2	1	209	23,0	6,55	0,045	39,47	3	14	0,032	47,77	4	18				0.16				0.16				0.16				0.16				0.16				0.16				0.16
Master Protein	P62242	40S ribosomal protein S8 OS=Mus musculus OX=10090 GN=Rps8 PE=1 SV=2	FALSE	25	4	19	4	1	208	24,2	10,32	0,045	38,48	4	11	0,059	23,15	3	8				0.16				0.16				0.16				0.16				0.16				0.16				0.16
Master Protein	Q3T9S3	SET translocation OS=Mus musculus OX=10090 GN=Set PE=2 SV=1	FALSE	3	1	4	1	1	289	33,4	4,32	0,130	4,78	1	2	0,146	4,29	1	2				0.16				0.16				0.16				0.16				0.16				0.16				0.16
Master Protein	A2ADU0	Diacylglycerol O-acyltransferase 2-like 4 OS=Mus musculus OX=10090 GN=Awat2 PE=2 SV=1	FALSE	9	1	1	1	1	333	38,1	9,42	0,211	2,42	1	1				0.16				0.16				0.16				0.16				0.16				0.16				0.16				0.16
Master Protein	A0A286YE29	Long-chain-fatty-acid--CoA ligase 5 OS=Mus musculus OX=10090 GN=Acsl5 PE=4 SV=1	FALSE	22	1	1	1	1	95	10,4	8,62				0.16				0.16	0,225	2,55	1	1				0.16				0.16				0.16				0.16				0.16				0.16
Master Protein	P40124	Adenylyl cyclase-associated protein 1 OS=Mus musculus OX=10090 GN=Cap1 PE=1 SV=4	FALSE	6,9620253164557	2	4	2	1	474	51,5	7,52	0,207	2,44	1	1	0,249	2,05	1	1	0,278	2,33	1	1	0,186	0,00	1	1				0.16				0.16				0.16				0.16				0.16
Master Protein	P56480	ATP synthase subunit beta, mitochondrial OS=Mus musculus OX=10090 GN=Atp5f1b PE=1 SV=2	FALSE	21	8	44	8	1	529	56,3	5,34	0,017	78,02	8	23	0,032	60,44	7	20	0,278	1,72	1	1				0.16				0.16				0.16				0.16				0.16				0.16
Master Protein	Q6URW6-3	Isoform 3 of Myosin-14 OS=Mus musculus OX=10090 GN=Myh14	FALSE	2	5	22	1	1	2033	231,5	5,55	0,045	36,01	5	13	0,052	25,17	3	9				0.16				0.16				0.16				0.16				0.16				0.16				0.16
Master Protein	Q3TXE5	Uncharacterized protein OS=Mus musculus OX=10090 GN=Canx PE=2 SV=1	FALSE	2,7072758037225	1	3	1	1	591	67,2	4,65	0,130	5,06	1	2	0,247	2,06	1	1				0.16				0.16				0.16				0.16				0.16				0.16				0.16
Master Protein	E9QPI5	Sister chromatid cohesion protein PDS5 homolog A OS=Mus musculus OX=10090 GN=Pds5a PE=1 SV=1	FALSE	1,2012012012012	1	2	1	1	1332	150,1	7,85	0,313	0,00	1	1	0,196	2,50	1	1				0.16				0.16				0.16				0.16				0.16				0.16				0.16
Master Protein	Q3U0N4	Uncharacterized protein OS=Mus musculus OX=10090 GN=Taf1c PE=2 SV=1	FALSE	3	1	1	1	1	836	91,9	9,11	0,313	0,00	1	1				0.16				0.16				0.16				0.16				0.16				0.16				0.16				0.16
Master Protein	Q8C405	Nuclear autoantigen Sp-100 OS=Mus musculus OX=10090 GN=Sp100 PE=1 SV=1	FALSE	2	1	1	1	1	591	68,1	9,31	0,237	2,11	1	1				0.16				0.16				0.16				0.16				0.16				0.16				0.16				0.16
Master Protein	Q9D1R9	60S ribosomal protein L34 OS=Mus musculus OX=10090 GN=Rpl34 PE=1 SV=2	FALSE	5	1	1	1	1	117	13,3	11,47	0,299	1,81	1	1				0.16				0.16				0.16				0.16				0.16				0.16				0.16				0.16
Master Protein	A0A140LI48	Protocadherin gamma subfamily B, 8 OS=Mus musculus OX=10090 GN=Pcdhgb8 PE=4 SV=1	FALSE	0,75187969924812	1	2	1	1	931	101,1	4,84				0.16				0.16	0,278	1,75	1	1	0,186	0,00	1	1				0.16				0.16				0.16				0.16				0.16
Master Protein	A2ADH1	Magnesium transporter protein 1 OS=Mus musculus OX=10090 GN=Magt1 PE=1 SV=1	FALSE	2	1	1	1	1	368	41,6	10,05				0.16	0,297	0,00	1	1				0.16				0.16				0.16				0.16				0.16				0.16				0.16
Master Protein	D6RIL7	PR domain-containing 15 OS=Mus musculus OX=10090 GN=Prdm15 PE=1 SV=1	FALSE	3	1	1	1	1	474	53,3	8,59				0.16	0,297	0,00	1	1				0.16				0.16				0.16				0.16				0.16				0.16				0.16
Master Protein	Q8BVQ9	26S proteasome regulatory subunit 7 OS=Mus musculus OX=10090 GN=Psmc2 PE=1 SV=1	FALSE	2	1	1	1	1	475	52,8	6,28				0.16	0,209	2,36	1	1				0.16				0.16				0.16				0.16				0.16				0.16				0.16
Master Protein	A0A0R4J0H8	Fibronectin type III domain-containing protein 3B OS=Mus musculus OX=10090 GN=Fndc3b PE=1 SV=1	FALSE	1	1	1	1	1	1207	132,7	6,29				0.16				0.16	0,278	2,02	1	1				0.16				0.16				0.16				0.16				0.16				0.16
Master Protein	P59280	Kelch-like protein 8 OS=Mus musculus OX=10090 GN=Klhl8 PE=2 SV=2	FALSE	5	1	1	1	1	629	69,7	6,40				0.16				0.16	0,278	0,00	1	1				0.16				0.16				0.16				0.16				0.16				0.16
Master Protein	Q8BKR5	Protein phosphatase 1 regulatory subunit 37 OS=Mus musculus OX=10090 GN=Ppp1r37 PE=1 SV=1	FALSE	2	1	1	1	1	712	77,5	5,06				0.16				0.16	0,278	0,00	1	1				0.16				0.16				0.16				0.16				0.16				0.16
Master Protein	Q91XZ0	MCG133388, isoform CRA_t OS=Mus musculus OX=10090 GN=Pcdhga1 PE=1 SV=1	FALSE	4,1890440386681	1	1	1	1	931	101,3	4,89				0.16				0.16	0,172	3,50	1	1				0.16				0.16				0.16				0.16				0.16				0.16
Master Protein	Q61532	Mitogen-activated protein kinase 6 OS=Mus musculus OX=10090 GN=Mapk6 PE=1 SV=3	FALSE	1	1	1	1	1	720	82,1	5,20				0.16				0.16				0.16	0,185	2,31	1	1				0.16				0.16				0.16				0.16				0.16
Master Protein	F6XVS9	Uncharacterized protein OS=Mus musculus OX=10090 GN=Gm8922 PE=4 SV=2	FALSE	6	1	1	1	1	199	23,7	9,76				0.16				0.16				0.16	0,186	1,64	1	1				0.16				0.16				0.16				0.16				0.16
Master Protein	B2RY11	Abca12 protein OS=Mus musculus OX=10090 GN=Abca12 PE=2 SV=1	FALSE	0,346820809248555	1	3	1	1	2595	292,3	7,90				0.16				0.16	0,278	1,78	1	3				0.16				0.16				0.16				0.16				0.16				0.16
Master Protein	E0CZ42	Fer-1-like 6 (C. elegans) OS=Mus musculus OX=10090 GN=Fer1l6 PE=1 SV=1	FALSE	0,966702470461869	2	2	1	1	1862	209,7	6,38	0,173	3,73	2	2				0.16				0.16				0.16				0.16				0.16				0.16				0.16				0.16
Master Protein	Q9D898	Actin-related protein 2/3 complex subunit 5-like protein OS=Mus musculus OX=10090 GN=Arpc5l PE=1 SV=1	FALSE	7	1	4	1	1	153	17,0	6,80	0,107	6,21	1	2	0,136	4,67	1	2				0.16				0.16				0.16				0.16				0.16				0.16				0.16
Master Protein	Q497N1	40S ribosomal protein S26 OS=Mus musculus OX=10090 GN=Rps26 PE=1 SV=1	FALSE	13	1	1	1	1	115	13,0	11,00	0,207	2,44	1	1				0.16				0.16				0.16				0.16				0.16				0.16				0.16				0.16
Master Protein	P35455	Vasopressin-neurophysin 2-copeptin OS=Mus musculus OX=10090 GN=Avp PE=2 SV=1	FALSE	8	1	1	1	1	168	17,9	7,58				0.16	0,297	0,00	1	1				0.16				0.16				0.16				0.16				0.16				0.16				0.16
Master Protein	Q91W53-2	Isoform 2 of Golgin subfamily A member 7 OS=Mus musculus OX=10090 GN=Golga7	FALSE	11	1	1	1	1	153	17,5	7,28				0.16				0.16				0.16	0,186	0,00	1	1				0.16				0.16				0.16				0.16				0.16
Master Protein	Q9CQD1	Ras-related protein Rab-5A OS=Mus musculus OX=10090 GN=Rab5a PE=1 SV=1	FALSE	11	2	3	2	1	215	23,6	8,15	0,207	2,44	1	1	0,146	4,19	2	2				0.16				0.16				0.16				0.16				0.16				0.16				0.16
Master Protein	A2ANE1	Reproductive homeobox 3F OS=Mus musculus OX=10090 GN=Rhox3f PE=4 SV=1	FALSE	10	1	1	1	1	215	24,7	8,63				0.16	0,297	0,00	1	1				0.16				0.16				0.16				0.16				0.16				0.16				0.16
Master Protein	Q9QXC6	Beta-A3/A1 crystallin protein OS=Mus musculus OX=10090 GN=Cryba1 PE=1 SV=1	FALSE	5	1	1	1	1	215	25,2	6,42				0.16				0.16	0,278	0,00	1	1				0.16				0.16				0.16				0.16				0.16				0.16
Master Protein	P84084	ADP-ribosylation factor 5 OS=Mus musculus OX=10090 GN=Arf5 PE=1 SV=2	FALSE	16	2	7	1	1	180	20,5	6,79	0,068	12,29	2	4	0,112	6,64	2	3				0.16				0.16				0.16				0.16				0.16				0.16				0.16
Master Protein	Q9R0Q6	Actin-related protein 2/3 complex subunit 1A OS=Mus musculus OX=10090 GN=Arpc1a PE=1 SV=1	FALSE	3	1	2	1	1	370	41,6	8,18	0,216	2,28	1	1	0,196	2,52	1	1				0.16				0.16				0.16				0.16				0.16				0.16				0.16
Master Protein	A0A087WNP8	Uncharacterized protein OS=Mus musculus OX=10090 GN=Gm21778 PE=4 SV=1	FALSE	12	2	2	2	1	232	26,7	8,92				0.16	0,297	1,74	1	1	0,278	0,00	1	1				0.16				0.16				0.16				0.16				0.16				0.16
Master Protein	A0A1W5LU38	Putative cation channel subfamily M member 6 OS=Mus musculus OX=10090 GN=Trpm6 PE=2 SV=1	FALSE	1	1	1	1	1	2028	232,7	8,27	0,216	2,31	1	1				0.16				0.16				0.16				0.16				0.16				0.16				0.16				0.16
Master Protein	Q8C690	THO complex subunit 2 (Fragment) OS=Mus musculus OX=10090 GN=Thoc2 PE=1 SV=1	FALSE	3	1	1	1	1	232	26,7	9,60				0.16				0.16	0,278	0,00	1	1				0.16				0.16				0.16				0.16				0.16				0.16
Master Protein	F6XI62	60S ribosomal protein L7 (Fragment) OS=Mus musculus OX=10090 GN=Rpl7 PE=1 SV=1	FALSE	9	3	6	3	1	279	32,5	11,12	0,181	3,62	1	2	0,101	7,27	3	4				0.16				0.16				0.16				0.16				0.16				0.16				0.16
Master Protein	Q5I0T8	Ribosomal protein L19 OS=Mus musculus OX=10090 GN=Rpl19 PE=1 SV=1	FALSE	8,6734693877551	1	3	1	1	196	23,5	11,47	0,128	5,42	1	2	0,182	3,04	1	1				0.16				0.16				0.16				0.16				0.16				0.16				0.16
Master Protein	Q8K5E3	Brain cDNA, clone MNCb-1768 OS=Mus musculus OX=10090 GN=Lncpint PE=2 SV=1	FALSE	18,75	1	1	1	1	96	10,3	8,41				0.16				0.16				0.16	0,169	2,43	1	1				0.16				0.16				0.16				0.16				0.16
Master Protein	A0A1S6GWH2	Uncharacterized protein OS=Mus musculus OX=10090 GN=Ddx39b PE=2 SV=1	FALSE	4,1407867494824	2	4	2	1	483	54,6	5,67	0,103	6,93	2	3	0,273	1,90	1	1				0.16				0.16				0.16				0.16				0.16				0.16				0.16
Master Protein	P53026	60S ribosomal protein L10a OS=Mus musculus OX=10090 GN=Rpl10a PE=1 SV=3	FALSE	3	1	3	1	1	217	24,9	9,98	0,247	2,07	1	1	0,162	3,55	1	2				0.16				0.16				0.16				0.16				0.16				0.16				0.16
Master Protein	O89116	Vesicle transport through interaction with t-SNAREs homolog 1A OS=Mus musculus OX=10090 GN=Vti1a PE=1 SV=1	FALSE	11	1	1	1	1	217	25,0	6,40	0,313	0,00	1	1				0.16				0.16				0.16				0.16				0.16				0.16				0.16				0.16
Master Protein	Q8BVE3	V-type proton ATPase subunit H OS=Mus musculus OX=10090 GN=Atp6v1h PE=1 SV=1	FALSE	4	1	1	1	1	483	55,8	6,61	0,313	0,00	1	1				0.16				0.16				0.16				0.16				0.16				0.16				0.16				0.16
Master Protein	Q8BH05	Zinc finger protein 750 OS=Mus musculus OX=10090 GN=Znf750 PE=2 SV=1	FALSE	3	1	1	1	1	703	76,6	8,53	0,199	2,60	1	1				0.16				0.16				0.16				0.16				0.16				0.16				0.16				0.16
Master Protein	Q8K400	Syntaxin-binding protein 5 OS=Mus musculus OX=10090 GN=Stxbp5 PE=1 SV=3	FALSE	1	1	1	1	1	1152	127,6	7,21	0,231	2,16	1	1				0.16				0.16				0.16				0.16				0.16				0.16				0.16				0.16
Master Protein	Q8VC33	Nucleoredoxin-like protein 1 OS=Mus musculus OX=10090 GN=Nxnl1 PE=2 SV=1	FALSE	7	1	1	1	1	217	24,9	5,05				0.16	0,297	0,00	1	1				0.16				0.16				0.16				0.16				0.16				0.16				0.16
Master Protein	Q0VBV7	Centrosomal protein of 126 kDa OS=Mus musculus OX=10090 GN=Cep126 PE=2 SV=1	FALSE	1	1	1	1	1	1103	123,6	9,07				0.16	0,282	1,80	1	1				0.16				0.16				0.16				0.16				0.16				0.16				0.16
Master Protein	B1ART2	Vacuolar protein sorting 13D OS=Mus musculus OX=10090 GN=Vps13d PE=1 SV=2	FALSE	0,432801822323462	1	1	1	1	4390	490,7	6,55				0.16				0.16	0,278	0,00	1	1				0.16				0.16				0.16				0.16				0.16				0.16
Master Protein	Q3UMC8	Uncharacterized protein OS=Mus musculus OX=10090 GN=Stam PE=2 SV=1	FALSE	7	1	1	1	1	553	60,2	4,84				0.16				0.16	0,171	3,57	1	1				0.16				0.16				0.16				0.16				0.16				0.16
Master Protein	B7ZNH9	Phosphoinositide phospholipase C OS=Mus musculus OX=10090 GN=Plce1 PE=2 SV=1	FALSE	0,78397212543554	1	1	1	1	2296	256,3	6,10				0.16				0.16	0,278	0,00	1	1				0.16				0.16				0.16				0.16				0.16				0.16
Master Protein	P30306	M-phase inducer phosphatase 2 OS=Mus musculus OX=10090 GN=Cdc25b PE=1 SV=1	FALSE	7	1	1	1	1	576	65,4	6,15				0.16				0.16	0,278	0,00	1	1				0.16				0.16				0.16				0.16				0.16				0.16
Master Protein	P70356	Envelope protein OS=Mus musculus OX=10090 GN=Mela PE=2 SV=1	FALSE	2	1	1	1	1	669	73,6	8,24				0.16				0.16	0,278	0,00	1	1				0.16				0.16				0.16				0.16				0.16				0.16
Master Protein	P97479	Unconventional myosin-VIIa OS=Mus musculus OX=10090 GN=Myo7a PE=1 SV=2	FALSE	0,677200902934537	1	1	1	1	2215	254,8	8,54				0.16				0.16	0,278	0,00	1	1				0.16				0.16				0.16				0.16				0.16				0.16
Master Protein	Q8BWU8	Ethanolamine-phosphate phospho-lyase OS=Mus musculus OX=10090 GN=Etnppl PE=2 SV=1	FALSE	3	1	1	1	1	499	55,5	6,93				0.16				0.16	0,278	0,00	1	1				0.16				0.16				0.16				0.16				0.16				0.16
Master Protein	Q811L6	Microtubule-associated serine/threonine-protein kinase 4 OS=Mus musculus OX=10090 GN=Mast4 PE=1 SV=3	FALSE	0,496562261268144	1	1	1	1	2618	283,8	8,62				0.16				0.16				0.16	0,186	0,00	1	1				0.16				0.16				0.16				0.16				0.16
Master Protein	Q80ZW2	Protein THEM6 OS=Mus musculus OX=10090 GN=Them6 PE=1 SV=1	FALSE	4	1	2	1	1	207	23,8	9,11	0,258	2,02	1	1	0,297	0,00	1	1				0.16				0.16				0.16				0.16				0.16				0.16				0.16
Master Protein	E9Q478	Coiled-coil domain-containing protein 77 (Fragment) OS=Mus musculus OX=10090 GN=Ccdc77 PE=1 SV=1	FALSE	6,5	1	1	1	1	200	23,8	5,33				0.16	0,280	1,82	1	1				0.16				0.16				0.16				0.16				0.16				0.16				0.16
Master Protein	Q9Z2G2	Squamous cell carcinoma antigen 2 OS=Mus musculus OX=10090 GN=Scca2 PE=3 SV=1	FALSE	1	1	4	1	1	388	44,5	5,50	0,130	5,11	1	3	0,297	1,64	1	1				0.16				0.16				0.16				0.16				0.16				0.16				0.16
Master Protein	Q8R0X2	CDK2-associated and cullin domain-containing protein 1 OS=Mus musculus OX=10090 GN=Cacul1 PE=2 SV=1	FALSE	12	2	3	2	1	377	42,1	5,27				0.16				0.16	0,262	2,42	1	1	0,186	0,00	1	2				0.16				0.16				0.16				0.16				0.16
Master Protein	H3BJM0	Zinc finger protein Gfi-1 OS=Mus musculus OX=10090 GN=Gfi1 PE=1 SV=2	FALSE	2	1	1	1	1	489	53,1	8,91				0.16	0,297	1,64	1	1				0.16				0.16				0.16				0.16				0.16				0.16				0.16
Master Protein	P43680	Transcription factor SOX-18 OS=Mus musculus OX=10090 GN=Sox18 PE=1 SV=3	FALSE	5	1	1	1	1	377	40,9	7,69				0.16	0,297	0,00	1	1				0.16				0.16				0.16				0.16				0.16				0.16				0.16
Master Protein	Q1XE12	M144 protein OS=Murid herpesvirus 1 OX=10366 GN=m144 PE=4 SV=1	FALSE	3	1	1	1	1	386	42,9	8,69				0.16	0,297	0,00	1	1				0.16				0.16				0.16				0.16				0.16				0.16				0.16
Master Protein	D5ID16	DNA polymerase (Fragment) OS=Mus musculus cytomegalovirus 2 OX=752241 GN=DPOL PE=4 SV=1	FALSE	2	1	1	1	1	772	86,6	5,77				0.16				0.16	0,278	0,00	1	1				0.16				0.16				0.16				0.16				0.16				0.16
Master Protein	F6QF13	Glutamate receptor ionotropic, kainate 1 OS=Mus musculus OX=10090 GN=Grik1 PE=3 SV=3	FALSE	2	1	1	1	1	934	106,1	8,48				0.16				0.16				0.16	0,186	2,10	1	1				0.16				0.16				0.16				0.16				0.16
Master Protein	P21436	Envelope glycoprotein OS=Hortulanus murine leukemia virus OX=11799 GN=env PE=1 SV=1	FALSE	2	1	1	1	1	666	73,0	8,37				0.16				0.16				0.16	0,186	0,00	1	1				0.16				0.16				0.16				0.16				0.16
Master Protein	Q3UXJ3	Uncharacterized protein (Fragment) OS=Mus musculus OX=10090 GN=Hnrnpll PE=2 SV=1	FALSE	6,9672131147541	1	1	1	1	244	24,8	4,56				0.16	0,202	2,42	1	1				0.16				0.16				0.16				0.16				0.16				0.16				0.16
Master Protein	Q3U1J5	C-X-C motif chemokine OS=Mus musculus OX=10090 GN=Cxcl2 PE=2 SV=1	FALSE	12	1	1	1	1	100	10,6	9,14				0.16				0.16	0,278	1,87	1	1				0.16				0.16				0.16				0.16				0.16				0.16
Master Protein	Q8C830	Predicted gene, OTTMUSG00000004461 OS=Mus musculus OX=10090 GN=Triqk PE=2 SV=1	FALSE	23	1	3	1	1	100	11,5	8,81				0.16				0.16	0,278	2,17	1	3				0.16				0.16				0.16				0.16				0.16				0.16
Master Protein	A0A2C9F2D2	Annexin OS=Mus musculus OX=10090 GN=Anxa7 PE=1 SV=1	FALSE	5	2	3	2	1	485	52,2	5,52	0,171	3,80	2	2	0,190	2,61	1	1				0.16				0.16				0.16				0.16				0.16				0.16				0.16
Master Protein	P09405	Nucleolin OS=Mus musculus OX=10090 GN=Ncl PE=1 SV=2	FALSE	1	1	1	1	1	707	76,7	4,75	0,244	2,09	1	1				0.16				0.16				0.16				0.16				0.16				0.16				0.16				0.16
Master Protein	Q3UJC8	Uncharacterized protein C5orf34 homolog OS=Mus musculus OX=10090 PE=2 SV=1	FALSE	3	1	1	1	1	639	72,2	7,23	0,226	2,22	1	1				0.16				0.16				0.16				0.16				0.16				0.16				0.16				0.16
Master Protein	Q3UUN5	Uncharacterized protein OS=Mus musculus OX=10090 GN=Pten PE=2 SV=1	FALSE	2,7027027027027	1	1	1	1	407	46,9	6,79	0,310	1,77	1	1				0.16				0.16				0.16				0.16				0.16				0.16				0.16				0.16
Master Protein	Q921K9	B-cell CLL/lymphoma 7 protein family member B OS=Mus musculus OX=10090 GN=Bcl7b PE=1 SV=1	FALSE	5	1	1	1	1	202	22,2	4,75				0.16	0,231	2,10	1	1				0.16				0.16				0.16				0.16				0.16				0.16				0.16
Master Protein	G3UW60	MCG14773 OS=Mus musculus OX=10090 GN=Susd5 PE=1 SV=1	FALSE	2	1	1	1	1	619	66,8	4,93				0.16	0,250	2,04	1	1				0.16				0.16				0.16				0.16				0.16				0.16				0.16
Master Protein	Q9CYB0	E3 ubiquitin-protein ligase TRIM13 OS=Mus musculus OX=10090 GN=Trim13 PE=2 SV=1	FALSE	2	1	1	1	1	407	46,9	6,34				0.16	0,297	1,71	1	1				0.16				0.16				0.16				0.16				0.16				0.16				0.16
Master Protein	Q9DC13	Lysosomal membrane glycoprotein 1, isoform CRA_a OS=Mus musculus OX=10090 GN=Lamp1 PE=2 SV=1	FALSE	2,7027027027027	1	1	1	1	407	43,9	8,40				0.16	0,211	2,24	1	1				0.16				0.16				0.16				0.16				0.16				0.16				0.16
Master Protein	Q3UDE2	Tubulin--tyrosine ligase-like protein 12 OS=Mus musculus OX=10090 GN=Ttll12 PE=1 SV=1	FALSE	2	1	1	1	1	639	74,0	5,63				0.16				0.16	0,278	1,61	1	1				0.16				0.16				0.16				0.16				0.16				0.16
Master Protein	Q7TME2	Sperm-associated antigen 5 OS=Mus musculus OX=10090 GN=Spag5 PE=1 SV=1	FALSE	1	1	3	1	1	1165	129,9	4,96				0.16				0.16	0,278	0,00	1	3				0.16				0.16				0.16				0.16				0.16				0.16
Master Protein	Q5EBQ6	MCG10266, isoform CRA_a OS=Mus musculus OX=10090 GN=Rpl9 PE=1 SV=1	FALSE	8	2	2	2	1	192	21,9	9,95	0,181	3,63	2	2				0.16				0.16				0.16				0.16				0.16				0.16				0.16				0.16
Master Protein	Q60932	Voltage-dependent anion-selective channel protein 1 OS=Mus musculus OX=10090 GN=Vdac1 PE=1 SV=3	FALSE	22	5	20	5	1	296	32,3	8,43	0,056	28,12	5	10	0,052	25,39	5	10				0.16				0.16				0.16				0.16				0.16				0.16				0.16
Master Protein	A0A1S6GWJ8	Uncharacterized protein OS=Mus musculus OX=10090 GN=Hnrnpm PE=2 SV=1	FALSE	5	3	7	3	1	809	86,4	9,11	0,095	7,45	3	3	0,095	9,14	3	4				0.16				0.16				0.16				0.16				0.16				0.16				0.16
Master Protein	Q9JLB4	Cubilin OS=Mus musculus OX=10090 GN=Cubn PE=1 SV=3	FALSE	0,441622964394149	1	2	1	1	3623	398,8	5,76	0,313	0,00	1	1	0,297	0,00	1	1				0.16				0.16				0.16				0.16				0.16				0.16				0.16
Master Protein	Q3ZBS7	Uncharacterized protein OS=Bos taurus GN=VTN PE=2 SV=1	TRUE	3	1	1	1	1	476	53,5	6,28	0,313	1,76	1	1				0.16				0.16				0.16				0.16				0.16				0.16				0.16				0.16
Master Protein	D3Z750	Maestro heat-like repeat-containing protein family member 2A OS=Mus musculus OX=10090 GN=Mroh2a PE=1 SV=2	FALSE	0,357355568790947	1	1	1	1	1679	189,9	6,48	0,274	1,98	1	1				0.16				0.16				0.16				0.16				0.16				0.16				0.16				0.16
Master Protein	E9QLK3	BRCA1-associated ATM activator 1 OS=Mus musculus OX=10090 GN=Brat1 PE=1 SV=1	FALSE	1	1	1	1	1	867	93,8	5,53	0,273	2,00	1	1				0.16				0.16				0.16				0.16				0.16				0.16				0.16				0.16
Master Protein	G5E8G5	Prominin 1, isoform CRA_a OS=Mus musculus OX=10090 GN=Prom1 PE=1 SV=1	FALSE	1	1	1	1	1	867	97,1	6,58	0,313	1,73	1	1				0.16				0.16				0.16				0.16				0.16				0.16				0.16				0.16
Master Protein	Q7TMK9	Heterogeneous nuclear ribonucleoprotein Q OS=Mus musculus OX=10090 GN=Syncrip PE=1 SV=2	FALSE	2	1	1	1	1	623	69,6	8,59	0,216	2,33	1	1				0.16				0.16				0.16				0.16				0.16				0.16				0.16				0.16
Master Protein	P47911	60S ribosomal protein L6 OS=Mus musculus OX=10090 GN=Rpl6 PE=1 SV=3	FALSE	6	1	1	1	1	296	33,5	10,70				0.16	0,297	0,00	1	1				0.16				0.16				0.16				0.16				0.16				0.16				0.16
Master Protein	A0A1X9T6Z4	CPXV025 protein OS=Cowpox virus OX=10243 GN=VHR1 PE=4 SV=1	FALSE	3,1437125748503	1	1	1	1	668	77,1	5,49				0.16	0,297	0,00	1	1				0.16				0.16				0.16				0.16				0.16				0.16				0.16
Master Protein	O08821	Cytoplasmic dynein heavy chain (Fragment) OS=Mus musculus OX=10090 GN=Dync1h1 PE=2 SV=1	FALSE	14	1	1	1	1	213	23,7	7,58				0.16				0.16	0,278	0,00	1	1				0.16				0.16				0.16				0.16				0.16				0.16
Master Protein	Q9CWJ9	Bifunctional purine biosynthesis protein PURH OS=Mus musculus OX=10090 GN=Atic PE=1 SV=2	FALSE	3	1	1	1	1	592	64,2	6,76				0.16				0.16	0,278	0,00	1	1				0.16				0.16				0.16				0.16				0.16				0.16
Master Protein	Q9JK37	Myozenin-1 OS=Mus musculus OX=10090 GN=Myoz1 PE=1 SV=1	FALSE	14	1	1	1	1	296	31,4	8,65				0.16				0.16	0,215	2,58	1	1				0.16				0.16				0.16				0.16				0.16				0.16
Master Protein	A0A0J9YUI8	Glucokinase regulatory protein, isoform CRA_b OS=Mus musculus OX=10090 GN=Gckr PE=1 SV=1	FALSE	2	1	1	1	1	623	68,7	7,18				0.16				0.16	0,278	0,00	1	1				0.16				0.16				0.16				0.16				0.16				0.16
Master Protein	G3UWS7	Coiled-coil alpha-helical rod protein 1 OS=Mus musculus OX=10090 GN=Cchcr1 PE=1 SV=2	FALSE	2	1	1	1	1	867	98,5	6,98				0.16				0.16	0,278	0,00	1	1				0.16				0.16				0.16				0.16				0.16				0.16
Master Protein	Q3U343	Uncharacterized protein OS=Mus musculus OX=10090 GN=Zfp622 PE=2 SV=1	FALSE	4	1	1	1	1	476	53,4	6,21				0.16				0.16	0,278	2,31	1	1				0.16				0.16				0.16				0.16				0.16				0.16
Master Protein	Q80U19	Disheveled-associated activator of morphogenesis 2 OS=Mus musculus OX=10090 GN=Daam2 PE=1 SV=4	FALSE	0,986547085201794	1	1	1	1	1115	128,3	6,92				0.16				0.16	0,278	0,00	1	1				0.16				0.16				0.16				0.16				0.16				0.16
Master Protein	Q8BQM8	Echinoderm microtubule-associated protein-like 5 OS=Mus musculus OX=10090 GN=Eml5 PE=2 SV=2	FALSE	0,910470409711684	1	1	1	1	1977	220,0	7,80				0.16				0.16	0,278	0,00	1	1				0.16				0.16				0.16				0.16				0.16				0.16
Master Protein	Q8CFC7	CLK4-associating serine/arginine rich protein OS=Mus musculus OX=10090 GN=Clasrp PE=1 SV=3	FALSE	1	1	1	1	1	668	76,8	10,36				0.16				0.16	0,278	0,00	1	1				0.16				0.16				0.16				0.16				0.16				0.16
Master Protein	Q8VDS8	Syntaxin-18 OS=Mus musculus OX=10090 GN=Stx18 PE=1 SV=2	FALSE	12,874251497006	1	1	1	1	334	38,4	5,77				0.16				0.16	0,187	3,37	1	1				0.16				0.16				0.16				0.16				0.16				0.16
Master Protein	E9QM38	Solute carrier family 12 member 2 OS=Mus musculus OX=10090 GN=Slc12a2 PE=1 SV=1	FALSE	1	1	1	1	1	1206	130,6	6,52				0.16				0.16				0.16	0,186	2,15	1	1				0.16				0.16				0.16				0.16				0.16
Master Protein	F6UFZ5	PCF11 cleavage and polyadenylation factor subunit (Fragment) OS=Mus musculus OX=10090 GN=Pcf11 PE=1 SV=1	FALSE	0,880758807588076	1	1	1	1	1476	164,4	8,88				0.16				0.16				0.16	0,186	0,00	1	1				0.16				0.16				0.16				0.16				0.16
Master Protein	O41251	Env polyprotein OS=Rauscher murine leukemia virus OX=11938 PE=4 SV=1	FALSE	3	1	1	1	1	676	74,2	8,03				0.16				0.16				0.16	0,186	2,07	1	1				0.16				0.16				0.16				0.16				0.16
Master Protein	Q03311	Cholinesterase OS=Mus musculus OX=10090 GN=Bche PE=1 SV=2	FALSE	1	1	1	1	1	603	68,4	7,25				0.16				0.16				0.16	0,186	1,62	1	1				0.16				0.16				0.16				0.16				0.16
Master Protein	Q544J8	Antigen p97 (Melanoma associated) identified by monoclonal antibodies 133.2 and 96.5 OS=Mus musculus OX=10090 GN=Meltf PE=2 SV=1	FALSE	4,3360433604336	1	1	1	1	738	81,2	6,14				0.16				0.16				0.16	0,186	0,00	1	1				0.16				0.16				0.16				0.16				0.16
Master Protein	Q8R3C6	Probable RNA-binding protein 19 OS=Mus musculus OX=10090 GN=Rbm19 PE=1 SV=1	FALSE	1	1	1	1	1	952	106,0	6,57				0.16				0.16				0.16	0,186	0,00	1	1				0.16				0.16				0.16				0.16				0.16
Master Protein	Q50H33	BTB/POZ domain-containing protein KCTD8 OS=Mus musculus OX=10090 GN=Kctd8 PE=1 SV=1	FALSE	5	1	2	1	1	476	52,7	8,38				0.16	0,297	0,00	1	2				0.16				0.16				0.16				0.16				0.16				0.16				0.16
Master Protein	A0A212Q3W4	CPXV129 protein OS=Cowpox virus OX=10243 GN=CPXV129 PE=4 SV=1	FALSE	3	1	1	1	1	287	33,3	8,51				0.16				0.16	0,278	0,00	1	1				0.16				0.16				0.16				0.16				0.16				0.16
Master Protein	P62331	ADP-ribosylation factor 6 OS=Mus musculus OX=10090 GN=Arf6 PE=1 SV=2	FALSE	6	1	2	1	1	175	20,1	8,95	0,216	2,34	1	1	0,231	2,11	1	1				0.16				0.16				0.16				0.16				0.16				0.16				0.16
Master Protein	A2AP88	Zinc finger CCCH domain-containing protein 6 OS=Mus musculus OX=10090 GN=Zc3h6 PE=1 SV=1	FALSE	1	1	1	1	1	1177	131,2	6,99	0,313	0,00	1	1				0.16				0.16				0.16				0.16				0.16				0.16				0.16				0.16
Master Protein	Q8QZZ7	EKC/KEOPS complex subunit Tprkb OS=Mus musculus OX=10090 GN=Tprkb PE=1 SV=1	FALSE	10	1	1	1	1	175	19,5	7,39	0,273	2,00	1	1				0.16				0.16				0.16				0.16				0.16				0.16				0.16				0.16
Master Protein	Q80U16	Rho family-interacting cell polarization regulator 2 OS=Mus musculus OX=10090 GN=Ripor2 PE=1 SV=2	FALSE	1	1	1	1	1	1078	118,9	5,64				0.16	0,203	2,41	1	1				0.16				0.16				0.16				0.16				0.16				0.16				0.16
Master Protein	A2A8R7	Terminal uridylyltransferase 4 OS=Mus musculus OX=10090 GN=Zcchc11 PE=1 SV=1	FALSE	0,66747572815534	1	1	1	1	1648	185,0	8,19				0.16				0.16	0,278	0,00	1	1				0.16				0.16				0.16				0.16				0.16				0.16
Master Protein	E9PXF8	SET-binding factor 2 OS=Mus musculus OX=10090 GN=Sbf2 PE=1 SV=1	FALSE	1	1	1	1	1	1872	210,3	7,28				0.16				0.16				0.16	0,186	0,00	1	1				0.16				0.16				0.16				0.16				0.16
Master Protein	A2AH75	Kinesin family member 1B, isoform CRA_a OS=Mus musculus OX=10090 GN=Kif1b PE=1 SV=1	FALSE	0,956521739130435	1	1	1	1	1150	130,0	8,38				0.16				0.16				0.16	0,186	0,00	1	1				0.16				0.16				0.16				0.16				0.16
Master Protein	E0CY13	Ribosomal protein S6 kinase delta-1 (Fragment) OS=Mus musculus OX=10090 GN=Rps6kc1 PE=1 SV=1	FALSE	18	1	1	1	1	131	15,3	9,54				0.16				0.16				0.16	0,186	0,00	1	1				0.16				0.16				0.16				0.16				0.16
Master Protein	P14069	Protein S100-A6 OS=Mus musculus OX=10090 GN=S100a6 PE=1 SV=3	FALSE	8	1	8	1	1	89	10,0	5,48	0,095	7,71	1	4	0,095	7,60	1	4				0.16				0.16				0.16				0.16				0.16				0.16				0.16
Master Protein	Q8VH12	Olfactory receptor OS=Mus musculus OX=10090 GN=Olfr570 PE=2 SV=1	FALSE	6	1	3	1	1	312	35,2	8,75	0,147	4,11	1	2	0,297	0,00	1	1				0.16				0.16				0.16				0.16				0.16				0.16				0.16
Master Protein	Q9D1F5	MRN complex-interacting protein OS=Mus musculus OX=10090 GN=Mrnip PE=2 SV=1	FALSE	2	1	2	1	1	335	36,9	7,99	0,313	1,76	1	1	0,297	1,74	1	1				0.16				0.16				0.16				0.16				0.16				0.16				0.16
Master Protein	A0A0R4J1Y3	Probable tRNA N6-adenosine threonylcarbamoyltransferase OS=Mus musculus OX=10090 GN=Osgep PE=1 SV=1	FALSE	6	1	1	1	1	335	36,3	6,24	0,237	2,10	1	1				0.16				0.16				0.16				0.16				0.16				0.16				0.16				0.16
Master Protein	Q9CQ62	2,4-dienoyl-CoA reductase, mitochondrial OS=Mus musculus OX=10090 GN=Decr1 PE=1 SV=1	FALSE	3	1	1	1	1	335	36,2	8,95	0,199	2,53	1	1				0.16				0.16				0.16				0.16				0.16				0.16				0.16				0.16
Master Protein	A2AM97	Ribosomal protein 10 OS=Mus musculus OX=10090 GN=RP23-436K3.4-001 PE=4 SV=1	FALSE	5	1	1	1	1	214	24,6	10,08				0.16	0,209	2,37	1	1				0.16				0.16				0.16				0.16				0.16				0.16				0.16
Master Protein	B2RTG9	RIKEN cDNA 2810021B07 OS=Mus musculus OX=10090 GN=Mplkip PE=2 SV=1	FALSE	14	1	1	1	1	178	19,0	10,23				0.16	0,297	0,00	1	1				0.16				0.16				0.16				0.16				0.16				0.16				0.16
Master Protein	P63168	Dynein light chain 1, cytoplasmic OS=Mus musculus OX=10090 GN=Dynll1 PE=1 SV=1	FALSE	12	1	1	1	1	89	10,4	7,40				0.16	0,195	2,54	1	1				0.16				0.16				0.16				0.16				0.16				0.16				0.16
Master Protein	G3UYQ0	Septin-2 (Fragment) OS=Mus musculus OX=10090 GN=Sept2 PE=1 SV=1	FALSE	20	1	1	1	1	45	5,1	5,17				0.16				0.16				0.16	0,186	1,60	1	1				0.16				0.16				0.16				0.16				0.16
Master Protein	Q059U0	1-acyl-sn-glycerol-3-phosphate acyltransferase OS=Mus musculus OX=10090 GN=Agpat2 PE=1 SV=1	FALSE	10	1	1	1	1	278	31,0	8,88				0.16				0.16				0.16	0,186	0,00	1	1				0.16				0.16				0.16				0.16				0.16
Master Protein	Q9D4N0	MCG147429 OS=Mus musculus OX=10090 GN=4930597L12Rik PE=2 SV=1	FALSE	7	1	2	1	1	178	19,8	8,70				0.16	0,297	1,67	1	2				0.16				0.16				0.16				0.16				0.16				0.16				0.16
Master Protein	P51945	Cyclin-G1 OS=Mus musculus OX=10090 GN=Ccng1 PE=2 SV=2	FALSE	5	1	2	1	1	294	33,9	8,69				0.16				0.16				0.16	0,186	1,69	1	2				0.16				0.16				0.16				0.16				0.16
Master Protein	Q3UDS4	Uncharacterized protein OS=Mus musculus OX=10090 GN=Sqor PE=2 SV=1	FALSE	6	2	4	2	1	450	50,2	9,16	0,095	7,91	2	3	0,196	2,47	1	1				0.16				0.16				0.16				0.16				0.16				0.16				0.16
Master Protein	Q8BV79	TPR and ankyrin repeat-containing protein 1 OS=Mus musculus OX=10090 GN=Trank1 PE=2 SV=3	FALSE	0,800266755585195	2	2	2	1	2999	343,1	7,81	0,252	2,05	1	1				0.16	0,278	1,72	1	1				0.16				0.16				0.16				0.16				0.16				0.16
Master Protein	Q3UV71	Transmembrane and TPR repeat-containing protein 1 OS=Mus musculus OX=10090 GN=Tmtc1 PE=2 SV=2	FALSE	3	1	1	1	1	942	105,7	9,00	0,313	0,00	1	1				0.16				0.16				0.16				0.16				0.16				0.16				0.16				0.16
Master Protein	H3BJQ8	Glypican-5 OS=Mus musculus OX=10090 GN=Gpc5 PE=1 SV=1	FALSE	4	1	1	1	1	645	71,3	7,33	0,313	0,00	1	1				0.16				0.16				0.16				0.16				0.16				0.16				0.16				0.16
Master Protein	Q8K3N1	Chloride channel protein (Fragment) OS=Mus musculus OX=10090 GN=Clcn1 PE=2 SV=1	FALSE	2	1	1	1	1	890	98,2	7,71	0,313	0,00	1	1				0.16				0.16				0.16				0.16				0.16				0.16				0.16				0.16
Master Protein	E9PVB7	DNA-binding protein SATB OS=Mus musculus OX=10090 GN=Satb1 PE=1 SV=1	FALSE	1	1	1	1	1	795	89,0	6,64				0.16	0,297	0,00	1	1				0.16				0.16				0.16				0.16				0.16				0.16				0.16
Master Protein	Q542X7	Chaperonin subunit 2 (Beta), isoform CRA_a OS=Mus musculus OX=10090 GN=Cct2 PE=1 SV=1	FALSE	2	1	1	1	1	535	57,4	6,40				0.16	0,189	2,72	1	1				0.16				0.16				0.16				0.16				0.16				0.16				0.16
Master Protein	Q0KK56	Protein FAM184B OS=Mus musculus OX=10090 GN=Fam184b PE=2 SV=1	FALSE	1	1	1	1	1	942	107,5	5,78				0.16				0.16	0,278	0,00	1	1				0.16				0.16				0.16				0.16				0.16				0.16
Master Protein	A0A0R5RP23	Sodium channel protein OS=Mus musculus OX=10090 GN=Scn3a PE=2 SV=1	FALSE	0,564102564102564	1	2	1	1	1950	221,1	5,72	0,192	3,42	1	2				0.16				0.16				0.16				0.16				0.16				0.16				0.16				0.16
Master Protein	Q3V4C8	Uncharacterized protein (Fragment) OS=Mus musculus OX=10090 GN=Cilp2 PE=2 SV=1	FALSE	20	1	1	1	1	121	12,8	9,32	0,313	0,00	1	1				0.16				0.16				0.16				0.16				0.16				0.16				0.16				0.16
Master Protein	Q545N7	Creatine kinase, mitochondrial 1, ubiquitous, isoform CRA_a OS=Mus musculus OX=10090 GN=Ckmt1 PE=1 SV=1	FALSE	18	6	16	6	1	418	47,0	8,16	0,058	20,80	5	8	0,077	18,23	5	8				0.16				0.16				0.16				0.16				0.16				0.16				0.16
Master Protein	F8WHL2	Coatomer subunit alpha OS=Mus musculus OX=10090 GN=Copa PE=1 SV=1	FALSE	0,8110300081103	1	1	1	1	1233	139,3	7,58	0,253	2,05	1	1				0.16				0.16				0.16				0.16				0.16				0.16				0.16				0.16
Master Protein	G3UW39	Cytidine and dCMP deaminase domain-containing protein 1 OS=Mus musculus OX=10090 GN=Cdadc1 PE=1 SV=1	FALSE	2	1	1	1	1	525	59,1	7,65	0,313	0,00	1	1				0.16				0.16				0.16				0.16				0.16				0.16				0.16				0.16
Master Protein	P54775	26S proteasome regulatory subunit 6B OS=Mus musculus OX=10090 GN=Psmc4 PE=1 SV=2	FALSE	3	1	1	1	1	418	47,4	5,21	0,313	0,00	1	1				0.16				0.16				0.16				0.16				0.16				0.16				0.16				0.16
Master Protein	P62309	Small nuclear ribonucleoprotein G OS=Mus musculus OX=10090 GN=Snrpg PE=1 SV=1	FALSE	9	1	2	1	1	76	8,5	8,88	0,192	3,48	1	2				0.16				0.16				0.16				0.16				0.16				0.16				0.16				0.16
Master Protein	D3YXK0	Janus kinase and microtubule-interacting protein 2 OS=Mus musculus OX=10090 GN=Jakmip2 PE=1 SV=2	FALSE	2	2	3	2	1	820	96,3	5,97	0,299	1,80	1	1	0,297	1,65	1	1	0,278	0,00	1	1				0.16				0.16				0.16				0.16				0.16				0.16
Master Protein	A0A0R4J017	Teashirt homolog 3 OS=Mus musculus OX=10090 GN=Tshz3 PE=1 SV=1	FALSE	1	1	1	1	1	1081	118,6	7,03	0,313	1,76	1	1				0.16				0.16				0.16				0.16				0.16				0.16				0.16				0.16
Master Protein	B5X0E4	ATP-binding cassette sub-family B member 5 OS=Mus musculus OX=10090 GN=Abcb5 PE=2 SV=1	FALSE	0,876494023904383	1	1	1	1	1255	137,3	7,94	0,313	0,00	1	1				0.16				0.16				0.16				0.16				0.16				0.16				0.16				0.16
Master Protein	P05202	Aspartate aminotransferase, mitochondrial OS=Mus musculus OX=10090 GN=Got2 PE=1 SV=1	FALSE	3	1	1	1	1	430	47,4	9,00	0,192	3,15	1	1				0.16				0.16				0.16				0.16				0.16				0.16				0.16				0.16
Master Protein	Q3TIK0	Platelet-activating factor acetylhydrolase IB subunit alpha OS=Mus musculus OX=10090 GN=Pafah1b1 PE=2 SV=1	FALSE	3	1	1	1	1	410	46,8	7,37	0,199	2,56	1	1				0.16				0.16				0.16				0.16				0.16				0.16				0.16				0.16
Master Protein	Q9JMH6	Thioredoxin reductase 1, cytoplasmic OS=Mus musculus OX=10090 GN=Txnrd1 PE=1 SV=3	FALSE	3	1	1	1	1	613	67,0	7,44	0,313	0,00	1	1				0.16				0.16				0.16				0.16				0.16				0.16				0.16				0.16
Master Protein	Q5DTP8	MKIAA4074 protein (Fragment) OS=Mus musculus OX=10090 GN=Sipa1 PE=2 SV=1	FALSE	2	1	1	1	1	1099	118,5	6,68				0.16	0,297	0,00	1	1				0.16				0.16				0.16				0.16				0.16				0.16				0.16
Master Protein	V9GX76	Unconventional myosin-VI OS=Mus musculus OX=10090 GN=Myo6 PE=1 SV=1	FALSE	0,695517774343122	1	1	1	1	1294	149,1	8,46				0.16	0,297	1,72	1	1				0.16				0.16				0.16				0.16				0.16				0.16				0.16
Master Protein	Q32MD9	Cell adhesion molecule-related/down-regulated by oncogenes OS=Mus musculus OX=10090 GN=Cdon PE=1 SV=2	FALSE	2,16	1	1	1	1	1250	135,3	6,95				0.16				0.16	0,278	0,00	1	1				0.16				0.16				0.16				0.16				0.16				0.16
Master Protein	Q80TL6	MKIAA1042 protein (Fragment) OS=Mus musculus OX=10090 GN=mKIAA1042 PE=4 SV=1	FALSE	1	1	1	1	1	947	105,4	5,55				0.16				0.16	0,278	0,00	1	1				0.16				0.16				0.16				0.16				0.16				0.16
Master Protein	Q9CPT0	Apoptosis facilitator Bcl-2-like protein 14 OS=Mus musculus OX=10090 GN=Bcl2l14 PE=1 SV=1	FALSE	5	1	1	1	1	328	37,0	7,49				0.16				0.16				0.16	0,186	0,00	1	1				0.16				0.16				0.16				0.16				0.16
Master Protein	Q920P5	Adenylate kinase isoenzyme 5 OS=Mus musculus OX=10090 GN=Ak5 PE=1 SV=2	FALSE	1	1	7	1	1	562	63,3	5,29				0.16				0.16	0,165	3,63	1	7				0.16				0.16				0.16				0.16				0.16				0.16
Master Protein	Q8BJR6	Serine protease 27 OS=Mus musculus OX=10090 GN=Prss27 PE=2 SV=1	FALSE	10	1	2	1	1	328	35,8	8,28				0.16				0.16	0,278	0,00	1	2				0.16				0.16				0.16				0.16				0.16				0.16
Master Protein	P02668	Kappa-casein OS=Bos taurus GN=CSN3 PE=1 SV=1	TRUE	14	2	10	2	1	190	21,3	6,77				0.16				0.16	0,069	10,31	2	6	0,186	1,84	2	4				0.16				0.16				0.16				0.16				0.16
Master Protein	Q6ZWX6	Eukaryotic translation initiation factor 2 subunit 1 OS=Mus musculus OX=10090 GN=Eif2s1 PE=1 SV=3	FALSE	3	1	4	1	1	315	36,1	5,08	0,141	4,30	1	2	0,136	4,62	1	2				0.16				0.16				0.16				0.16				0.16				0.16				0.16
Master Protein	A0A2I3BPT9	NIPA-like protein 2 (Fragment) OS=Mus musculus OX=10090 GN=Nipal2 PE=4 SV=1	FALSE	43	1	2	1	1	71	7,9	9,06				0.16				0.16	0,278	0,00	1	1	0,169	2,43	1	1				0.16				0.16				0.16				0.16				0.16
Master Protein	P01787	Ig heavy chain V regions TEPC 15/S107/HPCM1/HPCM2/HPCM3 OS=Mus musculus OX=10090 PE=1 SV=1	FALSE	15	1	13	1	1	123	13,8	6,62	0,058	20,44	1	7	0,079	17,70	1	6				0.16				0.16				0.16				0.16				0.16				0.16				0.16
Master Protein	G3UWD7	MCG123152 OS=Mus musculus OX=10090 GN=Gm10269 PE=1 SV=1	FALSE	7	1	1	1	1	123	14,6	11,06	0,244	2,09	1	1				0.16				0.16				0.16				0.16				0.16				0.16				0.16				0.16
Master Protein	Q3TAJ3	Uncharacterized protein OS=Mus musculus OX=10090 GN=Jrk PE=2 SV=1	FALSE	4	1	3	1	1	557	62,5	8,79				0.16	0,247	2,06	1	1	0,207	2,65	1	1	0,186	0,00	1	1				0.16				0.16				0.16				0.16				0.16
Master Protein	Q8BMK4	Cytoskeleton-associated protein 4 OS=Mus musculus OX=10090 GN=Ckap4 PE=1 SV=2	FALSE	8	4	5	4	1	575	63,7	5,64	0,076	9,32	3	4	0,211	2,27	1	1				0.16				0.16				0.16				0.16				0.16				0.16				0.16
Master Protein	A0A0K2UNE8	Centrosomal protein 290 [Mus musculus] (Fragment) OS=Lepeophtheirus salmonis OX=72036 GN=Cep290 PE=4 SV=1	FALSE	2	2	2	2	1	1503	176,4	6,87				0.16	0,297	1,65	1	1	0,278	0,00	1	1				0.16				0.16				0.16				0.16				0.16				0.16
Master Protein	Q810B7	SLIT and NTRK-like protein 5 OS=Mus musculus OX=10090 GN=Slitrk5 PE=2 SV=1	FALSE	5	2	2	2	1	957	107,1	6,93				0.16	0,264	2,00	1	1	0,155	4,07	1	1				0.16				0.16				0.16				0.16				0.16				0.16
Master Protein	Q9JIA1	Leucine-rich glioma-inactivated protein 1 OS=Mus musculus OX=10090 GN=Lgi1 PE=1 SV=1	FALSE	3	1	1	1	1	557	63,6	8,02	0,313	1,77	1	1				0.16				0.16				0.16				0.16				0.16				0.16				0.16				0.16
Master Protein	Q9D4K1	Uncharacterized protein OS=Mus musculus OX=10090 GN=Tex21 PE=2 SV=1	FALSE	5	2	2	2	1	575	65,4	7,72				0.16				0.16				0.16	0,186	0,00	2	2				0.16				0.16				0.16				0.16				0.16
Master Protein	D3YWJ3	40S ribosomal protein S2 OS=Mus musculus OX=10090 GN=Rps2 PE=1 SV=1	FALSE	7	2	8	2	1	302	32,1	9,92	0,076	9,18	2	4	0,095	9,20	2	4				0.16				0.16				0.16				0.16				0.16				0.16				0.16
Master Protein	P50580	Proliferation-associated protein 2G4 OS=Mus musculus OX=10090 GN=Pa2g4 PE=1 SV=3	FALSE	2	1	3	1	1	394	43,7	6,86	0,171	3,76	1	2	0,218	2,14	1	1				0.16				0.16				0.16				0.16				0.16				0.16				0.16
Master Protein	Q8R2U7	Leucine-rich repeat-containing protein 42 OS=Mus musculus OX=10090 GN=Lrrc42 PE=1 SV=1	FALSE	2	1	2	1	1	421	47,9	7,40	0,220	2,26	1	1	0,297	0,00	1	1				0.16				0.16				0.16				0.16				0.16				0.16				0.16
Master Protein	B2RWU5	Abca7 protein OS=Mus musculus OX=10090 GN=Abca7 PE=2 SV=1	FALSE	0,876788186432857	1	2	1	1	2167	237,6	7,28	0,313	0,00	1	1	0,297	0,00	1	1				0.16				0.16				0.16				0.16				0.16				0.16				0.16
Master Protein	E9QNN1	ATP-dependent RNA helicase A OS=Mus musculus OX=10090 GN=Dhx9 PE=1 SV=1	FALSE	2	2	2	2	1	1384	149,6	6,83	0,183	3,54	1	1	0,196	2,51	1	1				0.16				0.16				0.16				0.16				0.16				0.16				0.16
Master Protein	Q8CJF7	Protein ELYS OS=Mus musculus OX=10090 GN=Ahctf1 PE=1 SV=1	FALSE	0,624164065983058	1	1	1	1	2243	247,5	6,55	0,281	1,91	1	1				0.16				0.16				0.16				0.16				0.16				0.16				0.16				0.16
Master Protein	A0A0M3U1B0	Synaptonemal complex protein 2-like OS=Mus musculus OX=10090 GN=Sycp2l PE=2 SV=1	FALSE	1	1	1	1	1	842	96,0	6,05	0,208	2,43	1	1				0.16				0.16				0.16				0.16				0.16				0.16				0.16				0.16
Master Protein	B9EKJ7	Tankyrase 1 binding protein 1 OS=Mus musculus OX=10090 GN=Tnks1bp1 PE=2 SV=1	FALSE	1	1	1	1	1	1720	181,7	4,87	0,313	0,00	1	1				0.16				0.16				0.16				0.16				0.16				0.16				0.16				0.16
Master Protein	D3YVV7	Neuro-oncological ventral antigen 2 OS=Mus musculus OX=10090 GN=Nova2 PE=1 SV=3	FALSE	2	1	1	1	1	556	55,6	8,43	0,313	1,70	1	1				0.16				0.16				0.16				0.16				0.16				0.16				0.16				0.16
Master Protein	P51885	Lumican OS=Mus musculus OX=10090 GN=Lum PE=1 SV=2	FALSE	8	1	1	1	1	338	38,2	6,43	0,203	2,49	1	1				0.16				0.16				0.16				0.16				0.16				0.16				0.16				0.16
Master Protein	Q5DTI2	ATPase, Ca++ transporting, cardiac muscle, slow twitch 2, isoform CRA_b (Fragment) OS=Mus musculus OX=10090 GN=Atp2a2 PE=2 SV=1	FALSE	1	1	1	1	1	1061	116,5	5,50	0,192	2,76	1	1				0.16				0.16				0.16				0.16				0.16				0.16				0.16				0.16
Master Protein	Q6P1E8	EF-hand calcium-binding domain-containing protein 6 OS=Mus musculus OX=10090 GN=Efcab6 PE=1 SV=2	FALSE	1	1	1	1	1	1516	175,7	8,87	0,299	1,81	1	1				0.16				0.16				0.16				0.16				0.16				0.16				0.16				0.16
Master Protein	Q91W40	Kinesin light chain 3 OS=Mus musculus OX=10090 GN=Klc3 PE=1 SV=1	FALSE	3	1	1	1	1	508	56,0	6,77	0,313	0,00	1	1				0.16				0.16				0.16				0.16				0.16				0.16				0.16				0.16
Master Protein	S4R208	Ankyrin-3 (Fragment) OS=Mus musculus OX=10090 GN=Ank3 PE=1 SV=1	FALSE	3	1	1	1	1	556	61,5	5,78	0,251	2,06	1	1				0.16				0.16				0.16				0.16				0.16				0.16				0.16				0.16
Master Protein	B2RR82	Intersectin-2 OS=Mus musculus OX=10090 GN=Itsn2 PE=1 SV=1	FALSE	0,712166172106825	1	1	1	1	1685	191,6	8,12				0.16	0,297	0,00	1	1				0.16				0.16				0.16				0.16				0.16				0.16				0.16
Master Protein	A6H611	Mitochondrial intermediate peptidase OS=Mus musculus OX=10090 GN=Mipep PE=1 SV=1	FALSE	5	1	1	1	1	711	80,8	7,15				0.16				0.16	0,278	0,00	1	1				0.16				0.16				0.16				0.16				0.16				0.16
Master Protein	C1KG51	Truncated profilaggrin/filaggrin flaky tail mutant form OS=Mus musculus OX=10090 GN=Flg PE=4 SV=1	FALSE	1,5625	1	1	1	1	1920	205,4	10,13				0.16				0.16	0,278	2,41	1	1				0.16				0.16				0.16				0.16				0.16				0.16
Master Protein	E9Q150	Segment polarity protein dishevelled homolog DVL-3 OS=Mus musculus OX=10090 GN=Dvl3 PE=1 SV=1	FALSE	5	1	1	1	1	699	76,3	6,70				0.16				0.16	0,171	3,55	1	1				0.16				0.16				0.16				0.16				0.16				0.16
Master Protein	E9Q600	Lysyl oxidase homolog 4 OS=Mus musculus OX=10090 GN=Loxl4 PE=1 SV=1	FALSE	2	1	1	1	1	758	84,9	7,99				0.16				0.16	0,278	0,00	1	1				0.16				0.16				0.16				0.16				0.16				0.16
Master Protein	F7D6J5	Sodium channel protein OS=Mus musculus OX=10090 GN=Scn8a PE=1 SV=2	FALSE	1	1	1	1	1	1988	226,0	6,25				0.16				0.16	0,278	0,00	1	1				0.16				0.16				0.16				0.16				0.16				0.16
Master Protein	E9QLW0	Potassium voltage gated channel, Shaw-related subfamily, member 2, isoform CRA_a OS=Mus musculus OX=10090 GN=Kcnc2 PE=1 SV=2	FALSE	2	1	1	1	1	642	70,5	7,69				0.16				0.16				0.16	0,186	0,00	1	1				0.16				0.16				0.16				0.16				0.16
Master Protein	G3UZV2	Interferon-activated gene 206 OS=Mus musculus OX=10090 GN=Ifi206 PE=1 SV=2	FALSE	4	1	1	1	1	921	100,2	8,56				0.16				0.16				0.16	0,091	3,38	1	1				0.16				0.16				0.16				0.16				0.16
Master Protein	P52734	FYVE, RhoGEF and PH domain-containing protein 1 OS=Mus musculus OX=10090 GN=Fgd1 PE=1 SV=2	FALSE	2,1875	1	1	1	1	960	106,3	6,58				0.16				0.16				0.16	0,186	0,00	1	1				0.16				0.16				0.16				0.16				0.16
Master Protein	Q6P1Y9	Exocyst complex component 1 OS=Mus musculus OX=10090 GN=Exoc1 PE=1 SV=1	FALSE	1	1	1	1	1	901	102,6	6,47				0.16				0.16				0.16	0,186	0,00	1	1				0.16				0.16				0.16				0.16				0.16
Master Protein	Q9DC29	ATP-binding cassette sub-family B member 6, mitochondrial OS=Mus musculus OX=10090 GN=Abcb6 PE=1 SV=1	FALSE	4	1	1	1	1	842	93,7	8,05				0.16				0.16				0.16	0,186	0,00	1	1				0.16				0.16				0.16				0.16				0.16
Master Protein	S4R1M2	Scaffold attachment factor B1 OS=Mus musculus OX=10090 GN=Safb PE=1 SV=1	FALSE	3	1	2	1	1	939	105,3	5,38				0.16				0.16	0,278	0,00	1	2				0.16				0.16				0.16				0.16				0.16				0.16
Master Protein	Q3U4G3	Xyloside xylosyltransferase 1 OS=Mus musculus OX=10090 GN=Xxylt1 PE=1 SV=2	FALSE	3,8265306122449	1	5	1	1	392	43,8	7,78	0,129	5,38	1	3	0,168	3,47	1	2				0.16				0.16				0.16				0.16				0.16				0.16				0.16
Master Protein	V9GX38	Uncharacterized protein OS=Mus musculus OX=10090 GN=Gm17190 PE=1 SV=1	FALSE	13	3	4	1	1	357	37,7	8,85	0,134	4,41	3	3	0,273	1,88	1	1				0.16				0.16				0.16				0.16				0.16				0.16				0.16
Master Protein	A0A2R8VJU7	RIKEN cDNA 4933413B09, isoform CRA_b OS=Mus musculus OX=10090 GN=Sept12 PE=4 SV=1	FALSE	6,1624649859944	1	1	1	1	357	40,8	7,84	0,313	0,00	1	1				0.16				0.16				0.16				0.16				0.16				0.16				0.16				0.16
Master Protein	O08999	Latent-transforming growth factor beta-binding protein 2 OS=Mus musculus OX=10090 GN=Ltbp2 PE=1 SV=2	FALSE	0,992829564258136	1	1	1	1	1813	195,7	5,29	0,313	0,00	1	1				0.16				0.16				0.16				0.16				0.16				0.16				0.16				0.16
Master Protein	Q8BYB9	Protein O-glucosyltransferase 1 OS=Mus musculus OX=10090 GN=Poglut1 PE=1 SV=2	FALSE	4	1	1	1	1	392	46,4	8,85				0.16	0,297	0,00	1	1				0.16				0.16				0.16				0.16				0.16				0.16				0.16
Master Protein	B4DRV0	cDNA FLJ58570, highly similar to Mus musculus leiomodin 2 (cardiac) (Lmod2), mRNA OS=Homo sapiens OX=9606 PE=2 SV=1	FALSE	2,9585798816568	1	1	1	1	507	56,9	9,33				0.16				0.16	0,278	2,06	1	1				0.16				0.16				0.16				0.16				0.16				0.16
Master Protein	B7ZCM9	Phospholipase A2 OS=Mus musculus OX=10090 GN=Gm28042 PE=4 SV=1	FALSE	3	1	1	1	1	1014	114,5	6,27				0.16				0.16	0,191	3,28	1	1				0.16				0.16				0.16				0.16				0.16				0.16
Master Protein	Q8R0K2	E3 ubiquitin-protein ligase TRIM31 OS=Mus musculus OX=10090 GN=Trim31 PE=1 SV=1	FALSE	3	1	1	1	1	507	57,1	7,85				0.16				0.16	0,278	2,06	1	1				0.16				0.16				0.16				0.16				0.16				0.16
Master Protein	Q8CHE4	PH domain leucine-rich repeat-containing protein phosphatase 1 OS=Mus musculus OX=10090 GN=Phlpp1 PE=1 SV=2	FALSE	2,7267338470658	1	1	1	1	1687	182,3	6,19				0.16				0.16	0,155	3,90	1	1				0.16				0.16				0.16				0.16				0.16				0.16
Master Protein	Q6IFT4	Rho GTPase-activating protein 20 OS=Mus musculus OX=10090 GN=Arhgap20 PE=1 SV=1	FALSE	1	1	1	1	1	1182	131,3	7,21				0.16				0.16				0.16	0,186	0,00	1	1				0.16				0.16				0.16				0.16				0.16
Master Protein	P14685	26S proteasome non-ATPase regulatory subunit 3 OS=Mus musculus OX=10090 GN=Psmd3 PE=1 SV=3	FALSE	3	2	7	2	1	530	60,7	8,44	0,128	5,42	1	3	0,180	3,42	2	3	0,278	0,00	1	1				0.16				0.16				0.16				0.16				0.16				0.16
Master Protein	P04745	Alpha-amylase 1 OS=Homo sapiens GN=AMY1A PE=1 SV=2	TRUE	13	4	6	4	1	511	57,7	6,93	0,107	6,09	3	3	0,136	4,64	2	2				0.16	0,186	2,14	1	1				0.16				0.16				0.16				0.16				0.16
Master Protein	A0A0R4J293	Protein-glutamine gamma-glutamyltransferase K OS=Mus musculus OX=10090 GN=Tgm1 PE=1 SV=1	FALSE	9	7	30	7	1	815	89,7	6,58	0,045	38,30	7	16	0,048	34,90	6	14				0.16				0.16				0.16				0.16				0.16				0.16				0.16
Master Protein	Q60930	Voltage-dependent anion-selective channel protein 2 OS=Mus musculus OX=10090 GN=Vdac2 PE=1 SV=2	FALSE	14	3	10	3	1	295	31,7	7,49	0,058	17,36	3	6	0,095	9,68	2	4				0.16				0.16				0.16				0.16				0.16				0.16				0.16
Master Protein	Q0VBK2	Keratin, type II cytoskeletal 80 OS=Mus musculus GN=Krt80 PE=2 SV=1	TRUE	9	4	7	4	1	452	50,6	6,27	0,066	12,64	4	5	0,139	4,43	2	2				0.16				0.16				0.16				0.16				0.16				0.16				0.16
Master Protein	Q3TI07	Uncharacterized protein OS=Mus musculus OX=10090 GN=Capn1 PE=1 SV=1	FALSE	1	1	4	1	1	713	82,1	5,87	0,133	4,64	1	2	0,136	4,69	1	2				0.16				0.16				0.16				0.16				0.16				0.16				0.16
Master Protein	Q8R1F1	Niban-like protein 1 OS=Mus musculus OX=10090 GN=Fam129b PE=1 SV=2	FALSE	1	1	3	1	1	749	84,8	5,94	0,196	2,71	1	1	0,150	3,67	1	2				0.16				0.16				0.16				0.16				0.16				0.16				0.16
Master Protein	P54071	Isocitrate dehydrogenase [NADP], mitochondrial OS=Mus musculus OX=10090 GN=Idh2 PE=1 SV=3	FALSE	2	1	2	1	1	452	50,9	8,69	0,192	2,96	1	1	0,196	2,50	1	1				0.16				0.16				0.16				0.16				0.16				0.16				0.16
Master Protein	Q02525	Zinc finger protein 39 OS=Mus musculus OX=10090 GN=Zfp39 PE=2 SV=2	FALSE	3	1	2	1	1	718	84,2	9,10	0,313	0,00	1	1	0,297	0,00	1	1				0.16				0.16				0.16				0.16				0.16				0.16				0.16
Master Protein	M9MMK0	Semaphorin-3B OS=Mus musculus OX=10090 GN=Sema3b PE=1 SV=1	FALSE	4	1	2	1	1	749	83,1	8,57				0.16	0,190	2,63	1	1				0.16	0,131	3,06	1	1				0.16				0.16				0.16				0.16				0.16
Master Protein	Q3TKR3	NACHT, LRR and PYD domains-containing protein 4C OS=Mus musculus OX=10090 GN=Nlrp4c PE=2 SV=1	FALSE	3	2	2	1	1	982	112,6	6,92				0.16	0,231	2,11	1	1				0.16	0,186	0,00	1	1				0.16				0.16				0.16				0.16				0.16
Master Protein	A2AQ19	RNA polymerase-associated protein RTF1 homolog OS=Mus musculus OX=10090 GN=Rtf1 PE=1 SV=1	FALSE	2,0979020979021	1	1	1	1	715	80,7	8,16	0,258	2,02	1	1				0.16				0.16				0.16				0.16				0.16				0.16				0.16				0.16
Master Protein	Q8VIG0-3	Isoform 3 of Zinc finger CCHC domain-containing protein 14 OS=Mus musculus OX=10090 GN=Zcchc14	FALSE	1	1	1	1	1	1022	107,7	8,59	0,237	2,12	1	1				0.16				0.16				0.16				0.16				0.16				0.16				0.16				0.16
Master Protein	O55222	Integrin-linked protein kinase OS=Mus musculus OX=10090 GN=Ilk PE=1 SV=2	FALSE	3	1	1	1	1	452	51,3	8,07				0.16	0,297	0,00	1	1				0.16				0.16				0.16				0.16				0.16				0.16				0.16
Master Protein	A2AI08	Taperin OS=Mus musculus OX=10090 GN=Tprn PE=1 SV=1	FALSE	3	1	1	1	1	749	80,0	7,09				0.16	0,297	0,00	1	1				0.16				0.16				0.16				0.16				0.16				0.16				0.16
Master Protein	Q9CY64	Biliverdin reductase A OS=Mus musculus OX=10090 GN=Blvra PE=1 SV=1	FALSE	4	1	1	1	1	295	33,5	7,02				0.16	0,297	1,68	1	1				0.16				0.16				0.16				0.16				0.16				0.16				0.16
Master Protein	A2AHG6	LARGE xylosyl- and glucuronyltransferase 2 OS=Mus musculus OX=10090 GN=Large2 PE=1 SV=1	FALSE	2	1	1	1	1	715	82,3	7,20				0.16				0.16	0,278	0,00	1	1				0.16				0.16				0.16				0.16				0.16				0.16
Master Protein	Q3TLJ3	Uncharacterized protein OS=Mus musculus OX=10090 GN=Rsl1d1 PE=2 SV=1	FALSE	3	1	1	1	1	452	50,4	10,01				0.16				0.16	0,278	0,00	1	1				0.16				0.16				0.16				0.16				0.16				0.16
Master Protein	A0A1Y7VL44	Tetratricopeptide repeat protein 7B OS=Mus musculus OX=10090 GN=Ttc7b PE=1 SV=1	FALSE	1	1	1	1	1	860	96,0	6,87				0.16				0.16	0,278	0,00	1	1				0.16				0.16				0.16				0.16				0.16				0.16
Master Protein	A2SW42	Zinc finger protein 462 OS=Mus musculus OX=10090 GN=Zfp462 PE=2 SV=1	FALSE	0,32	1	1	1	1	2500	283,2	7,34				0.16				0.16	0,278	0,00	1	1				0.16				0.16				0.16				0.16				0.16				0.16
Master Protein	Q3TIR3	Synembryn-A OS=Mus musculus OX=10090 GN=Ric8a PE=1 SV=2	FALSE	2	1	1	1	1	530	59,8	5,68				0.16				0.16	0,278	0,00	1	1				0.16				0.16				0.16				0.16				0.16				0.16
Master Protein	Q3UJZ7	Uncharacterized protein OS=Mus musculus OX=10090 GN=Nop56 PE=2 SV=1	FALSE	1	1	1	1	1	580	64,5	9,19				0.16				0.16	0,278	0,00	1	1				0.16				0.16				0.16				0.16				0.16				0.16
Master Protein	B5THE3	Sucrase-isomaltase OS=Mus musculus OX=10090 GN=Sis PE=2 SV=1	FALSE	1	1	1	1	1	1818	209,0	6,07				0.16				0.16				0.16	0,186	0,00	1	1				0.16				0.16				0.16				0.16				0.16
Master Protein	B9EI21	Zinc finger matrin type 3 OS=Mus musculus OX=10090 GN=Zmat3 PE=1 SV=1	FALSE	4	1	1	1	1	290	32,0	9,11				0.16				0.16				0.16	0,186	0,00	1	1				0.16				0.16				0.16				0.16				0.16
Master Protein	Q8CGN5	Perilipin-1 OS=Mus musculus OX=10090 GN=Plin1 PE=1 SV=2	FALSE	3,4816247582205	1	1	1	1	517	55,6	7,01				0.16				0.16				0.16	0,186	0,00	1	1				0.16				0.16				0.16				0.16				0.16
Master Protein	Q9ERH4	Nucleolar and spindle-associated protein 1 OS=Mus musculus OX=10090 GN=Nusap1 PE=1 SV=1	FALSE	3	1	1	1	1	427	48,5	9,89				0.16				0.16				0.16	0,186	0,00	1	1				0.16				0.16				0.16				0.16				0.16
Master Protein	Q8BFR5	Elongation factor Tu, mitochondrial OS=Mus musculus OX=10090 GN=Tufm PE=1 SV=1	FALSE	7	3	4	3	1	452	49,5	7,56	0,091	8,80	3	4				0.16				0.16				0.16				0.16				0.16				0.16				0.16				0.16
Master Protein	Q7TSF1	Desmoglein-1-beta OS=Mus musculus OX=10090 GN=Dsg1b PE=1 SV=1	FALSE	2	2	2	2	1	1060	114,4	4,84	0,133	4,43	2	2				0.16				0.16				0.16				0.16				0.16				0.16				0.16				0.16
Master Protein	Q3TLX1	Uncharacterized protein OS=Mus musculus OX=10090 GN=Nampt PE=2 SV=1	FALSE	6	2	2	2	1	491	55,4	7,15				0.16	0,136	4,53	2	2				0.16				0.16				0.16				0.16				0.16				0.16				0.16
Master Protein	Q91YM4	FAST kinase domain-containing protein 4 OS=Mus musculus OX=10090 GN=Tbrg4 PE=1 SV=1	FALSE	4	1	2	1	1	630	71,5	8,34				0.16				0.16	0,208	2,64	1	2				0.16				0.16				0.16				0.16				0.16				0.16
Master Protein	Q62181	Semaphorin-3C OS=Mus musculus OX=10090 GN=Sema3c PE=1 SV=2	FALSE	4	1	2	1	1	751	85,2	8,65				0.16				0.16	0,262	2,42	1	2				0.16				0.16				0.16				0.16				0.16				0.16
Master Protein	D3Z5V0	Dapper homolog 1 OS=Mus musculus OX=10090 GN=Dact1 PE=4 SV=1	FALSE	0,736196319018405	1	2	1	1	815	88,1	8,91				0.16				0.16				0.16	0,186	1,88	1	2				0.16				0.16				0.16				0.16				0.16
Master Protein	Q05769	Prostaglandin G/H synthase 2 OS=Mus musculus OX=10090 GN=Ptgs2 PE=1 SV=1	FALSE	4,3046357615894	1	1	1	1	604	69,0	7,37	0,313	0,00	1	1				0.16				0.16				0.16				0.16				0.16				0.16				0.16				0.16
Master Protein	O88492	Perilipin-4 OS=Mus musculus OX=10090 GN=Plin4 PE=1 SV=2	FALSE	1	1	1	1	1	1403	139,3	8,59				0.16				0.16	0,278	2,06	1	1				0.16				0.16				0.16				0.16				0.16				0.16
Master Protein	Q3V3Z6	Uncharacterized protein OS=Mus musculus OX=10090 GN=Nlrp10 PE=2 SV=1	FALSE	2,5260029717682	1	1	1	1	673	76,4	6,60				0.16				0.16	0,278	1,61	1	1				0.16				0.16				0.16				0.16				0.16				0.16
Master Protein	Q32MV9	Btla protein OS=Mus musculus OX=10090 GN=Btla PE=2 SV=1	FALSE	9	1	1	1	1	305	34,4	7,65	0,251	2,05	1	1				0.16				0.16				0.16				0.16				0.16				0.16				0.16				0.16
Master Protein	Q9DA48	Sperm acrosome membrane-associated protein 1 OS=Mus musculus OX=10090 GN=Spaca1 PE=1 SV=1	FALSE	6	1	1	1	1	305	33,3	4,48				0.16				0.16				0.16	0,186	0,00	1	1				0.16				0.16				0.16				0.16				0.16
Master Protein	Q499E0	BMP/retinoic acid-inducible neural-specific protein 3 OS=Mus musculus OX=10090 GN=Brinp3 PE=2 SV=2	FALSE	4	1	1	1	1	766	88,4	7,90				0.16				0.16	0,171	3,56	1	1				0.16				0.16				0.16				0.16				0.16				0.16
Master Protein	Q5UAK0-5	Isoform 5 of Mesoderm induction early response protein 1 OS=Mus musculus OX=10090 GN=Mier1	FALSE	6	1	1	1	1	330	37,3	5,31				0.16				0.16	0,278	0,00	1	1				0.16				0.16				0.16				0.16				0.16				0.16
Master Protein	B2M0S2	Secretory carrier-associated membrane protein OS=Mus musculus OX=10090 GN=Gm45927 PE=2 SV=1	FALSE	2	1	1	1	1	766	88,9	9,42				0.16				0.16				0.16	0,186	0,00	1	1				0.16				0.16				0.16				0.16				0.16
Master Protein	Q8BGR9	Ubiquitin-like domain-containing CTD phosphatase 1 OS=Mus musculus OX=10090 GN=Ublcp1 PE=1 SV=1	FALSE	4	1	1	1	1	318	36,8	6,46				0.16				0.16				0.16	0,186	1,68	1	1				0.16				0.16				0.16				0.16				0.16
Master Protein	Q7M6Y5	Deuterosome assembly protein 1 OS=Mus musculus OX=10090 GN=Deup1 PE=1 SV=3	FALSE	1	1	14	1	1	601	69,6	6,81				0.16				0.16	0,278	1,65	1	3	0,086	3,52	1	11				0.16				0.16				0.16				0.16				0.16
Master Protein	P26231	Catenin alpha-1 OS=Mus musculus OX=10090 GN=Ctnna1 PE=1 SV=1	FALSE	2	2	3	2	1	906	100,0	6,23	0,230	2,17	1	1	0,181	3,39	2	2				0.16				0.16				0.16				0.16				0.16				0.16				0.16
Master Protein	Q61704	Inter-alpha-trypsin inhibitor heavy chain H3 OS=Mus musculus OX=10090 GN=Itih3 PE=1 SV=3	FALSE	2	1	1	1	1	889	99,3	6,05				0.16	0,297	0,00	1	1				0.16				0.16				0.16				0.16				0.16				0.16				0.16
Master Protein	Q8BFU8	Vesicular glutamate transporter 3 OS=Mus musculus OX=10090 GN=Slc17a8 PE=2 SV=1	FALSE	2	1	1	1	1	601	66,1	6,46				0.16	0,297	0,00	1	1				0.16				0.16				0.16				0.16				0.16				0.16				0.16
Master Protein	E5D8G1	Polypeptide N-acetylgalactosaminyltransferase OS=Mus musculus OX=10090 GN=Galntl6 PE=1 SV=1	FALSE	2	1	1	1	1	601	69,7	7,33				0.16				0.16	0,278	0,00	1	1				0.16				0.16				0.16				0.16				0.16				0.16
Master Protein	A0A087WRI8	RIKEN cDNA 2310022A10 gene OS=Mus musculus OX=10090 GN=2310022A10Rik PE=1 SV=1	FALSE	4	1	1	1	1	397	43,1	10,26				0.16				0.16				0.16	0,186	0,00	1	1				0.16				0.16				0.16				0.16				0.16
Master Protein	A2AIV8	Caspase recruitment domain-containing protein 9 OS=Mus musculus OX=10090 GN=Card9 PE=1 SV=1	FALSE	3	1	1	1	1	536	62,4	5,73	0,196	2,69	1	1				0.16				0.16				0.16				0.16				0.16				0.16				0.16				0.16
Master Protein	P18052	Receptor-type tyrosine-protein phosphatase alpha OS=Mus musculus OX=10090 GN=Ptpra PE=1 SV=3	FALSE	2	1	2	1	1	829	93,6	7,05				0.16				0.16				0.16	0,186	0,00	1	2				0.16				0.16				0.16				0.16				0.16
Master Protein	E9Q3X0	Major vault protein OS=Mus musculus OX=10090 GN=Mvp PE=1 SV=1	FALSE	1	1	1	1	1	870	96,8	5,64	0,274	1,99	1	1				0.16				0.16				0.16				0.16				0.16				0.16				0.16				0.16
Master Protein	A2RTD1	Interleukin 6, isoform CRA_b OS=Mus musculus OX=10090 GN=Il6 PE=2 SV=1	FALSE	6	1	4	1	1	211	24,4	7,42				0.16				0.16				0.16				0.16	0,411	1,77	1	1				0.16	0,070	4,65	1	2	0,093	1,89	1	1				0.16
Master Protein	P57759	Endoplasmic reticulum resident protein 29 OS=Mus musculus OX=10090 GN=Erp29 PE=1 SV=2	FALSE	8,3969465648855	2	5	2	1	262	28,8	6,15				0.16				0.16	0,278	1,93	1	1				0.16	0,406	1,82	1	1				0.16	0,161	2,07	2	2	0,093	0,00	1	1				0.16
Master Protein	Q3TFQ8	Alpha-1,4 glucan phosphorylase OS=Mus musculus OX=10090 GN=Pygb PE=2 SV=1	FALSE	12	8	35	2	1	843	96,6	6,65	0,061	15,11	4	6	0,079	13,08	4	6	0,048	25,85	4	12	0,043	11,34	2	6	0,417	1,70	1	1	0,428	0,00	1	2	0,076	4,08	2	2				0.16				0.16
Master Protein	P10605	Cathepsin B OS=Mus musculus OX=10090 GN=Ctsb PE=1 SV=2	FALSE	48	18	242	18	1	339	37,3	5,91	0,017	83,58	10	28	0,023	74,92	7	27	0,038	35,59	7	14	0,014	55,85	8	24	0,007	72,43	10	26	0,056	37,11	8	16	0,033	25,46	5	12	0,031	18,10	4	10	0,028	44,66	7	17	0,005	54,74
Master Protein	Q8BRC6	Cilia- and flagella-associated protein 91 OS=Mus musculus OX=10090 GN=Maats1 PE=1 SV=3	FALSE	1	1	12	1	1	783	91,6	6,83				0.16	0,263	2,01	1	2				0.16	0,186	0,00	1	6	0,380	2,00	1	1	0,428	0,00	1	1	0,161	0,00	1	2				0.16				0.16
Master Protein	Q3TMX5	Arginine-rich, mutated in early stage tumors, isoform CRA_b OS=Mus musculus OX=10090 GN=Manf PE=1 SV=1	FALSE	18	3	13	3	1	179	20,4	8,25	0,095	7,48	1	3				0.16	0,119	5,00	2	3	0,186	1,63	1	1	0,323	2,08	1	1				0.16	0,052	5,65	2	3	0,093	1,73	2	2				0.16
Master Protein	P99029	Peroxiredoxin-5, mitochondrial OS=Mus musculus OX=10090 GN=Prdx5 PE=1 SV=2	FALSE	45	10	331	10	1	210	21,9	8,85	0,009	164,55	9	59	0,008	140,90	8	51	0,000	81,81	9	34	0,014	44,83	7	20	0,006	94,38	7	36	0,005	66,15	5	25	0,009	75,84	7	34	0,006	58,91	6	26	0,060	19,82	4	9	0,075	12,77
Master Protein	Q6PDL0	Cytoplasmic dynein 1 light intermediate chain 2 OS=Mus musculus OX=10090 GN=Dync1li2 PE=1 SV=2	FALSE	3	1	15	1	1	492	54,2	6,28	0,133	4,54	1	3	0,101	7,03	1	3	0,257	2,45	1	2				0.16	0,128	6,66	1	3	0,150	6,56	1	3	0,161	0,00	1	1				0.16				0.16
Master Protein	Q9JI82	EPCS50 OS=Mus musculus OX=10090 GN=Pfpl PE=2 SV=1	FALSE	3	2	3	2	1	752	83,9	6,43	0,313	0,00	1	1				0.16				0.16				0.16				0.16				0.16				0.16				0.16	0,364	1,86	1	1
Master Protein	Q497J0	MCG130175, isoform CRA_b OS=Mus musculus OX=10090 GN=BC100530 PE=1 SV=1	FALSE	24	2	7	2	1	97	11,0	6,79				0.16				0.16				0.16				0.16	0,264	2,51	1	1				0.16	0,043	9,13	2	4	0,054	3,68	1	2				0.16
Master Protein	Q8R0H9	ADP-ribosylation factor-binding protein GGA1 OS=Mus musculus OX=10090 GN=Gga1 PE=1 SV=1	FALSE	6	2	5	2	1	635	69,9	5,27				0.16	0,218	2,14	1	1				0.16				0.16	0,417	0,00	1	1				0.16	0,161	0,00	1	1	0,093	0,00	1	2				0.16
Master Protein	P63325	40S ribosomal protein S10 OS=Mus musculus OX=10090 GN=Rps10 PE=1 SV=1	FALSE	32	5	10	5	1	165	18,9	10,15	0,129	5,38	2	2				0.16				0.16				0.16	0,380	1,99	1	1				0.16	0,052	5,52	3	3	0,051	3,73	3	4				0.16
Master Protein	P63242	Eukaryotic translation initiation factor 5A-1 OS=Mus musculus OX=10090 GN=Eif5a PE=1 SV=2	FALSE	15	2	27	1	1	154	16,8	5,24	0,058	17,71	2	6	0,095	9,57	2	4	0,048	13,78	2	5	0,131	3,10	1	2	0,303	2,19	1	1				0.16	0,037	11,94	1	5	0,051	4,66	1	4				0.16
Master Protein	Q7TMM9	Tubulin beta-2A chain OS=Mus musculus OX=10090 GN=Tubb2a PE=1 SV=1	FALSE	32	12	78	1	1	445	49,9	4,89	0,010	132,67	11	42	0,010	97,49	9	31				0.16				0.16	0,174	3,85	1	1	0,240	3,85	1	1	0,133	2,56	1	1	0,093	2,07	1	1				0.16
Master Protein	A6ZI44	Fructose-bisphosphate aldolase OS=Mus musculus OX=10090 GN=Aldoa PE=1 SV=1	FALSE	62,200956937799	26	553	22	1	418	45,1	7,91	0,009	241,13	17	81	0,005	191,24	14	71	0,000	233,92	15	85	0,014	66,81	17	29	0,000	181,88	17	61	0,000	135,19	15	53	0,000	95,89	15	43	0,000	74,01	13	37	0,005	53,81	11	20	0,036	51,80
Master Protein	Q542G9	Annexin OS=Mus musculus OX=10090 GN=Anxa2 PE=1 SV=1	FALSE	35,693215339233	14	270	14	1	339	38,7	7,69	0,000	396,36	14	116	0,000	347,70	14	113	0,096	8,36	2	4	0,043	16,62	3	9	0,138	4,96	1	2	0,422	2,05	1	1	0,033	23,93	4	13	0,033	16,66	2	9				0.16
Master Protein	P21550	Beta-enolase OS=Mus musculus OX=10090 GN=Eno3 PE=1 SV=3	FALSE	27	8	101	4	1	434	47,0	7,18	0,043	57,57	2	16	0,050	29,31	3	10	0,008	54,68	4	21	0,142	2,75	1	1	0,060	29,36	3	9	0,071	24,07	3	8	0,036	21,21	3	10	0,031	18,29	2	8	0,060	22,76	2	6	0,067	23,04
Master Protein	P97358	TATA box-binding protein-associated factor RNA polymerase I subunit B OS=Mus musculus OX=10090 GN=Taf1b PE=1 SV=2	FALSE	2	1	15	1	1	586	67,9	8,03	0,253	2,04	1	1				0.16	0,278	0,00	1	2				0.16	0,174	4,13	1	2	0,422	2,07	1	2	0,161	0,00	1	1	0,093	0,00	1	5	0,367	0,00	1	1
Master Protein	D3Z3A8	Unconventional myosin-IXa OS=Mus musculus OX=10090 GN=Myo9a PE=1 SV=1	FALSE	0,418091980235652	1	3	1	1	2631	301,6	8,90				0.16				0.16				0.16				0.16				0.16				0.16				0.16				0.16	0,367	0,00	1	1	0,298	0,00
Master Protein	J9JI28	von Willebrand factor A domain-containing 3B OS=Mus musculus OX=10090 GN=Vwa3b PE=4 SV=1	FALSE	1	1	4	1	1	736	84,7	5,91				0.16	0,273	1,90	1	1				0.16				0.16				0.16				0.16				0.16				0.16	0,367	1,73	1	1	0,217	3,75
Master Protein	Q6PAL0	BEN domain-containing protein 3 OS=Mus musculus OX=10090 GN=Bend3 PE=1 SV=1	FALSE	1	1	3	1	1	825	94,1	5,55				0.16				0.16				0.16				0.16				0.16				0.16				0.16				0.16	0,367	0,00	1	1	0,298	0,00
Master Protein	J3QPU5	Coiled-coil glutamate-rich protein 2 OS=Mus musculus OX=10090 GN=Ccer2 PE=4 SV=1	FALSE	6,2043795620438	1	4	1	1	274	30,7	4,91	0,313	0,00	1	1				0.16				0.16				0.16				0.16				0.16				0.16				0.16	0,367	0,00	1	1	0,298	0,00
Master Protein	Q7TN08	Dapper homolog 2 OS=Mus musculus OX=10090 GN=Dact2 PE=1 SV=2	FALSE	3	2	5	2	1	757	81,6	8,91				0.16				0.16	0,278	1,60	1	1				0.16				0.16				0.16				0.16				0.16	0,367	0,00	1	2	0,298	0,00
Master Protein	A0A1W2P6Q8	Predicted gene 9040 OS=Mus musculus OX=10090 GN=Gm9044 PE=4 SV=1	FALSE	2	1	15	1	1	802	92,0	8,02	0,107	6,19	1	4	0,079	10,97	1	7				0.16				0.16				0.16				0.16				0.16				0.16	0,318	2,11	1	2	0,298	0,00
Master Protein	D3Z5F7	BCL2L2-PABPN1 readthrough OS=Mus musculus OX=10090 GN=Gm20521 PE=4 SV=1	FALSE	9	1	5	1	1	333	37,2	8,40				0.16				0.16	0,278	0,00	1	1				0.16	0,135	5,61	1	2	0,302	2,81	1	1				0.16	0,093	0,00	1	1				0.16
Master Protein	B4E2M9	cDNA FLJ54777, moderately similar to Mus musculus exonuclease domain containing 1 (Exod1), mRNA OS=Homo sapiens OX=9606 PE=2 SV=1	FALSE	5	1	8	1	1	426	47,1	8,82	0,123	5,60	1	2	0,297	0,00	1	2				0.16				0.16	0,138	5,06	1	2	0,323	2,58	1	1				0.16	0,093	0,00	1	1				0.16
Master Protein	Q3UC32	Actin-related protein 2/3 complex subunit 5 OS=Mus musculus OX=10090 GN=Arpc5 PE=2 SV=1	FALSE	24	3	53	1	1	151	16,3	5,40	0,056	21,82	2	8	0,086	10,27	1	4	0,098	7,71	1	3	0,046	9,01	1	5	0,079	15,15	2	7	0,110	10,60	2	5	0,043	9,68	1	5	0,041	8,45	1	4	0,142	6,22	2	3	0,154	6,82
Master Protein	Q3TNC8	Uncharacterized protein OS=Mus musculus OX=10090 GN=Ctsl PE=2 SV=1	FALSE	29	13	145	13	1	334	37,5	6,83	0,044	51,62	7	18	0,045	41,71	7	15	0,017	37,85	9	15	0,014	41,68	6	18	0,007	58,68	8	20	0,071	24,57	6	9	0,014	37,88	9	16	0,033	15,93	7	9	0,060	14,71	4	7	0,067	13,35
Master Protein	P02535	Keratin, type I cytoskeletal 10 OS=Mus musculus OX=10090 GN=Krt10 PE=1 SV=3	FALSE	16	15	2134	1	1	570	57,7	5,11	0,000	696,89	14	266	0,000	673,41	14	270	0,000	348,37	12	148	0,000	417,84	11	207	0,000	431,65	9	175	0,000	414,09	8	174	0,000	319,69	8	154	0,000	262,73	8	138	0,000	448,00	9	187	0,000	409,89
Master Protein	B1ASU9	Serine/threonine-protein kinase tousled-like 2 OS=Mus musculus OX=10090 GN=Tlk2 PE=1 SV=1	FALSE	2	1	2	1	1	750	85,3	8,43				0.16				0.16				0.16				0.16				0.16				0.16				0.16				0.16				0.16	0,298	0,00
Master Protein	E9Q8T7	Dynein heavy chain 1, axonemal OS=Mus musculus OX=10090 GN=Dnah1 PE=1 SV=1	FALSE	0,235294117647059	1	18	1	1	4250	486,8	5,57	0,281	1,89	1	1				0.16	0,278	1,69	1	2	0,186	1,70	1	2	0,177	3,77	1	2	0,240	3,84	1	2	0,161	1,67	1	3	0,093	1,65	1	3	0,240	3,57	1	2
Master Protein	I6L9I7	Cbx3 protein OS=Mus musculus OX=10090 GN=Cbx3 PE=2 SV=1	FALSE	7	1	48	1	1	183	20,7	5,33	0,095	7,34	1	4	0,120	6,10	1	3	0,096	8,45	1	7	0,046	7,70	1	6	0,155	4,51	1	2	0,150	6,51	1	5	0,078	3,45	1	2	0,093	1,67	1	3	0,110	8,21	1	5	0,154	6,16
Master Protein	P70248	Unconventional myosin-If OS=Mus musculus OX=10090 GN=Myo1f PE=1 SV=1	FALSE	1	1	6	1	1	1099	125,9	8,92	0,313	0,00	1	1				0.16	0,278	0,00	1	1	0,186	0,00	1	1	0,417	0,00	1	1	0,428	0,00	1	1				0.16	0,093	0,00	1	1				0.16
Master Protein	B2RWU2	Immunodeficiency virus type I enhancer binding protein 2 OS=Mus musculus OX=10090 GN=Hivep2 PE=2 SV=1	FALSE	1	2	3	1	1	2430	266,6	6,96				0.16				0.16				0.16				0.16	0,417	0,00	1	1	0,428	0,00	1	1				0.16	0,093	0,00	1	1				0.16
Master Protein	Q64467	Glyceraldehyde-3-phosphate dehydrogenase, testis-specific OS=Mus musculus OX=10090 GN=Gapdhs PE=1 SV=1	FALSE	7	3	102	2	1	440	47,6	7,88	0,045	45,94	1	15	0,037	42,48	1	14	0,196	2,82	2	3	0,046	9,64	1	4	0,036	47,45	2	17	0,043	45,65	1	16	0,036	15,89	1	7	0,041	13,35	1	7	0,060	14,86	1	6	0,067	14,37
Master Protein	Q9BYR4	Keratin-associated protein 4-3 OS=Homo sapiens GN=KRTAP4-3 PE=2 SV=2	TRUE	12	2	5	2	1	195	20,5	7,94				0.16				0.16				0.16				0.16				0.16				0.16				0.16				0.16	0,212	3,84	2	2	0,154	6,08
Master Protein	Q3LI72	Keratin-associated protein 19-5 OS=Homo sapiens GN=KRTAP19-5 PE=2 SV=1	TRUE	22	1	6	1	1	72	7,6	8,13				0.16				0.16				0.16				0.16				0.16				0.16				0.16				0.16	0,131	6,54	1	3	0,154	6,30
Master Protein	A0A1W2P6X3	Formin-like protein 1 OS=Mus musculus OX=10090 GN=Fmnl1 PE=1 SV=1	FALSE	2	2	5	2	1	1100	122,6	5,88				0.16				0.16				0.16	0,186	0,00	1	1				0.16	0,428	1,67	1	1	0,161	1,68	1	2	0,093	0,00	1	1				0.16
Master Protein	Q3TRJ4	Keratin, type I cytoskeletal 26 OS=Mus musculus OX=10090 GN=Krt26 PE=2 SV=1	FALSE	12	3	23	3	1	462	51,1	4,84	0,058	18,37	2	9	0,079	13,85	1	7				0.16				0.16				0.16				0.16				0.16				0.16	0,114	7,01	2	4	0,199	4,44
Master Protein	Q62422	Osteoclast-stimulating factor 1 OS=Mus musculus OX=10090 GN=Ostf1 PE=1 SV=2	FALSE	29	5	42	5	1	215	23,8	5,68	0,062	13,99	2	5	0,095	8,20	1	4	0,140	4,32	2	2	0,043	11,36	3	7	0,079	14,11	4	6	0,225	4,36	2	2	0,037	12,45	3	8	0,093	0,00	2	3	0,168	5,32	2	2	0,190	4,79
Master Protein	F8WID5	Tropomyosin alpha-1 chain OS=Mus musculus OX=10090 GN=Tpm1 PE=1 SV=1	FALSE	19	8	55	1	1	326	37,4	4,72	0,045	37,20	4	14	0,073	19,25	2	8	0,048	15,31	3	5	0,043	11,71	4	7	0,092	11,67	2	5	0,139	7,43	1	4	0,044	7,34	3	5	0,093	2,13	2	2	0,339	2,04	1	1	0,154	6,41
Master Protein	E9PZF0	Nucleoside diphosphate kinase OS=Mus musculus OX=10090 GN=Gm20390 PE=3 SV=1	FALSE	57	11	167	4	1	267	30,2	8,72	0,045	50,23	6	19	0,037	44,46	5	19	0,048	26,99	6	15	0,049	7,31	2	4	0,007	80,45	9	34	0,034	53,14	4	21	0,033	24,94	7	15	0,041	12,15	4	10	0,060	23,30	3	9	0,106	10,86
Master Protein	A2A447	Reproductive homeobox 2B OS=Mus musculus OX=10090 GN=Rhox2b PE=4 SV=1	FALSE	18,848167539267	1	5	1	1	191	21,0	5,00				0.16				0.16				0.16				0.16				0.16				0.16				0.16				0.16	0,078	12,97	1	4	0,298	0,00
Master Protein	Q9BYR8	Keratin-associated protein 3-1 OS=Homo sapiens GN=KRTAP3-1 PE=1 SV=1	TRUE	17	1	14	1	1	98	10,5	6,40				0.16				0.16				0.16				0.16				0.16				0.16				0.16				0.16	0,060	18,52	1	7	0,067	17,96
Master Protein	P17751	Triosephosphate isomerase OS=Mus musculus OX=10090 GN=Tpi1 PE=1 SV=4	FALSE	64	16	421	16	1	299	32,2	5,74	0,009	174,05	10	59	0,005	166,12	10	60	0,000	79,53	11	32	0,014	54,99	5	24	0,000	196,73	12	70	0,000	148,36	8	53	0,009	71,16	8	30	0,008	44,33	8	22	0,005	53,01	5	17	0,040	46,79
Master Protein	F6ZJR3	Oocyte maturation, alpha (Fragment) OS=Mus musculus OX=10090 GN=Omt2a PE=4 SV=2	FALSE	9	1	28	1	1	104	12,2	9,17	0,068	12,12	1	7	0,142	4,40	1	8				0.16	0,186	0,00	1	1				0.16				0.16				0.16				0.16	0,367	0,00	1	4	0,249	2,17
Master Protein	Q7Z794	Keratin, type II cytoskeletal 1b OS=Homo sapiens GN=KRT77 PE=2 SV=3	TRUE	36	20	998	14	1	578	61,9	5,99	0,000	429,34	17	155	0,000	389,45	17	153	0,000	185,92	3	73	0,000	230,20	4	100	0,000	159,21	3	62	0,000	169,12	3	65	0,000	168,27	4	69	0,000	129,91	4	72	0,000	173,81	5	68	0,000	176,32
Master Protein	Q9BYR9	Keratin-associated protein 2-4 OS=Homo sapiens GN=KRTAP2-4 PE=2 SV=1	TRUE	25,78125	2	21	2	1	128	13,5	7,87				0.16				0.16				0.16	0,185	2,39	1	1				0.16				0.16				0.16				0.16	0,048	37,08	2	10	0,067	30,89
Master Protein	Q9NSB4	Keratin, type II cuticular Hb2 OS=Homo sapiens GN=KRT82 PE=1 SV=3	TRUE	20	9	34	6	1	513	56,6	6,74				0.16				0.16				0.16				0.16				0.16				0.16				0.16				0.16	0,028	50,81	8	22	0,067	27,25
Master Protein	A3KGU9	Spectrin alpha chain, non-erythrocytic 1 OS=Mus musculus OX=10090 GN=Sptan1 PE=1 SV=2	FALSE	0,520416333066453	1	21	1	1	2498	287,4	5,35	0,246	2,08	1	1	0,231	2,11	1	1	0,278	0,00	1	2	0,186	0,00	1	5	0,174	4,07	1	2	0,422	2,05	1	2	0,161	2,02	1	2	0,093	2,14	1	3	0,350	2,00	1	1	0,252	2,10
Master Protein	Q3UEQ9	Aminoadipate-semialdehyde synthase OS=Mus musculus OX=10090 GN=Aass PE=1 SV=1	FALSE	1	1	2	1	1	926	102,9	6,87				0.16				0.16				0.16				0.16				0.16				0.16				0.16				0.16				0.16	0,298	1,68
Master Protein	D3YY21	Nuclear GTPase SLIP-GC OS=Mus musculus OX=10090 GN=Nuggc PE=4 SV=1	FALSE	2	1	2	1	1	812	92,8	8,98				0.16				0.16				0.16				0.16				0.16				0.16				0.16				0.16				0.16	0,298	0,00
Master Protein	E9PY39	TMEM189-UBE2V1 readthrough OS=Mus musculus OX=10090 GN=Gm20431 PE=4 SV=1	FALSE	5	2	19	2	1	371	42,1	6,76	0,192	2,78	1	1				0.16	0,155	4,07	2	3				0.16	0,084	12,41	2	6	0,135	7,74	2	4	0,161	0,00	1	1	0,093	0,00	1	1	0,143	5,91	1	3
Master Protein	Q71LX8	Heat shock protein 84b OS=Mus musculus OX=10090 GN=Hsp90ab1 PE=1 SV=1	FALSE	27	21	131	12	1	724	83,2	5,03	0,010	107,48	19	39	0,023	94,79	19	39	0,069	10,26	4	5				0.16	0,060	30,57	7	11	0,073	15,07	6	7	0,033	22,42	6	13	0,041	7,92	3	4	0,188	4,28	2	2	0,220	3,68
Master Protein	P63101	14-3-3 protein zeta/delta OS=Mus musculus OX=10090 GN=Ywhaz PE=1 SV=1	FALSE	31	9	229	8	1	245	27,8	4,79	0,010	122,98	8	41	0,010	105,34	8	36	0,048	27,53	6	11	0,014	33,22	5	13	0,007	71,63	7	27	0,043	45,64	5	18	0,009	52,70	7	27	0,008	37,03	7	19	0,090	11,91	3	4	0,099	11,72
Master Protein	Q0GGX2	Zinc finger protein 541 OS=Mus musculus OX=10090 GN=Znf541 PE=1 SV=1	FALSE	1	1	2	1	1	1363	148,2	7,42				0.16				0.16				0.16				0.16				0.16				0.16				0.16				0.16				0.16
Master Protein	P34927	Asialoglycoprotein receptor 1 OS=Mus musculus OX=10090 GN=Asgr1 PE=1 SV=4	FALSE	5	1	3	1	1	284	32,6	6,44				0.16				0.16				0.16	0,186	0,00	1	1				0.16				0.16				0.16				0.16				0.16
Master Protein	Q14AQ2	Rab interacting lysosomal protein OS=Mus musculus OX=10090 GN=Rilp PE=1 SV=1	FALSE	14	2	3	2	1	369	41,1	5,33				0.16				0.16				0.16	0,186	0,00	1	1				0.16				0.16				0.16				0.16				0.16
Master Protein	P05201	Aspartate aminotransferase, cytoplasmic OS=Mus musculus OX=10090 GN=Got1 PE=1 SV=3	FALSE	3	1	5	1	1	413	46,2	7,14	0,193	2,72	1	1				0.16	0,278	1,94	1	1	0,186	2,20	1	1				0.16				0.16				0.16				0.16				0.16
Master Protein	G3X8W2	Resistin-like alpha OS=Mus musculus OX=10090 GN=Retnla PE=1 SV=1	FALSE	10	1	6	1	1	138	15,1	7,66				0.16				0.16	0,099	6,17	1	3	0,186	0,00	1	1				0.16				0.16				0.16				0.16				0.16
Master Protein	P05524-2	Isoform 1 of Fibroblast growth factor 3 OS=Mus musculus OX=10090 GN=Fgf3	FALSE	6	1	2	1	1	273	29,9	11,08				0.16				0.16				0.16				0.16				0.16				0.16				0.16				0.16				0.16
Master Protein	Q6ZWQ0	Nesprin-2 OS=Mus musculus OX=10090 GN=Syne2 PE=1 SV=2	FALSE	0,596450392784405	2	2	2	1	6874	782,2	5,33				0.16				0.16				0.16				0.16				0.16				0.16				0.16				0.16				0.16
Master Protein	Q5SW83	ARP2 actin-related protein 2 homolog (Yeast) OS=Mus musculus OX=10090 GN=Actr2 PE=1 SV=1	FALSE	6	2	7	2	1	394	44,7	6,74	0,313	1,69	1	1	0,136	4,78	2	2	0,191	3,29	1	1	0,146	2,66	1	1				0.16				0.16				0.16				0.16				0.16
Master Protein	Q9ERB5	Solute carrier organic anion transporter family member 1C1 OS=Mus musculus OX=10090 GN=Slco1c1 PE=1 SV=1	FALSE	2	1	4	1	1	715	78,3	8,81				0.16				0.16	0,278	1,71	1	1	0,186	1,75	1	1				0.16				0.16				0.16				0.16				0.16
Master Protein	A2AAJ9	Obscurin OS=Mus musculus OX=10090 GN=Obscn PE=1 SV=2	FALSE	0,6298504105275	3	4	3	1	8891	965,8	5,95				0.16	0,297	0,00	1	1				0.16	0,186	0,00	1	1				0.16				0.16				0.16				0.16				0.16
Master Protein	Q3TEL6	E3 ubiquitin ligase Rnf157 OS=Mus musculus OX=10090 GN=Rnf157 PE=1 SV=2	FALSE	4	1	3	1	1	685	74,5	4,81				0.16				0.16	0,235	2,49	1	1				0.16				0.16				0.16				0.16				0.16				0.16
Master Protein	P20029	Endoplasmic reticulum chaperone BiP OS=Mus musculus OX=10090 GN=Hspa5 PE=1 SV=3	FALSE	27	17	129	16	1	655	72,4	5,16	0,010	135,65	16	50	0,010	117,13	15	47	0,278	2,00	1	2	0,084	3,81	1	2	0,135	5,70	1	2	0,180	5,17	1	2	0,036	18,80	2	12	0,041	10,07	1	8				0.16	0,249	2,61
Master Protein	Q3U9B2	Non-specific serine/threonine protein kinase OS=Mus musculus OX=10090 GN=Sgk3 PE=2 SV=1	FALSE	2	1	6	1	1	496	57,1	7,15				0.16				0.16	0,278	0,00	1	1	0,084	4,05	1	2				0.16				0.16				0.16				0.16				0.16
Master Protein	P60879	Synaptosomal-associated protein 25 OS=Mus musculus OX=10090 GN=Snap25 PE=1 SV=1	FALSE	7	1	3	1	1	206	23,3	4,77				0.16				0.16				0.16				0.16				0.16				0.16				0.16				0.16				0.16
Master Protein	P60762	Mortality factor 4-like protein 1 OS=Mus musculus OX=10090 GN=Morf4l1 PE=1 SV=2	FALSE	3	1	3	1	1	362	41,5	9,32				0.16				0.16				0.16				0.16				0.16				0.16				0.16				0.16				0.16
Master Protein	P11152	Lipoprotein lipase OS=Mus musculus OX=10090 GN=Lpl PE=1 SV=3	FALSE	6	2	3	2	1	474	53,1	7,87				0.16				0.16				0.16				0.16				0.16				0.16				0.16				0.16				0.16
Master Protein	Q8BL00	Cadherin-related family member 3 OS=Mus musculus OX=10090 GN=Cdhr3 PE=2 SV=2	FALSE	2	1	3	1	1	831	92,0	6,13				0.16				0.16				0.16				0.16				0.16				0.16				0.16				0.16				0.16
Master Protein	Q8CBY5	Uncharacterized protein OS=Mus musculus OX=10090 GN=9330175E14Rik PE=2 SV=1	FALSE	12	1	3	1	1	100	11,8	8,19				0.16				0.16				0.16				0.16				0.16				0.16				0.16				0.16				0.16
Master Protein	G3UW56	MCG21565 OS=Mus musculus OX=10090 GN=Vmn2r85 PE=3 SV=1	FALSE	1	1	4	1	1	850	96,8	7,15				0.16				0.16				0.16	0,186	1,72	1	1				0.16				0.16				0.16				0.16				0.16
Master Protein	Q3V277	Uncharacterized protein OS=Mus musculus OX=10090 GN=Zbtb1 PE=2 SV=1	FALSE	1	1	4	1	1	713	81,8	6,42				0.16				0.16				0.16				0.16				0.16				0.16				0.16				0.16				0.16
Master Protein	P08414	Calcium/calmodulin-dependent protein kinase type IV OS=Mus musculus OX=10090 GN=Camk4 PE=1 SV=2	FALSE	2	1	8	1	1	469	52,6	4,93				0.16				0.16				0.16	0,186	0,00	1	3				0.16				0.16	0,161	0,00	1	1				0.16	0,367	0,00	1	1
Master Protein	P19973	Lymphocyte-specific protein 1 OS=Mus musculus OX=10090 GN=Lsp1 PE=1 SV=2	FALSE	8	2	11	2	1	330	36,7	4,82				0.16	0,271	1,92	1	1				0.16	0,186	0,00	1	1	0,153	4,57	1	2	0,302	2,77	1	1	0,070	4,65	1	2	0,051	3,90	1	2				0.16
Master Protein	Q20BD0	Heterogeneous nuclear ribonucleoprotein A/B, isoform CRA_a OS=Mus musculus OX=10090 GN=Hnrnpab PE=1 SV=1	FALSE	11	4	10	3	1	332	36,2	6,95				0.16	0,297	1,75	1	1				0.16				0.16	0,138	4,93	2	2	0,240	3,90	2	2	0,070	4,41	2	2	0,093	0,00	1	1				0.16
Master Protein	Q3URZ5	Uncharacterized protein OS=Mus musculus OX=10090 GN=Gm10605 PE=2 SV=1	FALSE	6	1	4	1	1	164	16,6	11,40				0.16				0.16				0.16				0.16				0.16				0.16				0.16				0.16				0.16
Master Protein	Q8R1F5	Putative hydroxypyruvate isomerase OS=Mus musculus OX=10090 GN=Hyi PE=1 SV=2	FALSE	2	1	3	1	1	277	30,4	6,43				0.16				0.16				0.16				0.16				0.16				0.16				0.16				0.16				0.16
Master Protein	Q64285	Bile salt-activated lipase OS=Mus musculus OX=10090 GN=Cel PE=1 SV=1	FALSE	4	1	3	1	1	599	65,8	6,30				0.16				0.16				0.16				0.16				0.16				0.16				0.16				0.16				0.16
Master Protein	A2T0Z1	Integrin alpha E OS=Mus musculus OX=10090 GN=Itgae PE=2 SV=1	FALSE	2	1	3	1	1	1167	128,9	6,19				0.16				0.16				0.16				0.16				0.16				0.16				0.16				0.16				0.16
Master Protein	Q6NSS3	Tripartite motif-containing 27 (Fragment) OS=Mus musculus OX=10090 GN=Trim27 PE=2 SV=1	FALSE	3	1	6	1	1	604	67,7	6,93	0,313	0,00	1	1				0.16				0.16	0,153	2,54	1	2				0.16				0.16				0.16				0.16				0.16
Master Protein	P14152	Malate dehydrogenase, cytoplasmic OS=Mus musculus OX=10090 GN=Mdh1 PE=1 SV=3	FALSE	24	6	27	6	1	334	36,5	6,58	0,074	9,84	3	4	0,079	11,44	3	6				0.16				0.16	0,084	12,82	3	5	0,129	8,43	3	4	0,050	6,03	2	3	0,093	1,99	1	1	0,191	4,18	2	2	0,273	1,97
Master Protein	P11276	Fibronectin OS=Mus musculus OX=10090 GN=Fn1 PE=1 SV=4	FALSE	18	27	73	27	1	2477	272,4	5,59	0,107	6,75	2	3	0,112	6,64	2	3	0,013	42,59	13	16	0,011	87,68	24	41				0.16				0.16				0.16				0.16				0.16
Master Protein	P62259	14-3-3 protein epsilon OS=Mus musculus OX=10090 GN=Ywhae PE=1 SV=1	FALSE	33	9	76	8	1	255	29,2	4,74	0,049	31,21	7	13	0,048	32,09	6	15	0,138	4,41	3	3	0,084	4,17	2	2	0,060	29,16	7	13	0,129	8,61	3	4	0,036	21,18	6	11	0,041	10,76	4	6				0.16
Master Protein	Q91XV3	Brain acid soluble protein 1 OS=Mus musculus OX=10090 GN=Basp1 PE=1 SV=3	FALSE	23	2	13	2	1	226	22,1	4,51				0.16	0,297	0,00	1	1	0,099	6,05	1	2	0,135	2,89	1	1	0,281	2,46	1	1	0,174	5,22	2	2	0,070	4,63	1	2	0,051	4,37	1	2				0.16
Master Protein	Q3U3C2	Uncharacterized protein OS=Mus musculus OX=10090 GN=Npc2 PE=2 SV=1	FALSE	42	6	97	6	1	149	16,5	7,68	0,073	10,59	3	5	0,079	13,41	2	5	0,048	25,43	4	13	0,065	5,02	3	5	0,017	56,25	6	25	0,072	16,12	4	8	0,036	15,36	4	9	0,051	6,87	4	7	0,060	16,69	3	8	0,154	6,66
Master Protein	A2AD85	Uncharacterized protein OS=Mus musculus OX=10090 GN=Stk26 PE=1 SV=1	FALSE	5	1	31	1	1	416	46,6	5,24	0,095	7,33	1	5	0,126	5,21	1	6	0,233	2,51	1	1				0.16				0.16	0,294	3,12	1	1	0,161	0,00	1	1	0,093	0,00	1	3	0,301	2,42	1	4	0,298	0,00
Master Protein	P06396	Gelsolin OS=Homo sapiens GN=GSN PE=1 SV=1	TRUE	24	15	79	9	1	782	85,6	6,28	0,017	101,51	15	36	0,010	97,98	13	35				0.16				0.16	0,177	3,76	1	1	0,302	2,86	1	1				0.16	0,093	1,90	1	1	0,143	6,14	1	2	0,247	3,21
Master Protein	E9PZC3	Flavin reductase (NADPH) OS=Mus musculus OX=10090 GN=Blvrb PE=1 SV=1	FALSE	19	5	130	5	1	247	26,6	7,01	0,045	35,95	5	14	0,055	23,37	4	10	0,048	29,35	4	11	0,014	31,09	5	14	0,050	44,99	5	15	0,063	33,63	4	12	0,021	31,93	4	18	0,021	22,82	5	17	0,364	1,91	1	1
Master Protein	Q147Z1	WD repeat domain 16 OS=Mus musculus OX=10090 GN=Cfap52 PE=2 SV=1	FALSE	3	1	1	1	1	620	68,2	6,81				0.16				0.16				0.16				0.16				0.16				0.16				0.16				0.16	0,367	0,00	1	1
Master Protein	P59470	DNA-directed RNA polymerase III subunit RPC2 OS=Mus musculus OX=10090 GN=Polr3b PE=1 SV=2	FALSE	2,9126213592233	1	2	1	1	1133	127,6	8,50				0.16				0.16	0,278	0,00	1	1				0.16				0.16				0.16				0.16				0.16	0,367	0,00	1	1
Master Protein	S0DHL8	Capping protein, Arp2/3 and myosin-I linker protein 2 OS=Mus musculus OX=10090 GN=Carmil2 PE=1 SV=1	FALSE	0,930565497494631	1	1	1	1	1397	151,7	6,96				0.16				0.16				0.16				0.16				0.16				0.16				0.16				0.16	0,367	0,00	1	1
Master Protein	P62069	Ubiquitin carboxyl-terminal hydrolase 46 OS=Mus musculus OX=10090 GN=Usp46 PE=1 SV=1	FALSE	4,6448087431694	1	1	1	1	366	42,4	6,83				0.16				0.16				0.16				0.16				0.16				0.16				0.16				0.16	0,367	0,00	1	1
Master Protein	Q6IQX7	Chondroitin sulfate synthase 2 OS=Mus musculus OX=10090 GN=Chpf PE=1 SV=1	FALSE	2	1	1	1	1	774	85,5	6,84				0.16				0.16				0.16				0.16				0.16				0.16				0.16				0.16	0,367	0,00	1	1
Master Protein	F8VPK0	Tetratricopeptide repeat domain 37 OS=Mus musculus OX=10090 GN=Ttc37 PE=1 SV=1	FALSE	1	1	1	1	1	1563	173,8	7,12				0.16				0.16				0.16				0.16				0.16				0.16				0.16				0.16	0,367	1,67	1	1
Master Protein	B7ZWF1	Ddx3x protein OS=Mus musculus OX=10090 GN=Ddx3x PE=2 SV=1	FALSE	7	2	2	2	1	661	73,0	7,18				0.16	0,200	2,43	1	1				0.16				0.16				0.16				0.16				0.16				0.16	0,367	0,00	1	1
Master Protein	Q3USD5	Phosphate cytidylyltransferase 2, ethanolamine, isoform CRA_a OS=Mus musculus OX=10090 GN=Pcyt2 PE=1 SV=1	FALSE	4	1	1	1	1	404	45,2	6,58				0.16				0.16				0.16				0.16				0.16				0.16				0.16				0.16	0,367	0,00	1	1
Master Protein	Q8BHB9	Chloride intracellular channel protein 6 OS=Mus musculus OX=10090 GN=Clic6 PE=1 SV=1	FALSE	6	1	1	1	1	596	62,8	4,32				0.16				0.16				0.16				0.16				0.16				0.16				0.16				0.16	0,284	2,60	1	1
Master Protein	Q3UYC0	Protein phosphatase 1H OS=Mus musculus OX=10090 GN=Ppm1h PE=1 SV=1	FALSE	6	1	1	1	1	513	56,3	6,73				0.16				0.16				0.16				0.16				0.16				0.16				0.16				0.16	0,367	0,00	1	1
Master Protein	Q66K07	Ubqln1 protein OS=Mus musculus OX=10090 GN=Ubqln1 PE=2 SV=1	FALSE	2	1	1	1	1	582	61,9	4,94				0.16				0.16				0.16				0.16				0.16				0.16				0.16				0.16	0,367	0,00	1	1
Master Protein	Q6PIP5	NudC domain-containing protein 1 OS=Mus musculus OX=10090 GN=Nudcd1 PE=1 SV=2	FALSE	4	1	1	1	1	582	66,7	5,30				0.16				0.16				0.16				0.16				0.16				0.16				0.16				0.16	0,367	0,00	1	1
Master Protein	Q60855	Receptor-interacting serine/threonine-protein kinase 1 OS=Mus musculus OX=10090 GN=Ripk1 PE=1 SV=1	FALSE	4	1	1	1	1	656	74,8	6,47				0.16				0.16				0.16				0.16				0.16				0.16				0.16				0.16	0,367	0,00	1	1
Master Protein	B4DIU9	cDNA FLJ56625, highly similar to Mus musculus armadillo repeat containing 5 (Armc5), mRNA OS=Homo sapiens OX=9606 PE=2 SV=1	FALSE	1,6504854368932	1	1	1	1	1030	107,9	8,25				0.16				0.16				0.16				0.16				0.16				0.16				0.16				0.16	0,367	0,00	1	1
Master Protein	Q14DP3	Leucyl-tRNA synthetase, mitochondrial OS=Mus musculus OX=10090 GN=Lars2 PE=2 SV=1	FALSE	1,6629711751663	1	1	1	1	902	101,4	8,19				0.16				0.16				0.16				0.16				0.16				0.16				0.16				0.16	0,367	0,00	1	1
Master Protein	Q6KAQ0	MFLJ00211 protein (Fragment) OS=Mus musculus OX=10090 GN=Nsmce3 PE=2 SV=1	FALSE	16	2	4	2	1	305	34,1	9,10				0.16				0.16	0,208	2,61	1	2	0,186	0,00	1	1				0.16				0.16				0.16				0.16	0,336	2,08	1	1
Master Protein	A2RTI5	PHD finger protein 7, isoform CRA_a OS=Mus musculus OX=10090 GN=Phf7 PE=2 SV=1	FALSE	8	1	1	1	1	307	35,4	8,57				0.16				0.16				0.16				0.16				0.16				0.16				0.16				0.16	0,297	2,46	1	1
Master Protein	F8WGD7	Adenosine 3'-phospho 5'-phosphosulfate transporter 2 OS=Mus musculus OX=10090 GN=Slc35b3 PE=1 SV=1	FALSE	4	1	1	1	1	413	45,6	9,09				0.16				0.16				0.16				0.16				0.16				0.16				0.16				0.16	0,367	0,00	1	1
Master Protein	Q0VAW6	RIKEN cDNA 8030462N17 gene OS=Mus musculus OX=10090 GN=8030462N17Rik PE=1 SV=1	FALSE	6	1	1	1	1	399	42,8	4,96				0.16				0.16				0.16				0.16				0.16				0.16				0.16				0.16	0,367	0,00	1	1
Master Protein	Q04447	Creatine kinase B-type OS=Mus musculus OX=10090 GN=Ckb PE=1 SV=1	FALSE	11	3	3	3	1	381	42,7	5,67	0,216	2,36	1	1				0.16				0.16	0,186	0,00	1	1				0.16				0.16				0.16				0.16	0,364	1,90	1	1
Master Protein	Q9D6Y1	Coiled-coil domain-containing protein 3 OS=Mus musculus OX=10090 GN=Ccdc3 PE=1 SV=1	FALSE	6	1	1	1	1	273	31,1	7,72				0.16				0.16				0.16				0.16				0.16				0.16				0.16				0.16	0,367	0,00	1	1
Master Protein	Q8CFW1	Anoctamin-2 OS=Mus musculus OX=10090 GN=Ano2 PE=1 SV=2	FALSE	1	1	1	1	1	1002	114,1	7,36				0.16				0.16				0.16				0.16				0.16				0.16				0.16				0.16	0,367	0,00	1	1
Master Protein	Q52KR2	Leucine-rich repeats and immunoglobulin-like domains protein 2 OS=Mus musculus OX=10090 GN=Lrig2 PE=1 SV=1	FALSE	0,94876660341556	1	1	1	1	1054	117,8	5,49				0.16				0.16				0.16				0.16				0.16				0.16				0.16				0.16	0,367	1,65	1	1
Master Protein	Q8CII5	Nucleolysin TIA-1 OS=Mus musculus OX=10090 GN=Tia1 PE=1 SV=1	FALSE	11	1	1	1	1	285	31,6	8,29				0.16				0.16				0.16				0.16				0.16				0.16				0.16				0.16	0,367	0,00	1	1
Master Protein	E9Q7P9	Cadherin-related family member 2 OS=Mus musculus OX=10090 GN=Cdhr2 PE=1 SV=1	FALSE	1	1	1	1	1	1308	142,5	4,44				0.16				0.16				0.16				0.16				0.16				0.16				0.16				0.16	0,367	0,00	1	1
Master Protein	Q8BFS9	Asparagine synthetase domain-containing protein 1 OS=Mus musculus OX=10090 GN=Asnsd1 PE=2 SV=1	FALSE	2	1	1	1	1	627	69,7	6,87				0.16				0.16				0.16				0.16				0.16				0.16				0.16				0.16	0,339	2,02	1	1
Master Protein	Q9EPE9	Manganese-transporting ATPase 13A1 OS=Mus musculus OX=10090 GN=Atp13a1 PE=1 SV=2	FALSE	1,25	1	1	1	1	1200	132,3	8,03				0.16				0.16				0.16				0.16				0.16				0.16				0.16				0.16	0,339	2,04	1	1
Master Protein	Q7M135	Lysyl endopeptidase OS=Lysobacter enzymogenes PE=1 SV=1	TRUE	9	1	1	1	1	269	27,9	6,71				0.16				0.16				0.16				0.16				0.16				0.16				0.16				0.16	0,367	0,00	1	1
Master Protein	E9Q6T9	BTB/POZ domain-containing protein KCTD1 OS=Mus musculus OX=10090 GN=Kctd1 PE=1 SV=1	FALSE	2	1	1	1	1	861	96,1	5,81				0.16				0.16				0.16				0.16				0.16				0.16				0.16				0.16	0,317	2,16	1	1
Master Protein	Q6Y7W8	GRB10-interacting GYF protein 2 OS=Mus musculus OX=10090 GN=Gigyf2 PE=1 SV=2	FALSE	1	1	1	1	1	1291	149,1	5,57				0.16				0.16				0.16				0.16				0.16				0.16				0.16				0.16	0,367	0,00	1	1
Master Protein	A2A4E2	Family with sequence similarity 90, member A1A OS=Mus musculus OX=10090 GN=Fam90a1a PE=1 SV=1	FALSE	5	1	1	1	1	429	47,2	9,80				0.16				0.16				0.16				0.16				0.16				0.16				0.16				0.16	0,367	0,00	1	1
Master Protein	E9Q3I3	Spermatogenesis-associated protein 13 OS=Mus musculus OX=10090 GN=Spata13 PE=1 SV=1	FALSE	0,723472668810289	1	1	1	1	1244	138,0	7,44				0.16				0.16				0.16				0.16				0.16				0.16				0.16				0.16	0,367	1,65	1	1
Master Protein	Q14AX6	Cyclin-dependent kinase 12 OS=Mus musculus OX=10090 GN=Cdk12 PE=1 SV=2	FALSE	1	1	1	1	1	1484	163,6	9,47				0.16				0.16				0.16				0.16				0.16				0.16				0.16				0.16	0,335	2,10	1	1
Master Protein	Q3U1V6	Ubiquitin-conjugating enzyme E2 variant 3 OS=Mus musculus OX=10090 GN=Uevld PE=1 SV=1	FALSE	7	1	1	1	1	471	51,6	7,28				0.16				0.16				0.16				0.16				0.16				0.16				0.16				0.16	0,367	0,00	1	1
Master Protein	A2AJ15	Endoplasmic reticulum mannosyl-oligosaccharide 1,2-alpha-mannosidase OS=Mus musculus OX=10090 GN=Man1b1 PE=1 SV=1	FALSE	2	1	1	1	1	658	75,1	8,48				0.16				0.16				0.16				0.16				0.16				0.16				0.16				0.16	0,367	1,75	1	1
Master Protein	E9Q411	Neuroblastoma-amplified sequence OS=Mus musculus OX=10090 GN=Nbas PE=1 SV=1	FALSE	0,594227504244482	1	1	1	1	2356	265,6	5,95				0.16				0.16				0.16				0.16				0.16				0.16				0.16				0.16	0,318	2,12	1	1
Master Protein	Q3TLH4	Protein PRRC2C OS=Mus musculus OX=10090 GN=Prrc2c PE=1 SV=3	FALSE	0,597329585382994	1	2	1	1	2846	310,7	9,10	0,313	0,00	1	1				0.16				0.16				0.16				0.16				0.16				0.16				0.16	0,367	0,00	1	1
Master Protein	D3YYQ8	Dynein, axonemal, heavy chain 10 OS=Mus musculus OX=10090 GN=Dnah10 PE=1 SV=2	FALSE	0,41385319102592	2	2	2	1	4591	529,2	5,74				0.16				0.16	0,278	0,00	1	1				0.16				0.16				0.16				0.16				0.16	0,339	2,03	1	1
Master Protein	Q64487	Receptor-type tyrosine-protein phosphatase delta OS=Mus musculus OX=10090 GN=Ptprd PE=1 SV=3	FALSE	0,784518828451883	1	3	1	1	1912	214,3	6,55	0,187	3,50	1	2				0.16				0.16				0.16				0.16				0.16				0.16				0.16	0,367	1,68	1	1
Master Protein	Q6KB05	ScFv B8E5 protein (Fragment) OS=Mus musculus OX=10090 GN=scFv B8E5 PE=1 SV=1	FALSE	3	1	5	1	1	255	27,4	8,59	0,131	4,70	1	2	0,146	3,88	1	2				0.16				0.16				0.16				0.16				0.16				0.16	0,367	1,69	1	1
Master Protein	Q8VFZ8	Olfactory receptor OS=Mus musculus OX=10090 GN=Olfr781 PE=3 SV=1	FALSE	5	1	1	1	1	311	35,1	8,73				0.16				0.16				0.16				0.16				0.16				0.16				0.16				0.16	0,367	0,00	1	1
Master Protein	Q059U9	A kinase (PRKA) anchor protein 8, isoform CRA_c OS=Mus musculus OX=10090 GN=Akap8 PE=1 SV=1	FALSE	5	1	1	1	1	687	76,2	5,14				0.16				0.16				0.16				0.16				0.16				0.16				0.16				0.16	0,367	0,00	1	1
Master Protein	P09542	Myosin light chain 3 OS=Mus musculus OX=10090 GN=Myl3 PE=1 SV=4	FALSE	16	3	6	1	1	204	22,4	5,10				0.16				0.16	0,093	8,89	2	5				0.16				0.16				0.16				0.16				0.16	0,367	0,00	1	1
Master Protein	Q02384	Son of sevenless homolog 2 OS=Mus musculus OX=10090 GN=Sos2 PE=1 SV=2	FALSE	0,825206301575394	1	1	1	1	1333	153,0	6,76				0.16				0.16				0.16				0.16				0.16				0.16				0.16				0.16	0,364	1,82	1	1
Master Protein	Q9R0S3	Matrix metalloproteinase-17 OS=Mus musculus OX=10090 GN=Mmp17 PE=1 SV=3	FALSE	4	1	1	1	1	578	64,3	6,38				0.16				0.16				0.16				0.16				0.16				0.16				0.16				0.16	0,367	0,00	1	1
Master Protein	A0A0R4J172	DENN domain-containing protein 4B OS=Mus musculus OX=10090 GN=Dennd4b PE=1 SV=1	FALSE	1	1	1	1	1	1510	165,7	7,44				0.16				0.16				0.16				0.16				0.16				0.16				0.16				0.16	0,367	1,66	1	1
Master Protein	A1IGX7	Desmoglein4 OS=Mus musculus OX=10090 GN=Dsg4 PE=2 SV=1	FALSE	0,725952813067151	1	1	1	1	1102	121,4	4,86				0.16				0.16				0.16				0.16				0.16				0.16				0.16				0.16	0,364	1,86	1	1
Master Protein	Q9D9U9	Ccdc19 protein OS=Mus musculus OX=10090 GN=Cfap45 PE=1 SV=1	FALSE	2	1	1	1	1	551	65,8	8,92				0.16				0.16				0.16				0.16				0.16				0.16				0.16				0.16	0,364	1,86	1	1
Master Protein	Q80U93	Nuclear pore complex protein Nup214 OS=Mus musculus OX=10090 GN=Nup214 PE=1 SV=2	FALSE	1	1	1	1	1	2085	212,8	7,08				0.16				0.16				0.16				0.16				0.16				0.16				0.16				0.16	0,367	0,00	1	1
Master Protein	Q3TN55	Uncharacterized protein OS=Mus musculus OX=10090 GN=Dab2 PE=2 SV=1	FALSE	5	1	1	1	1	548	58,7	5,96				0.16				0.16				0.16				0.16				0.16				0.16				0.16				0.16	0,367	0,00	1	1
Master Protein	Q6I6G8	E3 ubiquitin-protein ligase HECW2 OS=Mus musculus OX=10090 GN=Hecw2 PE=1 SV=1	FALSE	1	1	1	1	1	1578	176,1	5,41				0.16				0.16				0.16				0.16				0.16				0.16				0.16				0.16	0,367	0,00	1	1
Master Protein	Q9Z1M8	Protein Red OS=Mus musculus OX=10090 GN=Ik PE=1 SV=2	FALSE	3	1	1	1	1	557	65,6	6,64				0.16				0.16				0.16				0.16				0.16				0.16				0.16				0.16	0,367	0,00	1	1
Master Protein	Q9CPW2	Ferredoxin-2, mitochondrial OS=Mus musculus OX=10090 GN=Fdx2 PE=1 SV=1	FALSE	8	1	1	1	1	174	18,8	6,04				0.16				0.16				0.16				0.16				0.16				0.16				0.16				0.16	0,339	2,04	1	1
Master Protein	P51908	C->U-editing enzyme APOBEC-1 OS=Mus musculus OX=10090 GN=Apobec1 PE=1 SV=1	FALSE	5	1	1	1	1	229	27,5	8,68				0.16				0.16				0.16				0.16				0.16				0.16				0.16				0.16	0,367	0,00	1	1
Master Protein	Q4VA90	RAB27b, member RAS oncogene family OS=Mus musculus OX=10090 GN=Rab27b PE=2 SV=1	FALSE	7	1	1	1	1	218	24,6	5,54				0.16				0.16				0.16				0.16				0.16				0.16				0.16				0.16	0,306	2,29	1	1
Master Protein	A0A087WQL9	Lysine-specific demethylase 2A OS=Mus musculus OX=10090 GN=Kdm2a PE=4 SV=1	FALSE	45	1	1	1	1	35	4,2	5,87				0.16				0.16				0.16				0.16				0.16				0.16				0.16				0.16	0,367	0,00	1	1
Master Protein	Q9Z2E5	Protein atonal homolog 7 OS=Mus musculus OX=10090 GN=Atoh7 PE=2 SV=1	FALSE	17	1	1	1	1	149	16,6	10,24				0.16				0.16				0.16				0.16				0.16				0.16				0.16				0.16	0,367	0,00	1	1
Master Protein	Q68FL4	Putative adenosylhomocysteinase 3 OS=Mus musculus OX=10090 GN=Ahcyl2 PE=1 SV=1	FALSE	1	1	1	1	1	613	66,9	7,36				0.16				0.16				0.16				0.16				0.16				0.16				0.16				0.16	0,350	1,94	1	1
Master Protein	Q80U32	MKIAA0347 protein (Fragment) OS=Mus musculus OX=10090 GN=mKIAA0347 PE=2 SV=1	FALSE	2	1	1	1	1	1267	136,9	6,20				0.16				0.16				0.16				0.16				0.16				0.16				0.16				0.16	0,367	0,00	1	1
Master Protein	Q8BMD2	Zinc finger protein DZIP1 OS=Mus musculus OX=10090 GN=Dzip1 PE=1 SV=3	FALSE	3	2	2	2	1	852	97,2	6,10				0.16				0.16	0,278	2,13	1	1				0.16				0.16				0.16				0.16				0.16	0,367	0,00	1	1
Master Protein	A0A0F6N7N0	Bifunctional large subunit of mRNA capping enzyme protein OS=Monkeypox virus OX=10244 GN=MPXV-Nig_SEV71_2_82-091 PE=4 SV=1	FALSE	4	2	2	2	1	845	96,8	8,05				0.16				0.16				0.16	0,186	0,00	1	1				0.16				0.16				0.16				0.16	0,367	1,69	1	1
Master Protein	A0A0R4J0P3	Probable G-protein-coupled receptor 156 OS=Mus musculus OX=10090 GN=Gpr156 PE=4 SV=1	FALSE	5,0125313283208	2	2	2	1	798	86,9	7,77				0.16				0.16				0.16	0,186	0,00	1	1				0.16				0.16				0.16				0.16	0,367	0,00	1	1
Master Protein	H3BKF3	PAN2-PAN3 deadenylation complex subunit PAN3 OS=Mus musculus OX=10090 GN=Pan3 PE=1 SV=1	FALSE	2	1	1	1	1	887	95,4	8,34				0.16				0.16				0.16				0.16				0.16				0.16				0.16				0.16	0,284	2,59	1	1
Master Protein	Q8K0Q5	Rho GTPase-activating protein 18 OS=Mus musculus OX=10090 GN=Arhgap18 PE=1 SV=1	FALSE	1	1	1	1	1	663	74,9	6,73				0.16				0.16				0.16				0.16				0.16				0.16				0.16				0.16	0,367	0,00	1	1
Master Protein	A0A1B0GRY3	Uncharacterized protein OS=Mus musculus OX=10090 GN=Gm45861 PE=4 SV=1	FALSE	1	1	1	1	1	1923	215,4	5,88				0.16				0.16				0.16				0.16				0.16				0.16				0.16				0.16	0,299	2,44	1	1
Master Protein	E0CZ06	RAS guanyl-releasing protein 4 OS=Mus musculus OX=10090 GN=Rasgrp4 PE=1 SV=2	FALSE	4	2	2	2	1	659	73,6	8,22				0.16				0.16	0,278	0,00	1	1				0.16				0.16				0.16				0.16				0.16	0,367	0,00	1	1
Master Protein	Q61878	Bone marrow proteoglycan OS=Mus musculus OX=10090 GN=Prg2 PE=1 SV=1	FALSE	10	1	1	1	1	223	24,2	6,20				0.16				0.16				0.16				0.16				0.16				0.16				0.16				0.16	0,367	0,00	1	1
Master Protein	A0A0R4J1K7	Hydrolethalus syndrome protein 1 homolog OS=Mus musculus OX=10090 GN=Hyls1 PE=1 SV=1	FALSE	4	1	1	1	1	314	35,9	9,09				0.16				0.16				0.16				0.16				0.16				0.16				0.16				0.16	0,367	0,00	1	1
Master Protein	Q8CBY1	Protein Smaug homolog 1 OS=Mus musculus OX=10090 GN=Samd4a PE=1 SV=2	FALSE	5	1	1	1	1	711	78,3	7,97				0.16				0.16				0.16				0.16				0.16				0.16				0.16				0.16	0,297	2,46	1	1
Master Protein	A0A1L1SQG7	Ryanodine receptor 1 OS=Mus musculus OX=10090 GN=Ryr1 PE=1 SV=1	FALSE	0,217348350128433	1	1	1	1	5061	567,7	5,27				0.16				0.16				0.16				0.16				0.16				0.16				0.16				0.16	0,367	0,00	1	1
Master Protein	P39428	TNF receptor-associated factor 1 OS=Mus musculus OX=10090 GN=Traf1 PE=1 SV=2	FALSE	2	1	1	1	1	409	45,4	5,78				0.16				0.16				0.16				0.16				0.16				0.16				0.16				0.16	0,367	1,73	1	1
Master Protein	Q8BGT1	Leucine-rich repeat transmembrane protein FLRT3 OS=Mus musculus OX=10090 GN=Flrt3 PE=1 SV=1	FALSE	2	1	1	1	1	649	72,8	8,06				0.16				0.16				0.16				0.16				0.16				0.16				0.16				0.16	0,367	0,00	1	1
Master Protein	Q8BH64	EH domain-containing protein 2 OS=Mus musculus OX=10090 GN=Ehd2 PE=1 SV=1	FALSE	1	1	1	1	1	543	61,1	6,51				0.16				0.16				0.16				0.16				0.16				0.16				0.16				0.16	0,367	0,00	1	1
Master Protein	A0A0B4J1J1	Immunoglobulin kappa chain variable 5-45 (Fragment) OS=Mus musculus OX=10090 GN=Igkv5-45 PE=4 SV=1	FALSE	16	1	1	1	1	115	12,7	7,28				0.16				0.16				0.16				0.16				0.16				0.16				0.16				0.16	0,367	0,00	1	1
Master Protein	P23116	Eukaryotic translation initiation factor 3 subunit A OS=Mus musculus OX=10090 GN=Eif3a PE=1 SV=5	FALSE	1	1	1	1	1	1344	161,8	6,77				0.16				0.16				0.16				0.16				0.16				0.16				0.16				0.16	0,367	0,00	1	1
Master Protein	H7BX08	Calmodulin-regulated spectrin-associated protein 2 OS=Mus musculus OX=10090 GN=Camsap2 PE=1 SV=1	FALSE	1	1	1	1	1	1478	166,0	6,84				0.16				0.16				0.16				0.16				0.16				0.16				0.16				0.16	0,367	1,68	1	1
Master Protein	P28481	Collagen alpha-1(II) chain OS=Mus musculus OX=10090 GN=Col2a1 PE=1 SV=2	FALSE	1	1	1	1	1	1487	141,9	6,92				0.16				0.16				0.16				0.16				0.16				0.16				0.16				0.16	0,318	2,11	1	1
Master Protein	Q6GQV0	Tubulin epsilon and delta complex protein 2 OS=Mus musculus OX=10090 GN=Tedc2 PE=2 SV=1	FALSE	4	1	1	1	1	436	47,8	8,07				0.16				0.16				0.16				0.16				0.16				0.16				0.16				0.16	0,367	0,00	1	1
Master Protein	P70453-2	Isoform 2 of High affinity cAMP-specific 3',5'-cyclic phosphodiesterase 7A OS=Mus musculus OX=10090 GN=Pde7a	FALSE	3	1	2	1	1	482	55,3	7,37	0,236	2,13	1	1				0.16				0.16				0.16				0.16				0.16				0.16				0.16	0,367	0,00	1	1
Master Protein	B2RY51	Thyroid hormone receptor interactor 11 OS=Mus musculus OX=10090 GN=Trip11 PE=2 SV=1	FALSE	0,657894736842105	1	2	1	1	1976	226,3	5,26				0.16				0.16				0.16	0,186	0,00	1	1				0.16				0.16				0.16				0.16	0,339	2,05	1	1
Master Protein	Q6RT24	Centromere-associated protein E OS=Mus musculus OX=10090 GN=Cenpe PE=1 SV=1	FALSE	1	2	3	2	1	2474	286,3	5,31	0,313	1,72	1	1	0,297	0,00	1	1				0.16				0.16				0.16				0.16				0.16				0.16	0,367	1,75	1	1
Master Protein	K7TH85	IgA heavy chain variable region (Fragment) OS=Mus musculus OX=10090 PE=2 SV=1	FALSE	30	1	1	1	1	107	11,7	7,94				0.16				0.16				0.16				0.16				0.16				0.16				0.16				0.16	0,283	2,62	1	1
Master Protein	F8WJ23	Hornerin OS=Mus musculus OX=10090 GN=Hrnr PE=1 SV=1	FALSE	0,615655233069481	1	1	1	1	3411	340,5	9,99				0.16				0.16				0.16				0.16				0.16				0.16				0.16				0.16	0,367	0,00	1	1
Master Protein	Q30D77	Collagen alpha-1(XXIV) chain OS=Mus musculus OX=10090 GN=Col24a1 PE=2 SV=2	FALSE	2	1	1	1	1	1733	175,6	7,34				0.16				0.16				0.16				0.16				0.16				0.16				0.16				0.16	0,367	0,00	1	1
Master Protein	A2A654	Bromodomain PHD finger transcription factor OS=Mus musculus OX=10090 GN=Bptf PE=1 SV=1	FALSE	0,691699604743083	1	2	1	1	3036	333,0	6,83				0.16				0.16	0,278	0,00	1	1				0.16				0.16				0.16				0.16				0.16	0,367	0,00	1	1
Master Protein	H2A2H8	M152 protein OS=Murid herpesvirus 1 OX=10366 GN=m152 PE=4 SV=1	FALSE	7	1	1	1	1	378	43,5	7,43				0.16				0.16				0.16				0.16				0.16				0.16				0.16				0.16	0,367	0,00	1	1
Master Protein	Q4ZJN1	Complement C1q and tumor necrosis factor-related protein 9 OS=Mus musculus OX=10090 GN=C1qtnf9 PE=1 SV=1	FALSE	5	1	1	1	1	333	34,5	7,91				0.16				0.16				0.16				0.16				0.16				0.16				0.16				0.16	0,339	2,02	1	1
Master Protein	Q8BLX5	Uncharacterized protein OS=Mus musculus OX=10090 PE=2 SV=1	FALSE	6	1	1	1	1	379	42,4	7,71				0.16				0.16				0.16				0.16				0.16				0.16				0.16				0.16	0,210	3,93	1	1
Master Protein	D3YU17	Nicalin OS=Mus musculus OX=10090 GN=Ncln PE=1 SV=1	FALSE	5	1	1	1	1	562	62,7	6,49				0.16				0.16				0.16				0.16				0.16				0.16				0.16				0.16	0,367	0,00	1	1
Master Protein	G3UXY1	Serine/threonine-protein kinase BRSK2 (Fragment) OS=Mus musculus OX=10090 GN=Brsk2 PE=1 SV=1	FALSE	8,5	1	3	1	1	200	22,2	9,50				0.16				0.16	0,278	0,00	1	1	0,186	2,23	1	1				0.16				0.16				0.16				0.16	0,367	0,00	1	1
Master Protein	C0IQA3	Testis highly expressed protein 1 OS=Mus musculus OX=10090 GN=4921530L21Rik PE=2 SV=1	FALSE	6,2043795620438	1	1	1	1	274	32,0	8,81				0.16				0.16				0.16				0.16				0.16				0.16				0.16				0.16	0,336	2,07	1	1
Master Protein	Q8BQB4	Four-jointed box protein 1 OS=Mus musculus OX=10090 GN=Fjx1 PE=1 SV=1	FALSE	6	1	1	1	1	450	50,4	9,70				0.16				0.16				0.16				0.16				0.16				0.16				0.16				0.16	0,296	2,49	1	1
Master Protein	Q3V3P8	Uncharacterized protein OS=Mus musculus OX=10090 GN=Gm8505 PE=2 SV=1	FALSE	17	1	1	1	1	145	15,4	12,00				0.16				0.16				0.16				0.16				0.16				0.16				0.16				0.16	0,367	0,00	1	1
Master Protein	Q8R1I2	Gastrin-releasing peptide OS=Mus musculus OX=10090 GN=Grp PE=1 SV=1	FALSE	15	1	1	1	1	146	15,6	6,16				0.16				0.16				0.16				0.16				0.16				0.16				0.16				0.16	0,367	0,00	1	1
Master Protein	F6WLA9	Glutamate-rich 2 (Fragment) OS=Mus musculus OX=10090 GN=Erich2 PE=4 SV=1	FALSE	22	1	2	1	1	81	9,0	8,27				0.16	0,251	2,04	1	1				0.16				0.16				0.16				0.16				0.16				0.16	0,306	2,40	1	1
Master Protein	Q8CI78	Required for meiotic nuclear division protein 1 homolog OS=Mus musculus OX=10090 GN=Rmnd1 PE=1 SV=1	FALSE	3	1	4	1	1	450	51,8	7,99				0.16	0,297	0,00	1	2				0.16	0,186	2,19	1	1				0.16				0.16				0.16				0.16	0,367	0,00	1	1
Master Protein	A8R0V3	Exocrine gland-secreting peptide 20 OS=Mus musculus OX=10090 GN=Esp20 PE=4 SV=1	FALSE	16,25	1	3	1	1	80	9,3	5,34	0,313	0,00	1	1	0,297	0,00	1	1				0.16				0.16				0.16				0.16				0.16				0.16	0,367	0,00	1	1
Master Protein	Q8CID0	Cysteine-rich protein 2-binding protein OS=Mus musculus OX=10090 GN=Kat14 PE=1 SV=2	FALSE	1	1	3	1	1	779	88,2	6,68	0,244	2,09	1	1				0.16	0,278	0,00	1	1				0.16				0.16				0.16				0.16				0.16	0,367	0,00	1	1
Master Protein	Q3ULZ3	Phosphoserine aminotransferase OS=Mus musculus OX=10090 GN=Psat1 PE=2 SV=1	FALSE	4	1	1	1	1	370	40,4	8,03				0.16				0.16				0.16				0.16				0.16				0.16				0.16				0.16	0,364	1,85	1	1
Master Protein	Q8VIM0	Hepatitis A virus cellular receptor 2 homolog OS=Mus musculus OX=10090 GN=Havcr2 PE=1 SV=1	FALSE	8	1	1	1	1	281	30,9	7,83				0.16				0.16				0.16				0.16				0.16				0.16				0.16				0.16	0,367	0,00	1	1
Master Protein	G5E889	Mitochondrial translation optimization 1 homolog (S. cerevisiae), isoform CRA_b OS=Mus musculus OX=10090 GN=Mto1 PE=1 SV=1	FALSE	1	1	1	1	1	669	74,3	8,92				0.16				0.16				0.16				0.16				0.16				0.16				0.16				0.16	0,367	0,00	1	1
Master Protein	E9Q8V6	DENN/MADD domain-containing 4A OS=Mus musculus OX=10090 GN=Dennd4a PE=1 SV=1	FALSE	1	1	1	1	1	1869	209,2	7,56				0.16				0.16				0.16				0.16				0.16				0.16				0.16				0.16	0,338	2,06	1	1
Master Protein	Q5IRJ6-2	Isoform 2 of Zinc transporter 9 OS=Mus musculus OX=10090 GN=Slc30a9	FALSE	2	1	1	1	1	592	65,1	8,63				0.16				0.16				0.16				0.16				0.16				0.16				0.16				0.16	0,367	0,00	1	1
Master Protein	Q8CJ23	Brain mitochondrial carrier protein long-inserted form OS=Mus musculus OX=10090 GN=Slc25a14 PE=2 SV=2	FALSE	7	1	1	1	1	356	40,1	9,61				0.16				0.16				0.16				0.16				0.16				0.16				0.16				0.16	0,367	0,00	1	1
Master Protein	P41588	Vasoactive intestinal polypeptide receptor 2 OS=Mus musculus OX=10090 GN=Vipr2 PE=1 SV=1	FALSE	1	1	1	1	1	437	49,4	7,61				0.16				0.16				0.16				0.16				0.16				0.16				0.16				0.16	0,367	1,69	1	1
Master Protein	B9EKF4	Zinc finger protein 777 OS=Mus musculus OX=10090 GN=Zfp777 PE=1 SV=1	FALSE	1	1	1	1	1	885	99,4	6,80				0.16				0.16				0.16				0.16				0.16				0.16				0.16				0.16	0,367	0,00	1	1
Master Protein	P56481	Gastrin/cholecystokinin type B receptor OS=Mus musculus OX=10090 GN=Cckbr PE=2 SV=1	FALSE	4	1	1	1	1	453	49,1	9,79				0.16				0.16				0.16				0.16				0.16				0.16				0.16				0.16	0,367	0,00	1	1
Master Protein	D3YVC0	GRAM domain-containing 2 (Fragment) OS=Mus musculus OX=10090 GN=Gramd2 PE=1 SV=1	FALSE	22	2	3	2	1	245	27,4	8,62				0.16	0,297	0,00	1	2				0.16				0.16				0.16				0.16				0.16				0.16	0,367	0,00	1	1
Master Protein	P63017	Heat shock cognate 71 kDa protein OS=Mus musculus OX=10090 GN=Hspa8 PE=1 SV=1	FALSE	21	11	129	9	1	646	70,8	5,52	0,017	95,67	9	34	0,023	77,09	11	30	0,278	2,00	1	2	0,063	5,97	2	3	0,060	40,94	6	13	0,071	23,07	6	8	0,021	30,80	3	15	0,033	17,32	3	11				0.16	0,160	5,96
Master Protein	F6VW30	14-3-3 protein theta (Fragment) OS=Mus musculus OX=10090 GN=Ywhaq PE=1 SV=1	FALSE	13	4	64	2	1	303	34,3	6,38	0,045	35,72	3	15	0,048	36,13	3	16	0,099	6,63	3	4	0,081	4,22	1	2	0,074	21,87	4	10	0,150	6,33	1	3	0,043	9,10	2	5	0,051	5,41	2	3	0,350	1,98	1	1
Master Protein	Q86YZ3	Hornerin OS=Homo sapiens GN=HRNR PE=1 SV=2	TRUE	12	12	191	12	1	2850	282,2	10,04	0,009	167,18	9	56	0,005	196,69	11	66	0,050	12,91	1	4	0,033	21,11	5	12	0,006	100,70	6	30	0,065	28,35	3	9	0,052	5,87	1	3	0,093	2,02	1	2				0.16
Master Protein	P35979	60S ribosomal protein L12 OS=Mus musculus OX=10090 GN=Rpl12 PE=1 SV=2	FALSE	43,030303030303	5	41	5	1	165	17,8	9,42	0,045	35,12	5	11	0,059	22,97	4	9	0,165	3,62	2	2	0,084	3,76	2	2	0,135	5,50	1	3	0,251	3,69	1	2	0,044	8,13	3	4	0,093	1,64	3	3	0,212	3,82	1	2	0,233	3,50
Master Protein	Q6A060	MKIAA0482 protein (Fragment) OS=Mus musculus OX=10090 GN=Per1 PE=2 SV=1	FALSE	1,9534184823441	1	94	1	1	1331	140,5	6,21	0,058	20,19	1	8	0,050	30,93	1	11	0,098	7,70	1	5	0,043	12,18	1	4	0,060	29,35	1	10	0,063	31,76	1	10	0,043	8,62	1	5	0,051	6,58	1	2	0,047	39,09	1	12	0,130	9,36
Master Protein	Q60692	Proteasome subunit beta type-6 OS=Mus musculus OX=10090 GN=Psmb6 PE=1 SV=3	FALSE	13	3	19	3	1	238	25,4	5,11	0,066	13,14	3	6	0,101	7,18	1	3	0,278	2,04	1	1	0,186	1,74	1	1				0.16				0.16	0,161	1,75	1	1	0,054	3,58	2	2	0,367	1,65	1	1	0,249	2,23
Master Protein	Q3THE2	Myosin regulatory light chain 12B OS=Mus musculus OX=10090 GN=Myl12b PE=1 SV=2	FALSE	18	3	24	3	1	172	19,8	4,84	0,068	11,37	3	4	0,079	12,07	3	5	0,278	1,93	2	2	0,186	1,63	1	2	0,121	7,88	2	4				0.16	0,076	4,01	2	3	0,078	3,29	2	3				0.16
Master Protein	P01008	Antithrombin-III OS=Homo sapiens GN=SERPINC1 PE=1 SV=1	TRUE	9	4	19	4	1	464	52,6	6,71	0,091	8,68	3	3	0,230	2,12	1	1	0,120	4,87	2	2	0,065	5,02	2	2				0.16				0.16	0,052	5,53	3	3	0,093	2,08	1	1	0,257	3,16	1	1	0,249	2,77
Master Protein	Q9QYB1	Chloride intracellular channel protein 4 OS=Mus musculus OX=10090 GN=Clic4 PE=1 SV=3	FALSE	18	5	25	4	1	253	28,7	5,59	0,098	7,07	2	3	0,092	10,12	2	4	0,278	2,02	1	1	0,077	4,66	1	2	0,074	21,25	5	9	0,164	5,80	1	3				0.16	0,093	2,06	1	2				0.16
Master Protein	A0A1D5RLD8	Glyceraldehyde-3-phosphate dehydrogenase OS=Mus musculus OX=10090 GN=Gm10358 PE=1 SV=1	FALSE	52	14	342	12	1	333	35,8	8,25	0,009	167,58	11	62	0,010	117,12	11	48	0,010	45,58	6	19	0,014	47,91	6	20	0,000	141,67	10	49	0,000	108,52	6	39	0,009	56,10	8	26	0,008	38,64	6	21	0,060	23,52	4	9	0,067	24,78
Master Protein	P68033	Actin, alpha cardiac muscle 1 OS=Mus musculus OX=10090 GN=Actc1 PE=1 SV=1	FALSE	49	18	1191	6	1	377	42,0	5,39	0,000	459,15	10	179	0,000	479,63	10	192	0,000	226,49	15	105	0,000	154,88	9	70	0,000	338,49	12	145	0,000	251,50	12	112	0,000	161,95	9	80	0,000	144,07	8	76	0,000	142,22	9	62	0,000	112,36
Master Protein	Q8C243	Uncharacterized protein OS=Mus musculus OX=10090 GN=Ctsd PE=2 SV=1	FALSE	20	8	42	8	1	445	48,3	7,27	0,056	24,48	6	9	0,095	7,84	4	4	0,278	1,92	1	1	0,046	8,92	2	4	0,128	6,92	2	3	0,318	2,60	1	1	0,161	1,80	3	3	0,093	1,78	1	1	0,060	19,21	4	7	0,067	16,33
Master Protein	Q80TM2	MKIAA1027 protein (Fragment) OS=Mus musculus OX=10090 GN=Tln1 PE=2 SV=4	FALSE	6,2402496099844	11	34	11	1	2564	272,0	6,27	0,141	4,33	2	3	0,216	2,16	1	1				0.16	0,046	10,68	6	6	0,074	21,92	8	10	0,196	4,65	2	3	0,044	7,16	3	3	0,093	2,33	2	2	0,350	1,94	1	1	0,249	2,38
Master Protein	P09671	Superoxide dismutase [Mn], mitochondrial OS=Mus musculus OX=10090 GN=Sod2 PE=1 SV=3	FALSE	16	3	12	3	1	222	24,6	8,62	0,192	3,39	1	1				0.16	0,278	1,65	1	1	0,186	1,88	1	1	0,138	5,25	1	2				0.16	0,070	4,51	2	3	0,051	5,95	2	3				0.16
Master Protein	A0A0A1HAM8	80K protein OS=Mus musculus OX=10090 GN=Marcks PE=2 SV=1	FALSE	12	3	10	3	1	309	29,7	4,34				0.16				0.16	0,245	2,48	1	1				0.16	0,138	4,96	1	1	0,198	4,47	1	1	0,043	9,03	2	3	0,050	6,99	2	2				0.16
Master Protein	Q91VH3	Tpm2 protein OS=Mus musculus OX=10090 GN=Tpm2 PE=2 SV=1	FALSE	14	7	52	1	1	308	34,8	5,33	0,045	43,75	5	16	0,055	24,91	3	10	0,048	15,31	3	5	0,043	11,71	3	6	0,128	6,91	1	3	0,139	7,43	1	4	0,065	5,18	2	3	0,093	0,00	1	1	0,339	2,04	1	1	0,199	4,33
Master Protein	Q9D6F9	Tubulin beta-4A chain OS=Mus musculus OX=10090 GN=Tubb4a PE=1 SV=3	FALSE	28	10	59	2	1	444	49,6	4,88	0,017	85,37	10	31	0,032	54,79	7	20	0,278	2,19	1	1				0.16	0,417	1,66	1	1	0,428	1,66	1	1	0,161	2,07	1	1	0,051	4,26	2	2				0.16
Master Protein	E9QLG3	MAX gene-associated protein OS=Mus musculus OX=10090 GN=Mga PE=1 SV=1	FALSE	1	2	10	2	1	3042	332,9	7,58				0.16				0.16				0.16	0,186	0,00	1	1	0,372	2,02	1	1	0,427	2,02	1	1	0,161	0,00	1	2	0,093	0,00	1	3				0.16
Master Protein	P01887	Beta-2-microglobulin OS=Mus musculus OX=10090 GN=B2m PE=1 SV=2	FALSE	15	2	102	2	1	119	13,8	8,44	0,056	26,32	1	11	0,052	25,74	1	11	0,015	40,37	2	20	0,033	22,14	1	12	0,074	16,32	1	7	0,072	15,98	1	7	0,033	22,73	1	11	0,021	20,27	1	10				0.16
Master Protein	Q3UMA3	Hepatocyte growth factor-regulated tyrosine kinase substrate OS=Mus musculus OX=10090 GN=Hgs PE=1 SV=1	FALSE	2	1	1	1	1	776	86,1	6,16				0.16				0.16				0.16				0.16				0.16				0.16				0.16				0.16				0.16	0,298	0,00
Master Protein	Q6PF90	Apol9b protein OS=Mus musculus OX=10090 GN=Apol9a PE=2 SV=1	FALSE	5	1	1	1	1	310	33,3	8,15				0.16				0.16				0.16				0.16				0.16				0.16				0.16				0.16				0.16	0,298	0,00
Master Protein	Q91V83	TELO2-interacting protein 1 homolog OS=Mus musculus OX=10090 GN=Tti1 PE=1 SV=2	FALSE	1	1	1	1	1	1085	120,7	6,10				0.16				0.16				0.16				0.16				0.16				0.16				0.16				0.16				0.16	0,298	0,00
Master Protein	G3X9Z0	Protein zwilch homolog OS=Mus musculus OX=10090 GN=Zwilch PE=1 SV=1	FALSE	1	1	1	1	1	596	67,4	6,01				0.16				0.16				0.16				0.16				0.16				0.16				0.16				0.16				0.16	0,298	1,67
Master Protein	H2A125	M138 protein OS=Murid herpesvirus 1 OX=10366 GN=m138 PE=4 SV=1	FALSE	5	1	1	1	1	567	63,1	8,00				0.16				0.16				0.16				0.16				0.16				0.16				0.16				0.16				0.16	0,298	0,00
Master Protein	Q69ZT0	Phospholipid-transporting ATPase (Fragment) OS=Mus musculus OX=10090 GN=mKIAA1021 PE=3 SV=2	FALSE	2	1	1	1	1	1196	135,9	6,93				0.16				0.16				0.16				0.16				0.16				0.16				0.16				0.16				0.16	0,298	0,00
Master Protein	Q5SV42	Leukocyte elastase inhibitor C OS=Mus musculus OX=10090 GN=Serpinb1c PE=2 SV=1	FALSE	3	1	1	1	1	375	41,9	5,69				0.16				0.16				0.16				0.16				0.16				0.16				0.16				0.16				0.16	0,298	0,00
Master Protein	Q3TJH1	Uncharacterized protein OS=Mus musculus OX=10090 GN=Gnai3 PE=2 SV=1	FALSE	7	2	7	1	1	354	40,5	5,57	0,093	8,43	1	4	0,136	4,74	1	2				0.16				0.16				0.16				0.16				0.16				0.16				0.16	0,298	0,00
Master Protein	A0A290GA50	CPXV100 protein OS=Cowpox virus OX=10243 PE=4 SV=1	FALSE	12,621359223301	1	1	1	1	103	12,1	7,46				0.16				0.16				0.16				0.16				0.16				0.16				0.16				0.16				0.16	0,298	0,00
Master Protein	Q8BVG8	N-acetyltransferase 14 OS=Mus musculus OX=10090 GN=Nat14 PE=1 SV=1	FALSE	4	1	5	1	1	206	21,8	10,74				0.16	0,297	0,00	1	1				0.16	0,186	0,00	1	3				0.16				0.16				0.16				0.16				0.16	0,298	0,00
Master Protein	A0A1D5RMG9	Homocysteine-responsive endoplasmic reticulum-resident ubiquitin-like domain member 1 protein (Fragment) OS=Mus musculus OX=10090 GN=Herpud1 PE=4 SV=1	FALSE	50	1	1	1	1	36	4,0	12,18				0.16				0.16				0.16				0.16				0.16				0.16				0.16				0.16				0.16	0,298	0,00
Master Protein	Q8C5T8	Coiled-coil domain-containing protein 113 OS=Mus musculus OX=10090 GN=Ccdc113 PE=2 SV=1	FALSE	2	1	1	1	1	377	44,2	8,46				0.16				0.16				0.16				0.16				0.16				0.16				0.16				0.16				0.16	0,298	1,66
Master Protein	E9Q9Y3	Coiled-coil domain-containing 7B OS=Mus musculus OX=10090 GN=Ccdc7b PE=4 SV=1	FALSE	3	1	1	1	1	381	44,2	9,72				0.16				0.16				0.16				0.16				0.16				0.16				0.16				0.16				0.16	0,298	0,00
Master Protein	U5TNH3	CPXV101 protein OS=Cowpox virus OX=10243 GN=CPXV101 PE=4 SV=1	FALSE	5	1	1	1	1	355	41,2	8,90				0.16				0.16				0.16				0.16				0.16				0.16				0.16				0.16				0.16	0,298	0,00
Master Protein	Q7TNF8	Peripheral-type benzodiazepine receptor-associated protein 1 OS=Mus musculus OX=10090 GN=Tspoap1 PE=2 SV=2	FALSE	0,595882990249187	1	1	1	1	1846	199,8	5,29				0.16				0.16				0.16				0.16				0.16				0.16				0.16				0.16				0.16	0,298	1,68
Master Protein	Q80XH9	ELAV-like protein OS=Mus musculus OX=10090 GN=Elavl4 PE=2 SV=1	FALSE	7	1	1	1	1	412	45,3	9,28				0.16				0.16				0.16				0.16				0.16				0.16				0.16				0.16				0.16	0,298	0,00
Master Protein	Q80Y81	Zinc phosphodiesterase ELAC protein 2 OS=Mus musculus OX=10090 GN=Elac2 PE=1 SV=1	FALSE	1	1	1	1	1	831	92,7	7,34				0.16				0.16				0.16				0.16				0.16				0.16				0.16				0.16				0.16	0,265	2,03
Master Protein	B1AT82	MCG6846, isoform CRA_c OS=Mus musculus OX=10090 GN=Prpsap1 PE=1 SV=1	FALSE	3,8961038961039	1	1	1	1	385	42,4	8,40				0.16				0.16				0.16				0.16				0.16				0.16				0.16				0.16				0.16	0,298	0,00
Master Protein	Q8R3R7	Slfn8 protein OS=Mus musculus OX=10090 GN=Slfn8 PE=2 SV=1	FALSE	7,03125	1	2	1	1	256	29,5	8,48				0.16	0,297	0,00	1	1				0.16				0.16				0.16				0.16				0.16				0.16				0.16	0,298	0,00
Master Protein	Q9D1M0	Protein SEC13 homolog OS=Mus musculus OX=10090 GN=Sec13 PE=1 SV=3	FALSE	5	1	2	1	1	322	35,5	5,38				0.16				0.16				0.16	0,186	0,00	1	1				0.16				0.16				0.16				0.16				0.16	0,298	0,00
Master Protein	Q3UEJ7	Uncharacterized protein OS=Mus musculus OX=10090 GN=Ass1 PE=2 SV=1	FALSE	9	4	5	4	1	412	46,5	8,22	0,232	2,15	1	1				0.16				0.16	0,084	3,90	3	3				0.16				0.16				0.16				0.16				0.16	0,273	1,99
Master Protein	Q925G2-2	Isoform 2 of Cytochrome b reductase 1 OS=Mus musculus OX=10090 GN=Cybrd1	FALSE	9	1	1	1	1	286	31,4	9,42				0.16				0.16				0.16				0.16				0.16				0.16				0.16				0.16				0.16	0,298	0,00
Master Protein	B1AVY2	Gamma-aminobutyric acid receptor subunit alpha-3 OS=Mus musculus OX=10090 GN=Gabra3 PE=1 SV=1	FALSE	2,4390243902439	1	1	1	1	533	59,9	9,01				0.16				0.16				0.16				0.16				0.16				0.16				0.16				0.16				0.16	0,273	2,00
Master Protein	Q80ZV0	Ribonuclease H2 subunit B OS=Mus musculus OX=10090 GN=Rnaseh2b PE=1 SV=2	FALSE	3	1	1	1	1	308	34,7	9,45				0.16				0.16				0.16				0.16				0.16				0.16				0.16				0.16				0.16	0,298	1,65
Master Protein	Q8VHL1	Histone-lysine N-methyltransferase SETD7 OS=Mus musculus OX=10090 GN=Setd7 PE=1 SV=2	FALSE	7	1	1	1	1	366	40,5	4,65				0.16				0.16				0.16				0.16				0.16				0.16				0.16				0.16				0.16	0,298	0,00
Master Protein	A0A0R4J131	Biotinidase, isoform CRA_b OS=Mus musculus OX=10090 GN=Btd PE=1 SV=1	FALSE	3	1	1	1	1	529	59,2	5,97				0.16				0.16				0.16				0.16				0.16				0.16				0.16				0.16				0.16	0,298	0,00
Master Protein	A2IQH4	Beta-1,6-N-acetylglucosaminyltransferase B OS=Mus musculus OX=10090 GN=Gcnt2 PE=2 SV=1	FALSE	6	1	1	1	1	401	46,3	8,32				0.16				0.16				0.16				0.16				0.16				0.16				0.16				0.16				0.16	0,298	0,00
Master Protein	Q8BWA8	Rho guanine nucleotide exchange factor 19 OS=Mus musculus OX=10090 GN=Arhgef19 PE=1 SV=1	FALSE	2	1	1	1	1	802	88,8	8,34				0.16				0.16				0.16				0.16				0.16				0.16				0.16				0.16				0.16	0,298	0,00
Master Protein	A0A1D5RLZ5	Group XV phospholipase A2 OS=Mus musculus OX=10090 GN=Pla2g15 PE=1 SV=1	FALSE	7,6271186440678	1	1	1	1	236	26,5	7,97				0.16				0.16				0.16				0.16				0.16				0.16				0.16				0.16				0.16	0,298	0,00
Master Protein	G3UWP0	Transcription factor RFX3 OS=Mus musculus OX=10090 GN=Rfx3 PE=1 SV=1	FALSE	7,4235807860262	1	1	1	1	458	50,6	6,65				0.16				0.16				0.16				0.16				0.16				0.16				0.16				0.16				0.16	0,298	0,00
Master Protein	B2RW11	Ankyrin repeat domain 34A OS=Mus musculus OX=10090 GN=Ankrd34a PE=1 SV=1	FALSE	2	1	1	1	1	495	52,4	9,45				0.16				0.16				0.16				0.16				0.16				0.16				0.16				0.16				0.16	0,249	2,20
Master Protein	Q3TMV6	Uncharacterized protein OS=Mus musculus OX=10090 GN=Wrn PE=2 SV=1	FALSE	3	1	1	1	1	789	89,1	5,12				0.16				0.16				0.16				0.16				0.16				0.16				0.16				0.16				0.16	0,298	0,00
Master Protein	Q3TFZ4	Zinc finger protein 7, isoform CRA_a OS=Mus musculus OX=10090 GN=Zfp7 PE=1 SV=1	FALSE	1	1	1	1	1	685	78,7	9,11				0.16				0.16				0.16				0.16				0.16				0.16				0.16				0.16				0.16	0,298	0,00
Master Protein	A0A1D5RMC2	Zinc finger protein 612, isoform CRA_a OS=Mus musculus OX=10090 GN=Zfp612 PE=4 SV=1	FALSE	1	1	1	1	1	672	76,1	8,41				0.16				0.16				0.16				0.16				0.16				0.16				0.16				0.16				0.16	0,298	1,66
Master Protein	A2AR50	Ras-specific guanine nucleotide-releasing factor RalGPS1 OS=Mus musculus OX=10090 GN=Ralgps1 PE=1 SV=2	FALSE	2	1	1	1	1	585	65,4	9,41				0.16				0.16				0.16				0.16				0.16				0.16				0.16				0.16				0.16	0,298	0,00
Master Protein	B2RX16	Testase-8 OS=Mus musculus OX=10090 GN=Adam20 PE=2 SV=1	FALSE	2	1	1	1	1	760	86,3	6,24				0.16				0.16				0.16				0.16				0.16				0.16				0.16				0.16				0.16	0,252	2,09
Master Protein	O08523	Alpha-tectorin OS=Mus musculus OX=10090 GN=Tecta PE=1 SV=2	FALSE	0,788863109048724	1	1	1	1	2155	239,3	5,35				0.16				0.16				0.16				0.16				0.16				0.16				0.16				0.16				0.16	0,298	0,00
Master Protein	Q920I9	WD repeat-containing protein 7 OS=Mus musculus OX=10090 GN=Wdr7 PE=1 SV=3	FALSE	4	2	2	2	1	1489	163,3	6,90				0.16	0,297	0,00	1	1				0.16				0.16				0.16				0.16				0.16				0.16				0.16	0,298	0,00
Master Protein	H9KV00	Protein SON OS=Mus musculus OX=10090 GN=Son PE=1 SV=1	FALSE	1	2	2	2	1	2477	268,7	5,71				0.16	0,297	1,72	1	1				0.16				0.16				0.16				0.16				0.16				0.16				0.16	0,298	0,00
Master Protein	F6WVB0	Ephrin type-A receptor 10 (Fragment) OS=Mus musculus OX=10090 GN=Epha10 PE=1 SV=1	FALSE	4	1	3	1	1	862	93,1	7,08				0.16				0.16	0,196	2,80	1	2				0.16				0.16				0.16				0.16				0.16				0.16	0,298	0,00
Master Protein	G5E852	Tyrosine-protein kinase OS=Mus musculus OX=10090 GN=Jak2 PE=1 SV=1	FALSE	4	2	3	2	1	1132	130,5	7,44				0.16				0.16	0,231	2,52	1	2				0.16				0.16				0.16				0.16				0.16				0.16	0,298	0,00
Master Protein	E9Q0J5	Kinesin-like protein KIF21A OS=Mus musculus OX=10090 GN=Kif21a PE=1 SV=2	FALSE	1	1	7	1	1	1672	186,5	6,47	0,313	0,00	1	3	0,297	0,00	1	3				0.16				0.16				0.16				0.16				0.16				0.16				0.16	0,298	0,00
Master Protein	Q6PG95	Protein cramped-like OS=Mus musculus OX=10090 GN=Cramp1 PE=1 SV=3	FALSE	0,933852140077821	1	3	1	1	1285	137,0	8,22	0,313	0,00	1	1	0,247	2,06	1	1				0.16				0.16				0.16				0.16				0.16				0.16				0.16	0,298	0,00
Master Protein	P11627	Neural cell adhesion molecule L1 OS=Mus musculus OX=10090 GN=L1cam PE=1 SV=1	FALSE	3,0952380952381	2	3	2	1	1260	140,9	5,97				0.16	0,297	0,00	1	1				0.16	0,186	0,00	1	1				0.16				0.16				0.16				0.16				0.16	0,298	0,00
Master Protein	G5E814	MCG5603 OS=Mus musculus OX=10090 GN=Ndufa11 PE=1 SV=1	FALSE	11	1	1	1	1	143	15,1	8,07				0.16				0.16				0.16				0.16				0.16				0.16				0.16				0.16				0.16	0,298	0,00
Master Protein	Q3V0U8	Uncharacterized protein OS=Mus musculus OX=10090 GN=Gm10457 PE=2 SV=1	FALSE	17	1	1	1	1	101	11,5	9,57				0.16				0.16				0.16				0.16				0.16				0.16				0.16				0.16				0.16	0,252	2,10
Master Protein	D3YUC5	Folliculin-interacting protein 2 OS=Mus musculus OX=10090 GN=Fnip2 PE=1 SV=1	FALSE	2	1	1	1	1	1138	125,5	6,61				0.16				0.16				0.16				0.16				0.16				0.16				0.16				0.16				0.16	0,298	0,00
Master Protein	E9Q0I4	SCO-spondin OS=Mus musculus OX=10090 GN=Sspo PE=4 SV=2	FALSE	0,46656298600311	1	1	1	1	5144	550,8	5,80				0.16				0.16				0.16				0.16				0.16				0.16				0.16				0.16				0.16	0,298	0,00
Master Protein	O89010	MCG114343 OS=Mus musculus OX=10090 GN=Magea6 PE=2 SV=1	FALSE	5	1	1	1	1	325	36,6	4,61				0.16				0.16				0.16				0.16				0.16				0.16				0.16				0.16				0.16	0,298	0,00
Master Protein	P56959	RNA-binding protein FUS OS=Mus musculus OX=10090 GN=Fus PE=1 SV=1	FALSE	6	1	1	1	1	518	52,6	9,36				0.16				0.16				0.16				0.16				0.16				0.16				0.16				0.16				0.16	0,247	3,00
Master Protein	B2RSG2	Endonuclease III-like protein 1 OS=Mus musculus OX=10090 GN=Nthl1 PE=2 SV=1	FALSE	6	1	1	1	1	300	33,6	9,61				0.16				0.16				0.16				0.16				0.16				0.16				0.16				0.16				0.16	0,298	0,00
Master Protein	E9QNY8	Sacsin OS=Mus musculus OX=10090 GN=Sacs PE=1 SV=1	FALSE	0,218245307725884	1	1	1	1	4582	520,4	7,05				0.16				0.16				0.16				0.16				0.16				0.16				0.16				0.16				0.16	0,298	0,00
Master Protein	Q3TTJ4	Uncharacterized protein C8orf48 homolog OS=Mus musculus OX=10090 PE=2 SV=1	FALSE	4	1	1	1	1	293	33,3	6,30				0.16				0.16				0.16				0.16				0.16				0.16				0.16				0.16				0.16	0,298	0,00
Master Protein	Q8CB48	Uncharacterized protein OS=Mus musculus OX=10090 GN=Gm10048 PE=2 SV=1	FALSE	15	1	1	1	1	126	14,2	6,70				0.16				0.16				0.16				0.16				0.16				0.16				0.16				0.16				0.16	0,265	2,03
Master Protein	Q80ZX8	Sperm-associated antigen 1 OS=Mus musculus OX=10090 GN=Spag1 PE=1 SV=1	FALSE	1	1	1	1	1	901	100,6	5,62				0.16				0.16				0.16				0.16				0.16				0.16				0.16				0.16				0.16	0,298	0,00
Master Protein	A0A1D5RMM8	Paxillin OS=Mus musculus OX=10090 GN=Pxn PE=1 SV=1	FALSE	3	1	1	1	1	562	58,8	4,92				0.16				0.16				0.16				0.16				0.16				0.16				0.16				0.16				0.16	0,298	0,00
Master Protein	Q32NY4	Metal transporter CNNM3 OS=Mus musculus OX=10090 GN=Cnnm3 PE=1 SV=2	FALSE	1	1	1	1	1	713	76,2	5,58				0.16				0.16				0.16				0.16				0.16				0.16				0.16				0.16				0.16	0,298	0,00
Master Protein	Q9QXN0	Protein Shroom3 OS=Mus musculus OX=10090 GN=Shroom3 PE=1 SV=2	FALSE	0,855991943605237	1	1	1	1	1986	214,8	7,97				0.16				0.16				0.16				0.16				0.16				0.16				0.16				0.16				0.16	0,298	0,00
Master Protein	H2A2L2	M18 protein OS=Murid herpesvirus 1 OX=10366 GN=m18 PE=4 SV=1	FALSE	2	1	2	1	1	814	84,5	6,87	0,199	2,64	1	1				0.16				0.16				0.16				0.16				0.16				0.16				0.16				0.16	0,249	2,59
Master Protein	F8WJ05	Inter-alpha-trypsin inhibitor heavy chain H1 OS=Mus musculus OX=10090 GN=Itih1 PE=1 SV=1	FALSE	4	2	3	2	1	911	101,6	6,96	0,313	0,00	1	2				0.16				0.16				0.16				0.16				0.16				0.16				0.16				0.16	0,298	1,69
Master Protein	Q99JN2-2	Isoform 2 of Kelch-like protein 22 OS=Mus musculus OX=10090 GN=Klhl22	FALSE	3	1	3	1	1	653	73,9	5,77				0.16	0,247	2,05	1	1				0.16	0,186	0,00	1	1				0.16				0.16				0.16				0.16				0.16	0,298	0,00
Master Protein	P18455	Protein I OS=Murine coronavirus (strain S) OX=11145 GN=N PE=3 SV=1	FALSE	6	1	1	1	1	207	22,9	9,47				0.16				0.16				0.16				0.16				0.16				0.16				0.16				0.16				0.16	0,298	0,00
Master Protein	A0A212QFK1	CPXV180 protein OS=Cowpox virus OX=10243 GN=CPXV180 PE=4 SV=1	FALSE	8	1	1	1	1	196	22,9	8,65				0.16				0.16				0.16				0.16				0.16				0.16				0.16				0.16				0.16	0,247	2,88
Master Protein	E9Q2W8	BLOC-1-related complex subunit 5 OS=Mus musculus OX=10090 GN=Borcs5 PE=1 SV=1	FALSE	7	1	2	1	1	196	22,6	8,84				0.16	0,297	0,00	1	1				0.16				0.16				0.16				0.16				0.16				0.16				0.16	0,298	0,00
Master Protein	Q8CCA5	Apolipoprotein L 10A OS=Mus musculus OX=10090 GN=Apol10a PE=1 SV=1	FALSE	7	1	1	1	1	318	35,5	6,11				0.16				0.16				0.16				0.16				0.16				0.16				0.16				0.16				0.16	0,298	0,00
Master Protein	Q8VDV3	Guanine nucleotide exchange factor for Rab-3A OS=Mus musculus OX=10090 GN=Rab3il1 PE=1 SV=1	FALSE	3	1	1	1	1	383	42,7	6,38				0.16				0.16				0.16				0.16				0.16				0.16				0.16				0.16				0.16	0,298	0,00
Master Protein	Q8R3I9	UDP-GlcNAc:betaGal beta-1,3-N-acetylglucosaminyltransferase 8 OS=Mus musculus OX=10090 GN=B3gnt8 PE=1 SV=1	FALSE	3	1	1	1	1	389	43,3	8,02				0.16				0.16				0.16				0.16				0.16				0.16				0.16				0.16				0.16	0,298	0,00
Master Protein	G3UWB9	Heat shock protein beta-9 OS=Mus musculus OX=10090 GN=Hspb9 PE=3 SV=1	FALSE	8	1	4	1	1	199	21,7	9,98	0,253	2,04	1	1	0,211	2,23	1	1				0.16	0,186	0,00	1	1				0.16				0.16				0.16				0.16				0.16	0,252	2,08
Master Protein	Q3V386	Uncharacterized protein OS=Mus musculus OX=10090 GN=Wasf3 PE=2 SV=1	FALSE	3,1936127744511	1	5	1	1	501	55,2	6,37				0.16				0.16	0,155	3,72	1	4				0.16				0.16				0.16				0.16				0.16				0.16	0,298	0,00
Master Protein	A0A2R8VI76	Small G protein-signaling modulator 3 (Fragment) OS=Mus musculus OX=10090 GN=Sgsm3 PE=4 SV=1	FALSE	2	1	1	1	1	651	74,8	6,54				0.16				0.16				0.16				0.16				0.16				0.16				0.16				0.16				0.16	0,298	0,00
Master Protein	O88665	Bromodomain-containing protein 7 OS=Mus musculus OX=10090 GN=Brd7 PE=1 SV=1	FALSE	1	1	1	1	1	651	74,0	6,38				0.16				0.16				0.16				0.16				0.16				0.16				0.16				0.16				0.16	0,298	0,00
Master Protein	Q505G8	Zinc finger protein 827 OS=Mus musculus OX=10090 GN=Znf827 PE=1 SV=2	FALSE	1	1	1	1	1	1078	118,5	6,77				0.16				0.16				0.16				0.16				0.16				0.16				0.16				0.16				0.16	0,249	2,45
Master Protein	E9Q6A6	Collagen alpha-6(VI) chain OS=Mus musculus OX=10090 GN=Col6a6 PE=1 SV=2	FALSE	0,618101545253863	1	1	1	1	2265	246,3	6,90				0.16				0.16				0.16				0.16				0.16				0.16				0.16				0.16				0.16	0,298	0,00
Master Protein	E9PW07	Voltage-dependent calcium channel beta subunit-associated regulatory protein OS=Mus musculus OX=10090 GN=Cbarp PE=1 SV=2	FALSE	2,5531914893617	1	1	1	1	705	75,0	6,21				0.16				0.16				0.16				0.16				0.16				0.16				0.16				0.16				0.16	0,298	0,00
Master Protein	O35317	Pre-B-cell leukemia transcription factor 3 OS=Mus musculus OX=10090 GN=Pbx3 PE=2 SV=1	FALSE	6	1	1	1	1	434	47,2	7,06				0.16				0.16				0.16				0.16				0.16				0.16				0.16				0.16				0.16	0,298	0,00
Master Protein	Q91X20	Set1/Ash2 histone methyltransferase complex subunit ASH2 OS=Mus musculus OX=10090 GN=Ash2l PE=1 SV=1	FALSE	4	1	2	1	1	623	68,2	5,69				0.16	0,297	0,00	1	1				0.16				0.16				0.16				0.16				0.16				0.16				0.16	0,298	0,00
Master Protein	Q9D8N0	Elongation factor 1-gamma OS=Mus musculus OX=10090 GN=Eef1g PE=1 SV=3	FALSE	13	6	10	6	1	437	50,0	6,74	0,072	10,98	5	5	0,079	11,77	3	4				0.16				0.16				0.16				0.16				0.16				0.16				0.16	0,265	2,03
Master Protein	Q6ZPF4-2	Isoform 2 of Formin-like protein 3 OS=Mus musculus OX=10090 GN=Fmnl3	FALSE	2	1	1	1	1	976	111,2	6,92				0.16				0.16				0.16				0.16				0.16				0.16				0.16				0.16				0.16	0,298	0,00
Master Protein	Q8C2P4	Uncharacterized protein OS=Mus musculus OX=10090 GN=Arhgap8 PE=2 SV=1	FALSE	4	1	1	1	1	425	48,9	9,22				0.16				0.16				0.16				0.16				0.16				0.16				0.16				0.16				0.16	0,298	0,00
Master Protein	Q811M8	Envelope polyprotein OS=Mus musculus OX=10090 GN=env PE=4 SV=2	FALSE	2	1	2	1	1	645	69,7	8,21				0.16	0,297	0,00	1	1				0.16				0.16				0.16				0.16				0.16				0.16				0.16	0,298	0,00
Master Protein	F8WIV5	Dynamin-2 OS=Mus musculus OX=10090 GN=Dnm2 PE=1 SV=2	FALSE	1	1	1	1	1	870	98,0	7,64				0.16				0.16				0.16				0.16				0.16				0.16				0.16				0.16				0.16	0,298	0,00
Master Protein	Q5NC81	Nucleoside diphosphate kinase OS=Mus musculus OX=10090 GN=Nme1 PE=1 SV=1	FALSE	50	8	115	1	1	152	17,2	7,37	0,049	32,14	5	13	0,050	30,08	3	12	0,048	20,99	4	11	0,049	7,31	2	4	0,036	46,18	6	20	0,063	35,98	2	14	0,036	16,55	5	11	0,041	12,15	3	6	0,060	19,51	2	7	0,106	10,86
Master Protein	Q3TJX0	Uncharacterized protein OS=Mus musculus OX=10090 GN=Lcp1 PE=2 SV=1	FALSE	22	11	60	10	1	627	70,1	5,33	0,049	30,79	5	11	0,077	18,84	5	8	0,196	3,12	1	1	0,046	10,05	3	5	0,074	24,15	6	9	0,135	7,58	3	3	0,036	18,13	6	8	0,041	9,50	4	5	0,269	2,95	1	1	0,249	2,67
Master Protein	P13020	Gelsolin OS=Mus musculus OX=10090 GN=Gsn PE=1 SV=3	FALSE	10	7	35	1	1	780	85,9	6,18	0,049	30,64	6	12	0,048	36,64	6	13				0.16				0.16	0,128	6,47	2	2	0,302	2,86	1	1				0.16	0,093	1,90	1	1	0,143	6,14	1	2	0,247	3,21
Master Protein	Q9R0H5	Keratin, type II cytoskeletal 71 OS=Mus musculus OX=10090 GN=Krt71 PE=1 SV=1	TRUE	22	14	1017	1	1	524	57,3	6,99	0,000	372,20	12	135	0,000	327,37	9	126	0,000	203,13	9	85	0,000	272,81	13	123	0,000	168,96	6	67	0,000	170,77	4	66	0,000	186,45	6	78	0,000	143,02	5	78	0,000	164,92	4	64	0,000	176,32
Master Protein	A0A0R4J1E2	Elongation factor 1-delta OS=Mus musculus OX=10090 GN=Eef1d PE=1 SV=1	FALSE	7	3	13	3	1	660	72,9	6,51	0,299	1,81	1	1	0,136	4,58	2	2	0,257	2,44	1	1	0,142	2,73	1	1	0,286	2,39	1	1	0,387	2,20	1	1	0,045	6,74	2	2	0,051	4,54	2	2				0.16
Master Protein	Q6A0D0	MKIAA0106 protein (Fragment) OS=Mus musculus OX=10090 GN=Prdx6 PE=2 SV=1	FALSE	36	8	58	8	1	227	25,1	6,37	0,084	9,02	3	4	0,101	7,06	2	4	0,096	8,52	3	4	0,076	4,82	3	4	0,060	35,56	6	15	0,380	2,34	1	1	0,036	17,01	6	11	0,051	5,69	4	7	0,146	5,82	3	4	0,275	1,87
Master Protein	P07901	Heat shock protein HSP 90-alpha OS=Mus musculus OX=10090 GN=Hsp90aa1 PE=1 SV=4	FALSE	18	14	64	7	1	733	84,7	5,01	0,045	42,31	11	18	0,037	42,51	11	18	0,098	8,02	3	4				0.16	0,084	12,49	3	5	0,143	7,02	2	3	0,036	14,24	3	7	0,051	3,77	2	2	0,296	2,51	1	1	0,273	1,94
Master Protein	B2RQK7	Synaptopodin 2-like protein OS=Mus musculus OX=10090 GN=Synpo2l PE=1 SV=1	FALSE	3	1	2	1	1	978	103,2	9,82				0.16				0.16				0.16				0.16				0.16				0.16				0.16				0.16	0,367	0,00	1	2
Master Protein	Q8VCH7	Retinol dehydrogenase 10 OS=Mus musculus OX=10090 GN=Rdh10 PE=1 SV=2	FALSE	5	1	2	1	1	341	38,1	7,59				0.16				0.16				0.16				0.16				0.16				0.16				0.16				0.16	0,188	4,29	1	2
Master Protein	A0A0K6G627	Protein NRDE2 homolog [Mus musculus] OS=Rhizoctonia solani OX=456999 GN=RSOLAG22IIIB_01451 PE=4 SV=1	FALSE	2	1	2	1	1	1143	131,6	6,61				0.16				0.16				0.16				0.16				0.16				0.16				0.16				0.16	0,261	3,13	1	2
Master Protein	Q5RIM6	Nuclear receptor co-repressor 1, isoform CRA_a OS=Mus musculus OX=10090 GN=Ncor1 PE=1 SV=1	FALSE	0,855745721271394	1	2	1	1	2454	270,6	6,93				0.16				0.16				0.16				0.16				0.16				0.16				0.16				0.16	0,305	2,41	1	2
Master Protein	G5E829	Plasma membrane calcium-transporting ATPase 1 OS=Mus musculus OX=10090 GN=Atp2b1 PE=1 SV=1	FALSE	2	1	2	1	1	1220	134,7	5,91				0.16				0.16				0.16				0.16				0.16				0.16				0.16				0.16	0,278	2,76	1	2
Master Protein	Q7TQF2	F-box only protein 10 OS=Mus musculus OX=10090 GN=Fbxo10 PE=1 SV=2	FALSE	3	1	4	1	1	950	104,4	7,85				0.16				0.16	0,099	5,72	1	2				0.16				0.16				0.16				0.16				0.16	0,299	2,43	1	2
Master Protein	Q8CGA0	Protein phosphatase 1F OS=Mus musculus OX=10090 GN=Ppm1f PE=1 SV=1	FALSE	1	1	2	1	1	452	49,6	5,30				0.16				0.16				0.16				0.16				0.16				0.16				0.16				0.16	0,245	3,46	1	2
Master Protein	Q3LAC4	Phosphatidylinositol 3,4,5-trisphosphate-dependent Rac exchanger 2 protein OS=Mus musculus OX=10090 GN=Prex2 PE=1 SV=2	FALSE	1	1	1	1	1	1598	181,6	7,34				0.16				0.16				0.16				0.16				0.16				0.16				0.16				0.16				0.16
Master Protein	Q9Z1U5	Olfactory receptor (Fragment) OS=Mus musculus OX=10090 GN=Olfr54 PE=2 SV=1	FALSE	7	1	1	1	1	222	24,5	8,03				0.16				0.16				0.16				0.16				0.16				0.16				0.16				0.16				0.16
Master Protein	Q3UUJ4	STE20-related kinase adapter protein alpha OS=Mus musculus OX=10090 GN=Strada PE=1 SV=1	FALSE	3	1	1	1	1	431	48,2	6,43				0.16				0.16				0.16				0.16				0.16				0.16				0.16				0.16				0.16
Master Protein	Q7TSH2	Phosphorylase b kinase regulatory subunit beta OS=Mus musculus OX=10090 GN=Phkb PE=1 SV=1	FALSE	1	1	1	1	1	1085	123,8	6,83				0.16				0.16				0.16				0.16				0.16				0.16				0.16				0.16				0.16
Master Protein	Q00993	Tyrosine-protein kinase receptor UFO OS=Mus musculus OX=10090 GN=Axl PE=1 SV=2	FALSE	2	1	1	1	1	888	98,1	5,74				0.16				0.16				0.16				0.16				0.16				0.16				0.16				0.16				0.16
Master Protein	O54915	Nuclear receptor subfamily 1 group I member 2 OS=Mus musculus OX=10090 GN=Nr1i2 PE=2 SV=1	FALSE	4	1	2	1	1	431	49,5	7,66				0.16				0.16	0,278	0,00	1	1				0.16				0.16				0.16				0.16				0.16				0.16
Master Protein	A0A0G2JEA5	Uncharacterized protein OS=Mus musculus OX=10090 GN=Gm43738 PE=4 SV=1	FALSE	4	2	3	1	1	862	95,2	7,21				0.16				0.16	0,278	2,12	1	1	0,186	0,00	1	1				0.16				0.16				0.16				0.16				0.16
Master Protein	D3Z7U6	Calpain-9 (Fragment) OS=Mus musculus OX=10090 GN=Capn9 PE=4 SV=1	FALSE	21,875	1	2	1	1	64	7,1	11,55				0.16				0.16				0.16	0,186	0,00	1	1				0.16				0.16				0.16				0.16				0.16
Master Protein	P50518	V-type proton ATPase subunit E 1 OS=Mus musculus OX=10090 GN=Atp6v1e1 PE=1 SV=2	FALSE	13	2	5	2	1	226	26,1	8,43	0,107	6,51	1	3				0.16				0.16	0,186	2,13	1	1				0.16				0.16				0.16				0.16				0.16
Master Protein	A0A1B0GRP6	Protein FAM169B OS=Mus musculus OX=10090 GN=Fam169b PE=1 SV=1	FALSE	10	1	2	1	1	342	38,6	5,19				0.16				0.16	0,278	0,00	1	1				0.16				0.16				0.16				0.16				0.16				0.16
Master Protein	Q08288	Cell growth-regulating nucleolar protein OS=Mus musculus OX=10090 GN=Lyar PE=1 SV=2	FALSE	3	1	3	1	1	388	43,7	9,50				0.16				0.16				0.16	0,186	0,00	1	2				0.16				0.16				0.16				0.16				0.16
Master Protein	Q3THQ1	Uncharacterized protein OS=Mus musculus OX=10090 GN=Spop PE=2 SV=1	FALSE	4	1	1	1	1	374	42,1	5,66				0.16				0.16				0.16				0.16				0.16				0.16				0.16				0.16				0.16
Master Protein	Q794H2	Nucleosome assembly protein 1-like 3 OS=Mus musculus OX=10090 GN=Nap1l3 PE=2 SV=1	FALSE	2	1	1	1	1	544	61,3	4,79				0.16				0.16				0.16				0.16				0.16				0.16				0.16				0.16				0.16
Master Protein	Q9ES18	Forkhead box protein J2 OS=Mus musculus OX=10090 GN=Foxj2 PE=2 SV=1	FALSE	2	1	1	1	1	565	61,5	6,65				0.16				0.16				0.16				0.16				0.16				0.16				0.16				0.16				0.16
Master Protein	E9Q2V5	cDNA sequence BC037034 OS=Mus musculus OX=10090 GN=BC037034 PE=1 SV=1	FALSE	3	1	1	1	1	580	62,7	8,68				0.16				0.16				0.16				0.16				0.16				0.16				0.16				0.16				0.16
Master Protein	Q923B3	Neurotrophin receptor-interacting factor 1 OS=Mus musculus OX=10090 GN=Nrif1 PE=1 SV=3	FALSE	1	1	1	1	1	828	93,6	9,03				0.16				0.16				0.16				0.16				0.16				0.16				0.16				0.16				0.16
Master Protein	Q8CIP4	MAP/microtubule affinity-regulating kinase 4 OS=Mus musculus OX=10090 GN=Mark4 PE=1 SV=1	FALSE	3	1	1	1	1	752	82,6	9,67				0.16				0.16				0.16				0.16				0.16				0.16				0.16				0.16				0.16
Master Protein	D3Z3L3	Tripartite motif-containing 12C OS=Mus musculus OX=10090 GN=Trim12c PE=1 SV=2	FALSE	4	1	1	1	1	497	57,8	6,95				0.16				0.16				0.16				0.16				0.16				0.16				0.16				0.16				0.16
Master Protein	A0A1S6GWH4	Uncharacterized protein OS=Mus musculus OX=10090 GN=Nsun2 PE=2 SV=1	FALSE	2	1	1	1	1	782	88,0	6,74				0.16				0.16				0.16				0.16				0.16				0.16				0.16				0.16				0.16
Master Protein	Q921M7	Protein FAM49B OS=Mus musculus OX=10090 GN=Fam49b PE=1 SV=1	FALSE	5	1	1	1	1	324	36,8	6,06				0.16				0.16				0.16				0.16				0.16				0.16				0.16				0.16				0.16
Master Protein	Q7TMQ7	WD repeat-containing protein 91 OS=Mus musculus OX=10090 GN=Wdr91 PE=1 SV=1	FALSE	2	1	2	1	1	748	83,4	6,64	0,313	0,00	1	1				0.16				0.16				0.16				0.16				0.16				0.16				0.16				0.16
Master Protein	Q3V1M1	Immunoglobulin superfamily member 10 OS=Mus musculus OX=10090 GN=Igsf10 PE=2 SV=2	FALSE	0,848111025443331	2	2	2	1	2594	285,4	9,29	0,313	1,75	1	1				0.16				0.16				0.16				0.16				0.16				0.16				0.16				0.16
Master Protein	Q8C0C4	Serine-rich coiled-coil domain-containing protein 1 OS=Mus musculus OX=10090 GN=Ccser1 PE=2 SV=2	FALSE	6	2	2	2	1	895	98,2	8,10	0,313	0,00	1	1				0.16				0.16				0.16				0.16				0.16				0.16				0.16				0.16
Master Protein	A0A0K2YRQ4	Uncharacterized protein OS=Cowpox virus OX=10243 GN=gCPXV0136 PE=4 SV=1	FALSE	24	1	2	1	1	117	13,6	8,97				0.16	0,297	0,00	1	1				0.16				0.16				0.16				0.16				0.16				0.16				0.16
Master Protein	Q4U4S6	Xin actin-binding repeat-containing protein 2 OS=Mus musculus OX=10090 GN=Xirp2 PE=1 SV=1	FALSE	0,369978858350951	1	2	1	1	3784	428,0	6,18				0.16				0.16	0,278	0,00	1	1				0.16				0.16				0.16				0.16				0.16				0.16
Master Protein	Q3UFJ0	Uncharacterized protein OS=Mus musculus OX=10090 GN=Mmp3 PE=2 SV=1	FALSE	2	1	1	1	1	479	54,0	6,33				0.16				0.16				0.16				0.16				0.16				0.16				0.16				0.16				0.16
Master Protein	Q8BG79	CWF19-like protein 2 OS=Mus musculus OX=10090 GN=Cwf19l2 PE=1 SV=1	FALSE	2	1	1	1	1	887	103,1	8,50				0.16				0.16				0.16				0.16				0.16				0.16				0.16				0.16				0.16
Master Protein	Q80TX5	MKIAA0572 protein (Fragment) OS=Mus musculus OX=10090 GN=Mcm3ap PE=2 SV=1	FALSE	1	1	1	1	1	1992	219,7	6,65				0.16				0.16				0.16				0.16				0.16				0.16				0.16				0.16				0.16
Master Protein	Q80TL7	Protein MON2 homolog OS=Mus musculus OX=10090 GN=Mon2 PE=1 SV=2	FALSE	0,932944606413994	1	1	1	1	1715	189,0	6,13				0.16				0.16				0.16				0.16				0.16				0.16				0.16				0.16				0.16
Master Protein	Q6P5G3	MBT domain-containing protein 1 OS=Mus musculus OX=10090 GN=Mbtd1 PE=1 SV=1	FALSE	2	1	1	1	1	631	70,6	7,77				0.16				0.16				0.16				0.16				0.16				0.16				0.16				0.16				0.16
Master Protein	Q5DTN3	MKIAA4102 protein (Fragment) OS=Mus musculus OX=10090 GN=Kif1a PE=2 SV=1	FALSE	2	1	1	1	1	1138	127,2	6,38				0.16				0.16				0.16				0.16				0.16				0.16				0.16				0.16				0.16
Master Protein	Q80SW1	S-adenosylhomocysteine hydrolase-like protein 1 OS=Mus musculus OX=10090 GN=Ahcyl1 PE=1 SV=1	FALSE	3	1	1	1	1	530	58,9	6,89				0.16				0.16				0.16				0.16				0.16				0.16				0.16				0.16				0.16
Master Protein	Q9Z2D6-2	Isoform B of Methyl-CpG-binding protein 2 OS=Mus musculus OX=10090 GN=Mecp2	FALSE	4	1	1	1	1	501	53,5	9,88				0.16				0.16				0.16				0.16				0.16				0.16				0.16				0.16				0.16
Master Protein	Q7TQJ1	MARVEL domain-containing protein 1 OS=Mus musculus OX=10090 GN=Marveld1 PE=2 SV=1	FALSE	9	1	1	1	1	173	19,1	9,70				0.16				0.16				0.16				0.16				0.16				0.16				0.16				0.16				0.16
Master Protein	Q8C0E6	Zinc finger protein 286 OS=Mus musculus OX=10090 GN=Zfp286 PE=2 SV=1	FALSE	2	1	1	1	1	519	59,8	8,34				0.16				0.16				0.16				0.16				0.16				0.16				0.16				0.16				0.16
Master Protein	Q3SXH8	Olfactory receptor 681 OS=Mus musculus OX=10090 GN=Olfr681 PE=2 SV=1	FALSE	3	1	1	1	1	315	35,4	8,97				0.16				0.16				0.16				0.16				0.16				0.16				0.16				0.16				0.16
Master Protein	Q3UEN2	Shieldin complex subunit 2 OS=Mus musculus OX=10090 GN=Shld2 PE=2 SV=2	FALSE	3	1	1	1	1	891	99,0	6,33				0.16				0.16				0.16				0.16				0.16				0.16				0.16				0.16				0.16
Master Protein	K3W4R4	Collagen alpha-1(XIV) chain OS=Mus musculus OX=10090 GN=Col14a1 PE=1 SV=1	FALSE	0,834260289210234	1	1	1	1	1798	193,0	5,10				0.16				0.16				0.16				0.16				0.16				0.16				0.16				0.16				0.16
Master Protein	P53347	Oncostatin-M OS=Mus musculus OX=10090 GN=Osm PE=1 SV=1	FALSE	3	1	1	1	1	263	30,1	11,78				0.16				0.16				0.16				0.16				0.16				0.16				0.16				0.16				0.16
Master Protein	Q80TE3	E3 ubiquitin-protein ligase MARCH4 OS=Mus musculus OX=10090 GN=March4 PE=2 SV=3	FALSE	3	1	1	1	1	409	45,2	7,72				0.16				0.16				0.16				0.16				0.16				0.16				0.16				0.16				0.16
Master Protein	Q14AR3	Tripartite motif-containing 14 OS=Mus musculus OX=10090 GN=Trim14 PE=2 SV=1	FALSE	3	1	1	1	1	440	49,6	7,93				0.16				0.16				0.16				0.16				0.16				0.16				0.16				0.16				0.16
Master Protein	Q6NV53	Integrin alpha 4 OS=Mus musculus OX=10090 GN=Itga4 PE=2 SV=1	FALSE	2	1	1	1	1	1032	115,0	6,83				0.16				0.16				0.16				0.16				0.16				0.16				0.16				0.16				0.16
Master Protein	Q9BRK5	45 kDa calcium-binding protein OS=Homo sapiens OX=9606 GN=SDF4 PE=1 SV=1	FALSE	8	1	1	1	1	362	41,8	4,86				0.16				0.16				0.16				0.16				0.16				0.16				0.16				0.16				0.16
Master Protein	Q3UMZ2	Uncharacterized protein OS=Mus musculus OX=10090 GN=G730007D18Rik PE=2 SV=1	FALSE	19	1	1	1	1	102	11,3	8,47				0.16				0.16				0.16				0.16				0.16				0.16				0.16				0.16				0.16
Master Protein	A0A140LJ14	Liprin-beta-2 (Fragment) OS=Mus musculus OX=10090 GN=Ppfibp2 PE=1 SV=1	FALSE	22,463768115942	1	1	1	1	138	15,5	7,44				0.16				0.16				0.16				0.16				0.16				0.16				0.16				0.16				0.16
Master Protein	A0A2I3BPN8	Ral GTPase-activating protein subunit alpha-2 OS=Mus musculus OX=10090 GN=Ralgapa2 PE=1 SV=1	FALSE	0,970873786407767	1	1	1	1	1957	218,9	6,39				0.16				0.16				0.16				0.16				0.16				0.16				0.16				0.16				0.16
Master Protein	P00915	Carbonic anhydrase 1 OS=Homo sapiens GN=CA1 PE=1 SV=2	TRUE	3	1	1	1	1	261	28,9	7,12				0.16				0.16				0.16				0.16				0.16				0.16				0.16				0.16				0.16
Master Protein	Q6P1D7	Structure-specific endonuclease subunit SLX4 OS=Mus musculus OX=10090 GN=Slx4 PE=1 SV=1	FALSE	1	1	1	1	1	1565	172,3	5,50				0.16				0.16				0.16				0.16				0.16				0.16				0.16				0.16				0.16
Master Protein	E9PZJ8	Activating signal cointegrator 1 complex subunit 3 OS=Mus musculus OX=10090 GN=Ascc3 PE=1 SV=1	FALSE	0,909918107370337	1	1	1	1	2198	250,4	7,02				0.16				0.16				0.16				0.16				0.16				0.16				0.16				0.16				0.16
Master Protein	Q6ZPY7	Lysine-specific demethylase 3B OS=Mus musculus OX=10090 GN=Kdm3b PE=1 SV=2	FALSE	1	1	1	1	1	1562	170,8	6,92				0.16				0.16				0.16				0.16				0.16				0.16				0.16				0.16				0.16
Master Protein	A0A0R4J0I2	Transmembrane protein 132D OS=Mus musculus OX=10090 GN=Tmem132d PE=1 SV=1	FALSE	1	1	1	1	1	1097	121,4	5,19				0.16				0.16				0.16				0.16				0.16				0.16				0.16				0.16				0.16
Master Protein	A8QUZ4	Glycoprotein B (Fragment) OS=Apodemus sylvaticus rhadinovirus 1 OX=425184 GN=gB PE=4 SV=1	FALSE	3,7037037037037	1	1	1	1	351	40,0	6,65				0.16				0.16				0.16				0.16				0.16				0.16				0.16				0.16				0.16
Master Protein	Q8BTS4	Nuclear pore complex protein Nup54 OS=Mus musculus OX=10090 GN=Nup54 PE=1 SV=1	FALSE	3	1	1	1	1	510	55,7	7,02				0.16				0.16				0.16				0.16				0.16				0.16				0.16				0.16				0.16
Master Protein	ENSEMBL:ENSBTAP00000031900	(Bos taurus) 121 kDa protein [OS=Bos taurus]	TRUE	1	1	1	1	1	1064	121,4	6,09				0.16				0.16				0.16				0.16				0.16				0.16				0.16				0.16				0.16
Master Protein	Q4KML9	Tyrosine-protein phosphatase non-receptor type OS=Mus musculus OX=10090 GN=Ptpn21 PE=2 SV=1	FALSE	1	1	1	1	1	1176	133,4	7,85				0.16				0.16				0.16				0.16				0.16				0.16				0.16				0.16				0.16
Master Protein	O90187	Env polyprotein OS=Mouse mammary tumor virus OX=11757 PE=2 SV=1	FALSE	2	1	1	1	1	695	78,1	8,68				0.16				0.16				0.16				0.16				0.16				0.16				0.16				0.16				0.16
Master Protein	Q80U89	MKIAA0034 protein (Fragment) OS=Mus musculus OX=10090 GN=mKIAA0034 PE=4 SV=2	FALSE	6	8	29	8	1	1684	192,4	5,60	0,045	41,65	8	14	0,048	33,72	6	13	0,278	1,62	1	1				0.16				0.16				0.16				0.16				0.16				0.16
Master Protein	Q4VWZ5	Acyl-CoA-binding protein OS=Mus musculus OX=10090 GN=Dbi PE=1 SV=1	FALSE	13	1	2	1	1	135	15,2	9,13				0.16				0.16	0,261	2,44	1	1				0.16				0.16				0.16				0.16				0.16				0.16
Master Protein	Q8K2W7	Histone RNA hairpin-binding protein OS=Mus musculus OX=10090 GN=Slbp PE=1 SV=1	FALSE	10	1	2	1	1	255	29,2	5,77				0.16				0.16	0,278	0,00	1	1				0.16				0.16				0.16				0.16				0.16				0.16
Master Protein	G3X8T3	Carboxypeptidase OS=Mus musculus OX=10090 GN=Ctsa PE=1 SV=1	FALSE	5	3	3	3	1	492	55,7	5,87				0.16				0.16	0,138	4,34	2	2				0.16				0.16				0.16				0.16				0.16				0.16
Master Protein	Q8K354	Carbonyl reductase [NADPH] 3 OS=Mus musculus OX=10090 GN=Cbr3 PE=1 SV=1	FALSE	7	2	3	2	1	277	30,9	6,57	0,220	2,27	1	1				0.16				0.16	0,186	2,19	1	1				0.16				0.16				0.16				0.16				0.16
Master Protein	Q8K183	Pyridoxal kinase OS=Mus musculus OX=10090 GN=Pdxk PE=1 SV=1	FALSE	8	2	3	2	1	312	35,0	6,29				0.16				0.16	0,278	2,11	1	1	0,186	0,00	1	1				0.16				0.16				0.16				0.16				0.16
Master Protein	A0A0S2EGJ5	Capsid protein VP1 OS=Mus musculus polyomavirus 2 OX=1891770 PE=3 SV=1	FALSE	4,0983606557377	1	3	1	1	366	40,4	5,83				0.16				0.16	0,278	0,00	1	1	0,186	0,00	1	1				0.16				0.16				0.16				0.16				0.16
Master Protein	Q9CZ22	Uncharacterized protein OS=Mus musculus OX=10090 GN=Tpd52l2 PE=2 SV=1	FALSE	10	2	5	2	1	218	23,8	5,88	0,227	2,18	1	1				0.16				0.16	0,086	3,58	1	3				0.16				0.16				0.16				0.16				0.16
Master Protein	Q148W0	Phospholipid-transporting ATPase IC OS=Mus musculus OX=10090 GN=Atp8b1 PE=1 SV=2	FALSE	1	1	1	1	1	1251	143,7	7,36				0.16				0.16				0.16				0.16				0.16				0.16				0.16				0.16				0.16
Master Protein	Q9WV71	Ankyrin repeat and SOCS box protein 4 OS=Mus musculus OX=10090 GN=Asb4 PE=1 SV=1	FALSE	3	1	1	1	1	426	48,1	7,52				0.16				0.16				0.16				0.16				0.16				0.16				0.16				0.16				0.16
Master Protein	D6RDQ3	PEST proteolytic signal-containing nuclear protein OS=Mus musculus OX=10090 GN=Pcnp PE=1 SV=1	FALSE	36	1	1	1	1	57	6,0	8,84				0.16				0.16				0.16				0.16				0.16				0.16				0.16				0.16				0.16
Master Protein	Q3U487	E3 ubiquitin-protein ligase HECTD3 OS=Mus musculus OX=10090 GN=Hectd3 PE=1 SV=2	FALSE	1	1	1	1	1	861	97,3	5,47				0.16				0.16				0.16				0.16				0.16				0.16				0.16				0.16				0.16
Master Protein	Q9QZB1	Regulator of G-protein signaling 20 OS=Mus musculus OX=10090 GN=Rgs20 PE=1 SV=1	FALSE	10	1	1	1	1	239	27,0	5,16				0.16				0.16				0.16				0.16				0.16				0.16				0.16				0.16				0.16
Master Protein	Q8BIZ1	Ankyrin repeat and sterile alpha motif domain-containing protein 1B OS=Mus musculus OX=10090 GN=Anks1b PE=1 SV=3	FALSE	0,79428117553614	1	1	1	1	1259	139,0	6,29				0.16				0.16				0.16				0.16				0.16				0.16				0.16				0.16				0.16
Master Protein	Q8CI03-2	Isoform 2 of FLYWCH-type zinc finger-containing protein 1 OS=Mus musculus OX=10090 GN=Flywch1	FALSE	6	2	2	2	1	677	77,5	9,95	0,192	2,90	1	1				0.16				0.16				0.16				0.16				0.16				0.16				0.16				0.16
Master Protein	D3Z4U5	Janus kinase and microtubule-interacting protein 1 OS=Mus musculus OX=10090 GN=Jakmip1 PE=1 SV=1	FALSE	1	1	2	1	1	831	97,2	5,80				0.16				0.16				0.16	0,186	0,00	1	1				0.16				0.16				0.16				0.16				0.16
Master Protein	Q5U4C7	Gramd4 protein (Fragment) OS=Mus musculus OX=10090 GN=Gramd4 PE=2 SV=1	FALSE	2	1	1	1	1	681	78,0	9,63				0.16				0.16				0.16				0.16				0.16				0.16				0.16				0.16				0.16
Master Protein	Q9JI39	ATP-binding cassette sub-family B member 10, mitochondrial OS=Mus musculus OX=10090 GN=Abcb10 PE=1 SV=1	FALSE	1	1	1	1	1	715	77,1	9,60				0.16				0.16				0.16				0.16				0.16				0.16				0.16				0.16				0.16
Master Protein	A2ICR0	PHEX OS=Mus musculus OX=10090 GN=Phex PE=2 SV=1	FALSE	2	1	1	1	1	749	86,3	8,84				0.16				0.16				0.16				0.16				0.16				0.16				0.16				0.16				0.16
Master Protein	E9QQ25	Striated muscle-specific serine/threonine-protein kinase OS=Mus musculus OX=10090 GN=Speg PE=1 SV=1	FALSE	0,306560392397302	1	2	1	1	3262	354,1	8,18				0.16				0.16	0,278	0,00	1	1				0.16				0.16				0.16				0.16				0.16				0.16
Master Protein	F6S4J6	Putative L-aspartate dehydrogenase (Fragment) OS=Mus musculus OX=10090 GN=Aspdh PE=1 SV=1	FALSE	7	1	2	1	1	168	17,6	7,62				0.16				0.16	0,278	0,00	1	1				0.16				0.16				0.16				0.16				0.16				0.16
Master Protein	Q3US16	Transcription elongation factor A N-terminal and central domain-containing protein OS=Mus musculus OX=10090 GN=Tceanc PE=2 SV=1	FALSE	9	1	1	1	1	359	40,6	8,13				0.16				0.16				0.16				0.16				0.16				0.16				0.16				0.16				0.16
Master Protein	Q14AE3	Fucosyltransferase 9 OS=Mus musculus OX=10090 GN=Fut9 PE=2 SV=1	FALSE	2	1	2	1	1	359	42,0	7,71				0.16				0.16	0,278	0,00	1	1				0.16				0.16				0.16				0.16				0.16				0.16
Master Protein	P10599	Thioredoxin OS=Homo sapiens GN=TXN PE=1 SV=3	TRUE	22	2	19	2	1	105	11,7	4,92	0,056	23,39	2	8	0,071	19,88	2	7	0,196	2,97	2	2	0,153	2,55	1	1				0.16				0.16				0.16				0.16				0.16
Master Protein	Q3U9U5	Uncharacterized protein OS=Mus musculus OX=10090 GN=Bcap31 PE=2 SV=1	FALSE	5	1	1	1	1	245	28,0	8,43				0.16				0.16				0.16				0.16				0.16				0.16				0.16				0.16				0.16
Master Protein	Q8CDT5	MCG18412 OS=Mus musculus OX=10090 GN=4930415O20Rik PE=2 SV=1	FALSE	12	1	1	1	1	131	15,5	9,57				0.16				0.16				0.16				0.16				0.16				0.16				0.16				0.16				0.16
Master Protein	Q9CWW6	Peptidyl-prolyl cis-trans isomerase NIMA-interacting 4 OS=Mus musculus OX=10090 GN=Pin4 PE=1 SV=1	FALSE	10	1	1	1	1	131	13,8	9,77				0.16				0.16				0.16				0.16				0.16				0.16				0.16				0.16				0.16
Master Protein	Q9QW08	Phosducin OS=Mus musculus OX=10090 GN=Pdc PE=2 SV=1	FALSE	15	1	2	1	1	244	28,0	4,65				0.16				0.16	0,187	3,37	1	1				0.16				0.16				0.16				0.16				0.16				0.16
Master Protein	P21956	Lactadherin OS=Mus musculus OX=10090 GN=Mfge8 PE=1 SV=3	FALSE	2	1	1	1	1	463	51,2	6,52				0.16				0.16				0.16				0.16				0.16				0.16				0.16				0.16				0.16
Master Protein	P0C6Y0	Replicase polyprotein 1ab OS=Murine coronavirus (strain JHM) OX=11144 GN=rep PE=1 SV=1	FALSE	0,584958217270195	2	2	2	1	7180	802,9	7,01				0.16	0,297	0,00	1	1				0.16				0.16				0.16				0.16				0.16				0.16				0.16
Master Protein	O88329	Unconventional myosin-Ia OS=Mus musculus OX=10090 GN=Myo1a PE=2 SV=2	FALSE	5	2	4	2	1	1043	118,6	9,44	0,313	1,69	1	1	0,271	1,92	1	1	0,181	3,41	1	1				0.16				0.16				0.16				0.16				0.16				0.16
Master Protein	Q80W65	Proprotein convertase subtilisin/kexin type 9 OS=Mus musculus OX=10090 GN=Pcsk9 PE=1 SV=2	FALSE	5	1	1	1	1	694	74,8	6,96				0.16				0.16				0.16				0.16				0.16				0.16				0.16				0.16				0.16
Master Protein	A0A0R4J1C8	Macrosialin OS=Mus musculus OX=10090 GN=Cd68 PE=1 SV=1	FALSE	4	1	1	1	1	335	35,9	9,33				0.16				0.16				0.16				0.16				0.16				0.16				0.16				0.16				0.16
Master Protein	B2RXC8	3222402P14Rik protein OS=Mus musculus OX=10090 GN=Ppp2r3a PE=1 SV=1	FALSE	0,956521739130435	1	1	1	1	1150	130,2	5,20				0.16				0.16				0.16				0.16				0.16				0.16				0.16				0.16				0.16
Master Protein	Q924N4	Solute carrier family 12 member 6 OS=Mus musculus OX=10090 GN=Slc12a6 PE=1 SV=2	FALSE	3	1	1	1	1	1150	127,4	7,03				0.16				0.16				0.16				0.16				0.16				0.16				0.16				0.16				0.16
Master Protein	Q7TN22	Thioredoxin domain-containing protein 16 OS=Mus musculus OX=10090 GN=Txndc16 PE=2 SV=1	FALSE	5,1219512195122	1	1	1	1	820	92,0	5,31				0.16				0.16				0.16				0.16				0.16				0.16				0.16				0.16				0.16
Master Protein	Q922R5	Serine/threonine-protein phosphatase 4 regulatory subunit 3B OS=Mus musculus OX=10090 GN=Ppp4r3b PE=1 SV=2	FALSE	1	1	1	1	1	820	93,9	4,86				0.16				0.16				0.16				0.16				0.16				0.16				0.16				0.16				0.16
Master Protein	Q9DAF3	Protein DDI1 homolog 1 OS=Mus musculus OX=10090 GN=Ddi1 PE=1 SV=1	FALSE	7	1	1	1	1	408	45,7	6,18				0.16				0.16				0.16				0.16				0.16				0.16				0.16				0.16				0.16
Master Protein	G3X9F6	SH3 domain and tetratricopeptide repeats 1, isoform CRA_d OS=Mus musculus OX=10090 GN=Sh3tc1 PE=1 SV=1	FALSE	1	1	1	1	1	1346	149,3	6,24				0.16				0.16				0.16				0.16				0.16				0.16				0.16				0.16				0.16
Master Protein	B7ZBV9	Potassium voltage-gated channel subfamily KQT member 2 OS=Mus musculus OX=10090 GN=Kcnq2 PE=1 SV=1	FALSE	1	1	2	1	1	870	95,7	9,23				0.16				0.16				0.16	0,186	0,00	1	1				0.16				0.16				0.16				0.16				0.16
Master Protein	V9GX06	Uncharacterized protein (Fragment) OS=Mus musculus OX=10090 GN=Gm11214 PE=1 SV=1	FALSE	19,672131147541	2	5	1	1	183	19,9	7,42	0,133	4,64	1	2	0,136	4,78	1	2				0.16				0.16				0.16				0.16				0.16				0.16				0.16
Master Protein	P16110	Galectin-3 OS=Mus musculus OX=10090 GN=Lgals3 PE=1 SV=3	FALSE	33	9	740	9	1	264	27,5	8,38	0,000	325,02	8	116	0,000	264,73	8	103	0,000	113,48	7	43	0,011	100,86	7	45	0,000	232,83	7	93	0,000	234,53	7	92	0,000	122,04	6	55	0,000	90,95	6	59	0,048	36,28	4	16	0,067	29,66
Master Protein	Q3U7Z6	Phosphoglycerate mutase OS=Mus musculus OX=10090 GN=Pgam1 PE=1 SV=1	FALSE	44	11	412	11	1	254	28,8	7,18	0,010	137,74	9	45	0,008	141,41	7	48	0,000	73,04	8	30	0,014	68,91	7	26	0,000	198,73	9	69	0,000	135,13	7	50	0,009	74,01	9	33	0,008	48,06	10	24	0,005	64,95	7	21	0,036	49,10
Master Protein	Q544Y7	Cofilin 1, non-muscle OS=Mus musculus OX=10090 GN=Cfl1 PE=2 SV=1	FALSE	60	11	248	11	1	166	18,5	8,09	0,010	113,19	9	36	0,023	88,19	8	32	0,017	38,11	8	21	0,015	27,42	5	14	0,007	85,27	7	31	0,071	24,83	4	13	0,009	53,16	10	27	0,008	42,08	9	23	0,005	58,63	6	23	0,062	38,26
Master Protein	O70456	14-3-3 protein sigma OS=Mus musculus OX=10090 GN=Sfn PE=1 SV=2	FALSE	15	5	65	3	1	248	27,7	4,78	0,043	52,43	5	19	0,032	55,75	5	21	0,278	0,00	1	1				0.16	0,119	8,98	2	5				0.16	0,036	16,32	4	11	0,041	10,47	3	6				0.16
Master Protein	Q80YR6	DNA endonuclease RBBP8 OS=Mus musculus OX=10090 GN=Rbbp8 PE=1 SV=1	FALSE	1	1	13	1	1	893	100,8	6,68	0,284	1,84	1	1	0,247	2,06	1	1	0,278	0,00	1	1				0.16				0.16				0.16	0,161	1,65	1	1	0,060	3,45	1	3	0,367	1,71	1	1	0,298	1,66
Master Protein	Q5FWB6	60S acidic ribosomal protein P0 OS=Mus musculus OX=10090 GN=Rplp0 PE=2 SV=1	FALSE	31	6	19	6	1	317	34,2	6,25	0,059	16,29	3	6	0,079	16,38	5	8				0.16				0.16	0,138	4,86	1	2				0.16	0,076	3,88	3	3				0.16				0.16
Master Protein	P60867	40S ribosomal protein S20 OS=Mus musculus OX=10090 GN=Rps20 PE=1 SV=1	FALSE	28	4	42	4	1	119	13,4	9,94	0,058	18,57	2	7	0,077	17,99	2	7	0,099	5,77	2	2	0,063	5,42	2	2	0,074	18,30	2	6	0,110	10,21	1	3	0,036	16,05	2	5	0,051	6,06	2	3				0.16
Master Protein	Q52L50	RAS related protein 1b, isoform CRA_a OS=Mus musculus OX=10090 GN=Rap1b PE=1 SV=1	FALSE	19	4	13	4	1	184	20,8	5,78				0.16				0.16	0,262	2,42	2	2	0,186	1,74	1	1	0,100	10,59	3	6	0,240	3,89	1	2				0.16	0,093	1,87	1	1	0,306	2,27	1	1
Master Protein	P63028	Translationally-controlled tumor protein OS=Mus musculus OX=10090 GN=Tpt1 PE=1 SV=1	FALSE	18	2	19	2	1	172	19,5	4,86	0,107	6,66	1	2				0.16	0,196	3,12	1	2	0,065	5,21	1	2	0,106	10,20	1	4				0.16	0,044	7,88	1	4	0,051	5,44	1	3				0.16
Master Protein	Q07797	Galectin-3-binding protein OS=Mus musculus OX=10090 GN=Lgals3bp PE=1 SV=1	FALSE	16	6	10	6	1	577	64,5	5,14				0.16	0,140	4,41	1	1	0,278	0,00	1	1				0.16	0,100	10,85	4	4	0,403	2,13	1	1	0,074	4,16	2	2				0.16				0.16
Master Protein	Q9WUB3	Glycogen phosphorylase, muscle form OS=Mus musculus OX=10090 GN=Pygm PE=1 SV=3	FALSE	18	14	65	8	1	842	97,2	7,11	0,049	32,39	7	11	0,048	35,89	9	12	0,000	60,57	10	27	0,043	16,51	5	11	0,174	4,06	2	2				0.16	0,076	4,08	2	2				0.16				0.16
Master Protein	Q9Z2T6	Keratin, type II cuticular Hb5 OS=Mus musculus OX=10090 GN=Krt85 PE=1 SV=2	FALSE	36	22	247	1	1	507	55,7	6,42	0,072	10,97	2	5	0,095	7,58	1	4	0,048	18,23	1	7	0,046	7,60	1	3	0,100	10,94	2	5	0,139	7,44	2	4	0,036	14,04	2	6	0,050	7,48	3	4	0,000	263,37	19	111	0,000	218,69
Master Protein	Q3UWT6	Proteasome subunit alpha type OS=Mus musculus OX=10090 GN=Psma2 PE=2 SV=1	FALSE	18	3	14	3	1	247	27,5	8,22	0,115	5,91	1	2				0.16	0,140	4,27	1	2	0,084	4,11	1	2	0,174	3,90	1	2				0.16	0,052	5,53	2	4	0,093	1,62	1	1				0.16
Master Protein	E9QAQ8	Mucin 5, subtypes A and C, tracheobronchial/gastric OS=Mus musculus OX=10090 GN=Muc5ac PE=1 SV=5	FALSE	0,578871201157742	2	9	2	1	3455	371,9	5,94				0.16				0.16				0.16				0.16	0,092	11,91	2	5	0,129	8,34	2	4				0.16				0.16				0.16
Master Protein	Q8JZM7	Parafibromin OS=Mus musculus OX=10090 GN=Cdc73 PE=1 SV=1	FALSE	3	1	2	1	1	531	60,5	9,61				0.16				0.16				0.16				0.16				0.16				0.16				0.16				0.16				0.16	0,249	2,40
Master Protein	P01344	Insulin-like growth factor II OS=Homo sapiens GN=IGF2 PE=1 SV=1	TRUE	7	1	2	1	1	180	20,1	9,32				0.16				0.16				0.16				0.16				0.16				0.16				0.16				0.16				0.16	0,220	3,66
Master Protein	A2AJY4	Collagen alpha-1(XV) chain (Fragment) OS=Mus musculus OX=10090 GN=Col15a1 PE=4 SV=1	FALSE	18	1	2	1	1	121	12,3	9,99				0.16				0.16				0.16				0.16				0.16				0.16				0.16				0.16				0.16	0,298	0,00
Master Protein	P04104	Keratin, type II cytoskeletal 1 OS=Mus musculus OX=10090 GN=Krt1 PE=1 SV=4	FALSE	8	11	1817	3	1	637	65,6	8,15	0,000	579,13	8	200	0,000	555,00	9	202	0,000	417,86	9	155	0,000	496,45	8	203	0,000	339,77	7	120	0,000	305,24	5	111	0,000	389,10	8	159	0,000	307,53	8	152	0,000	319,45	7	118	0,000	321,62
Master Protein	P10639	Thioredoxin OS=Mus musculus OX=10090 GN=Txn PE=1 SV=3	FALSE	22	2	48	2	1	105	11,7	4,92	0,245	2,08	1	1	0,180	3,44	1	2	0,048	22,97	2	9	0,043	12,49	2	5	0,120	8,52	1	3	0,125	9,29	1	4	0,036	17,49	1	8	0,033	16,06	1	7				0.16
Master Protein	Q62426	Cystatin-B OS=Mus musculus OX=10090 GN=Cstb PE=1 SV=1	FALSE	69	8	149	8	1	98	11,0	7,39	0,049	32,69	3	11	0,059	23,04	2	8	0,000	66,08	6	27	0,046	9,25	3	6	0,036	54,29	5	20	0,063	35,41	5	14	0,014	34,47	4	18	0,008	30,41	4	14	0,350	1,97	1	1
Master Protein	P97350	Plakophilin-1 OS=Mus musculus OX=10090 GN=Pkp1 PE=1 SV=1	FALSE	15	9	49	9	1	728	80,8	8,91	0,032	59,37	8	23	0,048	38,00	7	15	0,196	2,94	1	1	0,186	2,26	1	1				0.16				0.16	0,043	9,15	2	4	0,041	10,70	2	5				0.16
Master Protein	Q03526	Tyrosine-protein kinase ITK/TSK OS=Mus musculus OX=10090 GN=Itk PE=1 SV=1	FALSE	2,72	1	13	1	1	625	72,2	7,14	0,313	0,00	1	1				0.16				0.16				0.16				0.16	0,428	0,00	1	1				0.16				0.16	0,367	0,00	1	3	0,298	0,00
Master Protein	Q5SX50	Profilin OS=Mus musculus OX=10090 GN=Pfn1 PE=1 SV=1	FALSE	67	8	212	8	1	140	14,9	8,28	0,017	77,80	6	29	0,023	67,48	7	28	0,000	88,26	7	37	0,014	44,42	6	21	0,074	17,24	2	8	0,083	12,31	2	6	0,009	65,52	6	30	0,008	47,43	6	25				0.16
Master Protein	Q564E6	Sjogren syndrome antigen B, isoform CRA_a OS=Mus musculus OX=10090 GN=Ssb PE=1 SV=1	FALSE	10	3	15	3	1	415	47,7	9,77				0.16				0.16	0,278	0,00	2	6	0,186	0,00	2	2	0,417	0,00	1	1				0.16	0,161	0,00	1	3	0,093	0,00	1	2				0.16
Master Protein	A7E215	Rps6ka3 protein (Fragment) OS=Mus musculus OX=10090 GN=Rps6ka3 PE=2 SV=1	FALSE	1	1	16	1	1	741	83,6	6,89	0,288	1,84	1	1				0.16	0,120	4,91	1	4	0,186	1,68	1	2	0,089	12,30	1	7	0,266	3,56	1	2				0.16				0.16				0.16
Master Protein	B5TVM2	Immunoglobulin-like domain-containing receptor 2 OS=Mus musculus OX=10090 GN=Ildr2 PE=1 SV=2	FALSE	4	1	2	1	1	661	73,2	7,68				0.16				0.16				0.16				0.16				0.16				0.16				0.16				0.16				0.16
Master Protein	Q8C2Q7	Heterogeneous nuclear ribonucleoprotein H OS=Mus musculus OX=10090 GN=Hnrnph1 PE=1 SV=1	FALSE	12,5	3	14	3	1	472	51,2	6,80	0,058	20,70	2	5	0,079	17,10	2	6				0.16	0,186	2,04	1	1				0.16				0.16				0.16				0.16				0.16
Master Protein	P04040	Catalase OS=Homo sapiens GN=CAT PE=1 SV=3	TRUE	13	5	15	5	1	527	59,7	7,39	0,056	21,52	4	7	0,079	14,76	4	5				0.16	0,148	2,59	1	1				0.16				0.16				0.16				0.16				0.16
Master Protein	P15946	Kallikrein 1-related peptidase b11 OS=Mus musculus OX=10090 GN=Klk1b11 PE=2 SV=1	FALSE	8	1	2	1	1	261	28,7	7,14				0.16				0.16				0.16				0.16				0.16				0.16				0.16				0.16				0.16
Master Protein	P08030	Adenine phosphoribosyltransferase OS=Mus musculus OX=10090 GN=Aprt PE=1 SV=2	FALSE	21	3	4	3	1	180	19,7	6,79	0,133	4,60	1	2				0.16				0.16				0.16				0.16				0.16				0.16				0.16				0.16
Master Protein	Q56A15	Cytochrome c, somatic OS=Mus musculus OX=10090 GN=Cycs PE=1 SV=1	FALSE	32	3	12	1	1	105	11,6	9,58	0,062	14,46	1	5	0,120	6,12	1	2	0,099	6,83	2	3				0.16				0.16				0.16				0.16				0.16				0.16
Master Protein	Q9WUF3	CASP8-associated protein 2 OS=Mus musculus OX=10090 GN=Casp8ap2 PE=1 SV=2	FALSE	0,611620795107034	1	4	1	1	1962	219,0	6,67	0,281	1,87	1	1				0.16				0.16	0,186	1,73	1	1				0.16				0.16				0.16				0.16				0.16
Master Protein	P60882	Multiple epidermal growth factor-like domains protein 8 OS=Mus musculus OX=10090 GN=Megf8 PE=1 SV=2	FALSE	0,57368232341341	1	7	1	1	2789	297,3	6,80				0.16				0.16				0.16				0.16	0,417	1,68	1	1	0,427	1,82	1	2	0,161	1,62	1	3				0.16				0.16
Master Protein	P08779	Keratin, type I cytoskeletal 16 OS=Homo sapiens GN=KRT16 PE=1 SV=4	TRUE	72	43	2607	23	1	473	51,2	5,05	0,000	1457,33	42	506	0,000	1380,83	38	501	0,000	357,81	21	155	0,000	466,25	24	210	0,000	299,42	11	130	0,000	234,35	9	110	0,000	474,00	25	211	0,000	375,58	24	186	0,000	378,43	19	173	0,000	314,85
Master Protein	Q3TN61	Uncharacterized protein OS=Mus musculus OX=10090 GN=Rhoa PE=2 SV=1	FALSE	12	2	4	2	1	193	21,8	6,10	0,313	1,71	1	1				0.16				0.16				0.16	0,174	4,01	1	2				0.16	0,161	0,00	1	1				0.16				0.16
Master Protein	Q4FJL0	RAB10, member RAS oncogene family OS=Mus musculus OX=10090 GN=Rab10 PE=1 SV=1	FALSE	17	3	24	1	1	200	22,5	8,38	0,053	30,43	3	12	0,059	21,11	3	8	0,278	0,00	1	1				0.16	0,174	3,80	1	2				0.16	0,161	1,68	1	1				0.16				0.16
Master Protein	P70677	Caspase-3 OS=Mus musculus OX=10090 GN=Casp3 PE=1 SV=1	FALSE	3	1	3	1	1	277	31,5	6,92				0.16				0.16				0.16				0.16	0,174	3,97	1	2				0.16	0,161	1,69	1	1				0.16				0.16
Master Protein	Q0PD67	RAB1, member RAS oncogene family, isoform CRA_a OS=Mus musculus OX=10090 GN=Rab1a PE=1 SV=1	FALSE	18	3	25	1	1	205	22,7	6,21	0,049	33,18	3	13	0,064	20,63	3	8	0,278	0,00	1	1				0.16	0,174	3,80	1	2				0.16	0,161	1,68	1	1				0.16				0.16
Master Protein	Q3UME3	Uncharacterized protein (Fragment) OS=Mus musculus OX=10090 GN=G830015F12Rik PE=2 SV=1	FALSE	12	1	4	1	1	129	14,0	12,00				0.16				0.16	0,278	2,03	1	1				0.16	0,305	2,16	1	2				0.16	0,161	0,00	1	1				0.16				0.16
Master Protein	Q149C8	Hk3 protein OS=Mus musculus OX=10090 GN=Hk3 PE=2 SV=1	FALSE	1	1	4	1	1	922	100,0	5,94				0.16	0,297	0,00	1	1				0.16				0.16				0.16				0.16				0.16				0.16				0.16	0,249	2,42
Master Protein	Q8C845	EF-hand domain-containing protein D2 OS=Mus musculus OX=10090 GN=Efhd2 PE=1 SV=1	FALSE	23,75	5	25	4	1	240	26,8	5,14	0,106	6,81	2	4				0.16	0,119	4,95	2	3	0,077	4,62	2	3	0,135	5,71	2	2	0,250	3,75	2	2	0,043	8,38	3	4	0,051	3,78	1	2				0.16
Master Protein	A0A2R8F5I9	CPXV068 protein OS=Cowpox virus OX=10243 GN=CPXV068 PE=4 SV=1	FALSE	4	1	9	1	1	316	36,7	7,96				0.16	0,162	3,55	1	2				0.16				0.16				0.16	0,427	1,82	1	1				0.16				0.16	0,164	5,40	1	3	0,175	5,10
Master Protein	A0A068BIT8	Proteasome subunit beta type OS=Mus musculus OX=10090 GN=Psmb8 PE=2 SV=1	FALSE	12	3	6	3	1	276	30,3	7,01				0.16				0.16	0,122	4,66	2	2				0.16	0,135	5,63	1	3				0.16	0,140	2,32	1	1				0.16				0.16
Master Protein	Q8CDI7	Coiled-coil domain-containing protein 150 OS=Mus musculus OX=10090 GN=Ccdc150 PE=2 SV=2	FALSE	1	1	24	1	1	1110	128,4	6,93				0.16				0.16	0,048	27,35	1	10	0,043	16,26	1	6				0.16				0.16	0,066	4,97	1	6	0,093	0,00	1	2				0.16
Master Protein	Q3V2N2	Uncharacterized protein OS=Mus musculus OX=10090 GN=Dkkl1 PE=2 SV=1	FALSE	3	1	12	1	1	230	26,7	8,72	0,096	7,23	1	4	0,162	3,54	1	2				0.16				0.16	0,178	3,64	1	2	0,139	7,35	1	4				0.16				0.16				0.16
Master Protein	Q4FJY5	Ltb4dh protein OS=Mus musculus OX=10090 GN=Ptgr1 PE=2 SV=1	FALSE	7	2	3	2	1	329	35,6	8,02				0.16				0.16				0.16				0.16	0,251	2,62	1	1				0.16	0,070	4,58	2	2				0.16				0.16
Master Protein	P48036	Annexin A5 OS=Mus musculus OX=10090 GN=Anxa5 PE=1 SV=1	FALSE	16	5	5	2	1	319	35,7	4,96	0,133	4,62	2	2				0.16				0.16				0.16	0,295	2,24	1	1				0.16	0,076	3,64	2	2				0.16				0.16
Master Protein	Q9Z2L2	Truncated hsp25 (Fragment) OS=Mus musculus OX=10090 GN=Hspb1 PE=2 SV=1	FALSE	35	3	52	1	1	82	9,4	5,39	0,017	87,21	3	21	0,023	77,24	3	21	0,058	11,33	1	4				0.16				0.16				0.16	0,043	8,51	1	4	0,051	6,18	1	2				0.16
Master Protein	G5E867	MCG116540, isoform CRA_b OS=Mus musculus OX=10090 GN=Raph1 PE=1 SV=1	FALSE	1	1	6	1	1	679	76,2	6,58				0.16				0.16				0.16				0.16				0.16				0.16	0,070	4,89	1	4	0,093	0,00	1	2				0.16
Master Protein	Q7TPD2	Protein FAM185A OS=Mus musculus OX=10090 GN=Fam185a PE=2 SV=1	FALSE	8	1	4	1	1	378	40,0	6,38				0.16				0.16				0.16				0.16	0,135	5,34	1	2	0,168	5,34	1	2				0.16				0.16				0.16
Master Protein	D3YZG8	Probable bifunctional methylenetetrahydrofolate dehydrogenase/cyclohydrolase 2 OS=Mus musculus OX=10090 GN=Mthfd2l PE=3 SV=1	FALSE	6	1	4	1	1	338	36,4	9,39				0.16				0.16				0.16				0.16	0,417	1,69	1	2	0,428	1,69	1	2				0.16				0.16				0.16
Master Protein	Q80U35	Rho guanine nucleotide exchange factor 17 OS=Mus musculus OX=10090 GN=Arhgef17 PE=1 SV=2	FALSE	0,680602819640253	1	7	1	1	2057	221,5	6,30	0,238	2,10	1	2				0.16	0,278	0,00	1	1				0.16	0,373	2,01	1	2	0,427	2,03	1	2				0.16				0.16				0.16
Master Protein	P54754	Ephrin type-B receptor 3 OS=Mus musculus OX=10090 GN=Ephb3 PE=1 SV=2	FALSE	1	1	5	1	1	993	109,6	6,28				0.16	0,297	1,68	1	1				0.16				0.16	0,195	3,45	1	2	0,266	3,54	1	2				0.16				0.16				0.16
Master Protein	A0A2I3BPQ5	Zinc finger CCCH domain-containing protein 13 OS=Mus musculus OX=10090 GN=Zc3h13 PE=1 SV=1	FALSE	0,46242774566474	1	7	1	1	1730	203,7	9,38				0.16				0.16	0,191	3,28	1	2	0,186	1,70	1	1	0,195	3,46	1	2	0,251	3,71	1	2				0.16				0.16				0.16
Master Protein	Q811B3	A disintegrin and metalloproteinase with thrombospondin motifs 12 OS=Mus musculus OX=10090 GN=Adamts12 PE=2 SV=2	FALSE	2,9375	2	5	2	1	1600	177,7	7,58				0.16				0.16				0.16	0,186	0,00	1	1	0,128	6,94	1	2	0,150	6,94	1	2				0.16				0.16				0.16
Master Protein	Q8R326-2	Isoform 2 of Paraspeckle component 1 OS=Mus musculus OX=10090 GN=Pspc1	FALSE	12	2	6	2	1	466	53,0	6,09				0.16				0.16	0,261	2,44	2	2				0.16	0,263	2,57	1	2	0,380	2,41	1	2				0.16				0.16				0.16
Master Protein	Q3URD3	Sarcolemmal membrane-associated protein OS=Mus musculus OX=10090 GN=Slmap PE=1 SV=2	FALSE	1	1	5	1	1	845	96,9	5,33				0.16				0.16				0.16				0.16				0.16				0.16	0,161	0,00	1	3	0,093	1,61	1	2				0.16
Master Protein	Q3T9E4	T-cell-specific guanine nucleotide triphosphate-binding protein 2 OS=Mus musculus OX=10090 GN=Tgtp2 PE=1 SV=2	FALSE	5	1	11	1	1	415	47,1	5,74				0.16				0.16	0,278	2,01	1	2	0,186	0,00	1	4				0.16				0.16	0,161	0,00	1	3	0,093	0,00	1	2				0.16
Master Protein	Q8CJ53	Cdc42-interacting protein 4 OS=Mus musculus OX=10090 GN=Trip10 PE=1 SV=2	FALSE	2	1	41	1	1	603	68,4	5,90	0,066	12,72	1	7	0,079	15,40	1	7	0,138	4,35	1	3	0,186	0,00	1	5	0,286	2,36	1	1	0,225	4,36	1	4	0,161	0,00	1	2	0,093	0,00	1	1	0,320	2,11	1	4	0,298	0,00
Master Protein	P50207	Homeobox protein Hox-C13 OS=Mus musculus OX=10090 GN=Hoxc13 PE=2 SV=2	FALSE	2,4390243902439	1	9	1	1	328	35,2	8,95				0.16				0.16	0,193	3,27	1	2	0,186	1,69	1	1	0,180	3,60	1	2				0.16	0,161	0,00	1	1	0,093	0,00	1	2				0.16
Master Protein	P60335	Poly(rC)-binding protein 1 OS=Mus musculus OX=10090 GN=Pcbp1 PE=1 SV=1	FALSE	9,8314606741573	3	11	3	1	356	37,5	7,09	0,068	11,78	3	5	0,095	9,52	2	4				0.16				0.16	0,303	2,18	1	1				0.16	0,161	0,00	1	1				0.16				0.16
Master Protein	Q6GQU2	Kelch-like protein 23 OS=Mus musculus OX=10090 GN=Klhl23 PE=2 SV=1	FALSE	8	2	2	2	1	558	63,8	5,60				0.16				0.16				0.16				0.16	0,417	0,00	1	1				0.16	0,161	0,00	1	1				0.16				0.16
Master Protein	Q5I0U7	Tubulin-specific chaperone A OS=Mus musculus OX=10090 GN=Tbca PE=1 SV=1	FALSE	8	1	2	1	1	108	12,8	5,27				0.16				0.16				0.16				0.16	0,305	2,15	1	1				0.16	0,161	1,70	1	1				0.16				0.16
Master Protein	Q9CPV4	Glyoxalase domain-containing protein 4 OS=Mus musculus OX=10090 GN=Glod4 PE=1 SV=1	FALSE	9	2	5	2	1	298	33,3	5,47	0,227	2,21	1	1				0.16	0,233	2,51	1	1	0,186	0,00	1	1	0,406	1,81	1	1				0.16	0,140	2,41	1	1				0.16				0.16
Master Protein	Q4VAI2	Acid phosphatase 1, soluble OS=Mus musculus OX=10090 GN=Acp1 PE=2 SV=1	FALSE	5	1	4	1	1	158	18,2	6,74				0.16				0.16	0,155	3,90	1	2				0.16	0,390	1,92	1	1				0.16	0,161	1,77	1	1				0.16				0.16
Master Protein	A2AGH6	Mediator of RNA polymerase II transcription subunit 12 OS=Mus musculus OX=10090 GN=Med12 PE=1 SV=1	FALSE	0,593607305936073	1	3	1	1	2190	244,4	7,17				0.16	0,264	2,00	1	1				0.16				0.16	0,417	0,00	1	1				0.16	0,161	0,00	1	1				0.16				0.16
Master Protein	Q5FWA0	Ribonuclease T2B OS=Mus musculus OX=10090 GN=Rnaset2b PE=1 SV=1	FALSE	21	4	24	4	1	259	29,6	6,37	0,074	10,11	2	4	0,079	14,25	4	8	0,048	16,66	3	6	0,084	3,96	2	4	0,384	1,95	1	1				0.16	0,161	1,63	1	1				0.16				0.16
Master Protein	Q8VHE6	Dynein heavy chain 5, axonemal OS=Mus musculus OX=10090 GN=Dnah5 PE=1 SV=2	FALSE	0,714131140445791	2	3	2	1	4621	527,2	6,15				0.16				0.16	0,278	0,00	1	1				0.16	0,281	2,46	1	1				0.16	0,161	0,00	1	1				0.16				0.16
Master Protein	P97429	Annexin A4 OS=Mus musculus OX=10090 GN=Anxa4 PE=1 SV=4	FALSE	16	5	7	5	1	319	35,9	5,57	0,310	1,78	1	1				0.16	0,278	0,00	1	1	0,076	4,84	3	3	0,417	1,69	1	1				0.16	0,161	0,00	1	1				0.16				0.16
Master Protein	Q6P1E7	DNA-directed primase/polymerase protein OS=Mus musculus OX=10090 GN=Primpol PE=2 SV=1	FALSE	2	1	2	1	1	537	61,3	6,05				0.16				0.16				0.16				0.16	0,417	0,00	1	1				0.16	0,161	0,00	1	1				0.16				0.16
Master Protein	Q9CQ75	NADH dehydrogenase [ubiquinone] 1 alpha subcomplex subunit 2 OS=Mus musculus OX=10090 GN=Ndufa2 PE=1 SV=3	FALSE	13	1	2	1	1	99	10,9	9,99				0.16				0.16				0.16				0.16	0,408	1,79	1	1				0.16	0,161	1,72	1	1				0.16				0.16
Master Protein	Q6Y5D8	Rho GTPase-activating protein 10 OS=Mus musculus OX=10090 GN=Arhgap10 PE=1 SV=2	FALSE	1	1	3	1	1	786	89,3	7,18				0.16				0.16				0.16				0.16				0.16				0.16				0.16				0.16				0.16
Master Protein	A0A1B0GSG5	Ribonuclease inhibitor OS=Mus musculus OX=10090 GN=Rnh1 PE=1 SV=1	FALSE	9	4	9	4	1	492	53,9	5,01	0,230	2,17	1	1				0.16				0.16	0,057	6,27	3	3				0.16				0.16	0,143	2,25	1	1				0.16	0,188	4,43	2	2	0,209	4,22
Master Protein	Q61553	Fascin OS=Mus musculus OX=10090 GN=Fscn1 PE=1 SV=4	FALSE	9	4	9	4	1	493	54,5	6,89	0,076	9,47	2	3	0,114	6,47	1	2				0.16				0.16				0.16				0.16	0,052	5,81	1	2	0,051	3,90	2	2				0.16
Master Protein	Q61245	Collagen alpha-1(XI) chain OS=Mus musculus OX=10090 GN=Col11a1 PE=1 SV=2	FALSE	0,997782705099778	1	1	1	1	1804	180,9	5,21				0.16				0.16				0.16				0.16				0.16				0.16				0.16				0.16				0.16
Master Protein	E0CYH7	Filamin A-interacting protein 1-like OS=Mus musculus OX=10090 GN=Filip1l PE=1 SV=1	FALSE	2	2	2	2	1	1131	129,8	6,33				0.16				0.16	0,278	0,00	1	1				0.16				0.16				0.16				0.16				0.16				0.16
Master Protein	E9QLU4	Tetratricopeptide repeat protein 29 OS=Mus musculus OX=10090 GN=Ttc29 PE=1 SV=1	FALSE	3	1	1	1	1	471	54,3	5,53				0.16				0.16				0.16				0.16				0.16				0.16				0.16				0.16				0.16
Master Protein	G3UWC8	Otogelin OS=Mus musculus OX=10090 GN=Otog PE=4 SV=1	FALSE	0,927516317416695	1	1	1	1	2911	313,4	5,68				0.16				0.16				0.16				0.16				0.16				0.16				0.16				0.16				0.16
Master Protein	Q80XA2	T-cell surface glycoprotein CD1d2 (Fragment) OS=Mus musculus OX=10090 PE=4 SV=1	FALSE	27	1	1	1	1	92	10,2	5,97				0.16				0.16				0.16				0.16				0.16				0.16				0.16				0.16				0.16
Master Protein	Q07417	Short-chain specific acyl-CoA dehydrogenase, mitochondrial OS=Mus musculus OX=10090 GN=Acads PE=1 SV=2	FALSE	8	1	2	1	1	412	44,9	8,47				0.16				0.16				0.16	0,186	0,00	1	1				0.16				0.16				0.16				0.16				0.16
Master Protein	Q7RJE3	Mus musculus GCN2alpha OS=Plasmodium yoelii yoelii OX=73239 GN=PY03319 PE=4 SV=1	FALSE	1	1	1	1	1	1496	175,0	8,43				0.16				0.16				0.16				0.16				0.16				0.16				0.16				0.16				0.16
Master Protein	Q7TQF1	Protocadherin gamma subfamily B, 1 OS=Mus musculus OX=10090 GN=Pcdhgb1 PE=2 SV=1	FALSE	1	1	1	1	1	918	98,8	5,11				0.16				0.16				0.16				0.16				0.16				0.16				0.16				0.16				0.16
Master Protein	F6UPZ3	Leucine-rich repeat-containing protein 42 (Fragment) OS=Mus musculus OX=10090 GN=Lrrc42 PE=1 SV=8	FALSE	10	1	1	1	1	114	13,3	10,05				0.16				0.16				0.16				0.16				0.16				0.16				0.16				0.16				0.16
Master Protein	Q6NSQ5	Sp140 nuclear body protein OS=Mus musculus OX=10090 GN=Sp140 PE=1 SV=1	FALSE	3	1	1	1	1	534	62,6	8,79				0.16				0.16				0.16				0.16				0.16				0.16				0.16				0.16				0.16
Master Protein	Q9CXV7	Kinesin-like protein (Fragment) OS=Mus musculus OX=10090 GN=Kif23 PE=2 SV=2	FALSE	3	1	1	1	1	495	56,6	7,80				0.16				0.16				0.16				0.16				0.16				0.16				0.16				0.16				0.16
Master Protein	H3BJI0	RIKEN cDNA 0610010K14 gene (Fragment) OS=Mus musculus OX=10090 GN=0610010K14Rik PE=1 SV=1	FALSE	8	1	1	1	1	147	15,6	9,99				0.16				0.16				0.16				0.16				0.16				0.16				0.16				0.16				0.16
Master Protein	Q91UZ1	Phosphoinositide phospholipase C OS=Mus musculus OX=10090 GN=Plcb4 PE=1 SV=1	FALSE	1	1	1	1	1	1175	134,4	6,90				0.16				0.16				0.16				0.16				0.16				0.16				0.16				0.16				0.16
Master Protein	Q9QZR9	Collagen alpha-4(IV) chain OS=Mus musculus OX=10090 GN=Col4a4 PE=2 SV=1	FALSE	1	1	1	1	1	1682	164,0	8,54				0.16				0.16				0.16				0.16				0.16				0.16				0.16				0.16				0.16
Master Protein	Q3TMT7	Uncharacterized protein (Fragment) OS=Mus musculus OX=10090 GN=Ahcyl2 PE=2 SV=1	FALSE	18	1	1	1	1	193	19,6	6,20				0.16				0.16				0.16				0.16				0.16				0.16				0.16				0.16				0.16
Master Protein	Q8VE28	Protein naked cuticle homolog 2 OS=Mus musculus OX=10090 GN=Nkd2 PE=1 SV=2	FALSE	3	1	1	1	1	461	51,5	7,81				0.16				0.16				0.16				0.16				0.16				0.16				0.16				0.16				0.16
Master Protein	B0V2P5	DmX-like protein 2 OS=Mus musculus OX=10090 GN=Dmxl2 PE=1 SV=1	FALSE	0,68762278978389	1	2	1	1	3054	340,5	6,40				0.16				0.16				0.16	0,186	0,00	1	1				0.16				0.16				0.16				0.16				0.16
Master Protein	P21614	Vitamin D-binding protein OS=Mus musculus OX=10090 GN=Gc PE=1 SV=2	FALSE	1	1	2	1	1	476	53,6	5,50				0.16				0.16				0.16	0,186	0,00	1	1				0.16				0.16				0.16				0.16				0.16
Master Protein	Q9QXL1	Kinesin-like protein KIF21B OS=Mus musculus OX=10090 GN=Kif21b PE=1 SV=2	FALSE	3	3	3	3	1	1668	186,1	7,08				0.16	0,247	2,05	1	1	0,278	0,00	1	1				0.16				0.16				0.16				0.16				0.16				0.16
Master Protein	Q8CG19	Latent-transforming growth factor beta-binding protein 1 OS=Mus musculus OX=10090 GN=Ltbp1 PE=1 SV=2	FALSE	1	1	1	1	1	1712	186,6	6,02				0.16				0.16				0.16				0.16				0.16				0.16				0.16				0.16				0.16
Master Protein	A0A0R4J236	Ankyrin repeat and SOCS box protein 14 OS=Mus musculus OX=10090 GN=Asb14 PE=4 SV=1	FALSE	2	1	1	1	1	569	62,9	7,08				0.16				0.16				0.16				0.16				0.16				0.16				0.16				0.16				0.16
Master Protein	Q3UVG3	Protein FAM91A1 OS=Mus musculus OX=10090 GN=Fam91a1 PE=1 SV=1	FALSE	1,4336917562724	1	1	1	1	837	93,4	6,35				0.16				0.16				0.16				0.16				0.16				0.16				0.16				0.16				0.16
Master Protein	G3X9M3	HMG box domain-containing 3 OS=Mus musculus OX=10090 GN=Hmgxb3 PE=1 SV=1	FALSE	1	1	1	1	1	1254	137,2	6,19				0.16				0.16				0.16				0.16				0.16				0.16				0.16				0.16				0.16
Master Protein	O09159	Lysosomal alpha-mannosidase OS=Mus musculus OX=10090 GN=Man2b1 PE=1 SV=4	FALSE	2	1	1	1	1	1013	114,6	8,13				0.16				0.16				0.16				0.16				0.16				0.16				0.16				0.16				0.16
Master Protein	A0A1D5RM64	Ankyrin repeat domain-containing protein 11 (Fragment) OS=Mus musculus OX=10090 GN=Ankrd11 PE=1 SV=1	FALSE	11	1	1	1	1	134	14,6	8,62				0.16				0.16				0.16				0.16				0.16				0.16				0.16				0.16				0.16
Master Protein	Q80YY7-2	Isoform 2 of Zinc finger protein 618 OS=Mus musculus OX=10090 GN=Znf618	FALSE	5	1	1	1	1	385	42,4	6,67				0.16				0.16				0.16				0.16				0.16				0.16				0.16				0.16				0.16
Master Protein	B2RXS4	Plexin-B2 OS=Mus musculus OX=10090 GN=Plxnb2 PE=1 SV=1	FALSE	0,597176981541802	1	1	1	1	1842	206,1	5,87				0.16				0.16				0.16				0.16				0.16				0.16				0.16				0.16				0.16
Master Protein	Q5NCB7	E3 ubiquitin-protein ligase TRIM7 OS=Mus musculus OX=10090 GN=Trim7 PE=4 SV=2	FALSE	2	1	1	1	1	510	57,0	8,05				0.16				0.16				0.16				0.16				0.16				0.16				0.16				0.16				0.16
Master Protein	Q8CFH8	Uncharacterized protein OS=Mus musculus OX=10090 GN=Ccdc171 PE=2 SV=1	FALSE	5	1	3	1	1	269	30,2	6,86				0.16				0.16	0,278	2,13	1	2				0.16				0.16				0.16				0.16				0.16				0.16
Master Protein	Q3U1H6	Uncharacterized protein OS=Mus musculus OX=10090 GN=Etv3 PE=2 SV=1	FALSE	3	1	3	1	1	513	56,9	8,70	0,313	0,00	1	1	0,297	0,00	1	1				0.16				0.16				0.16				0.16				0.16				0.16				0.16
Master Protein	Q3UZC1	Nuclear factor, erythroid derived 2, like 3, isoform CRA_a OS=Mus musculus OX=10090 GN=Nfe2l3 PE=2 SV=1	FALSE	2	1	1	1	1	660	72,7	5,86				0.16				0.16				0.16				0.16				0.16				0.16				0.16				0.16				0.16
Master Protein	P58710	L-gulonolactone oxidase OS=Mus musculus OX=10090 GN=Gulo PE=1 SV=3	FALSE	2	1	1	1	1	440	50,4	8,24				0.16				0.16				0.16				0.16				0.16				0.16				0.16				0.16				0.16
Master Protein	F8VPN2-2	Isoform 2 of Testis-expressed protein 15 OS=Mus musculus OX=10090 GN=Tex15	FALSE	0,461285008237232	1	1	1	1	3035	339,5	6,60				0.16				0.16				0.16				0.16				0.16				0.16				0.16				0.16				0.16
Master Protein	A0A0N4SVW1	Deoxyribose-phosphate aldolase OS=Mus musculus OX=10090 GN=Dera PE=1 SV=1	FALSE	12	1	1	1	1	116	12,9	8,19				0.16				0.16				0.16				0.16				0.16				0.16				0.16				0.16				0.16
Master Protein	B1AQZ0	Septin-8 OS=Mus musculus OX=10090 GN=Sept8 PE=1 SV=1	FALSE	6	2	2	2	1	484	55,8	6,10	0,313	1,72	1	1				0.16				0.16				0.16				0.16				0.16				0.16				0.16				0.16
Master Protein	O70499	Small nuclear ribonucleoprotein-associated protein OS=Mus musculus OX=10090 GN=Snrpn PE=3 SV=1	FALSE	17,5	2	3	1	1	240	24,6	10,89	0,130	4,85	1	2				0.16				0.16				0.16				0.16				0.16				0.16				0.16				0.16
Master Protein	Q8BMA5	Protein NPAT OS=Mus musculus OX=10090 GN=Npat PE=1 SV=2	FALSE	1	1	1	1	1	1420	152,1	5,54				0.16				0.16				0.16				0.16				0.16				0.16				0.16				0.16				0.16
Master Protein	Q7TRG4	Olfactory receptor OS=Mus musculus OX=10090 GN=Olfr843 PE=2 SV=1	FALSE	10	1	1	1	1	313	35,1	7,84				0.16				0.16				0.16				0.16				0.16				0.16				0.16				0.16				0.16
Master Protein	Q3TUF4	Uncharacterized protein (Fragment) OS=Mus musculus OX=10090 GN=Itsn1 PE=2 SV=1	FALSE	1,4308426073132	1	1	1	1	629	70,2	6,35				0.16				0.16				0.16				0.16				0.16				0.16				0.16				0.16				0.16
Master Protein	Q5SSZ5	Tensin-3 OS=Mus musculus OX=10090 GN=Tns3 PE=1 SV=1	FALSE	1	1	1	1	1	1440	155,5	6,65				0.16				0.16				0.16				0.16				0.16				0.16				0.16				0.16				0.16
Master Protein	P10287	Cadherin-3 OS=Mus musculus OX=10090 GN=Cdh3 PE=1 SV=2	FALSE	2	1	1	1	1	822	90,6	4,79				0.16				0.16				0.16				0.16				0.16				0.16				0.16				0.16				0.16
Master Protein	Q3UVN4	Delta-like protein OS=Mus musculus OX=10090 GN=Jag1 PE=2 SV=1	FALSE	0,90311986863711	1	1	1	1	1218	134,1	6,25				0.16				0.16				0.16				0.16				0.16				0.16				0.16				0.16				0.16
Master Protein	A0A1B0GS91	Supervillin OS=Mus musculus OX=10090 GN=Svil PE=1 SV=1	FALSE	0,753212228622065	1	1	1	1	2257	253,1	7,14				0.16				0.16				0.16				0.16				0.16				0.16				0.16				0.16				0.16
Master Protein	Q571A6	Kinesin-like protein (Fragment) OS=Mus musculus OX=10090 GN=Kif3c PE=2 SV=1	FALSE	2	1	1	1	1	832	93,8	7,99				0.16				0.16				0.16				0.16				0.16				0.16				0.16				0.16				0.16
Master Protein	Q4VC33-2	Isoform 2 of Macrophage erythroblast attacher OS=Mus musculus OX=10090 GN=Maea	FALSE	4	1	2	1	1	446	50,6	8,46	0,204	2,48	1	1				0.16				0.16				0.16				0.16				0.16				0.16				0.16				0.16
Master Protein	F6TL71	Phosphatidylinositol 4-phosphate 5-kinase type-1 gamma (Fragment) OS=Mus musculus OX=10090 GN=Pip5k1c PE=4 SV=1	FALSE	13	1	1	1	1	73	7,9	12,00				0.16				0.16				0.16				0.16				0.16				0.16				0.16				0.16				0.16
Master Protein	H2A147	M161 protein OS=Murid herpesvirus 1 OX=10366 GN=m161 PE=4 SV=1	FALSE	9	1	1	1	1	238	27,3	6,84				0.16				0.16				0.16				0.16				0.16				0.16				0.16				0.16				0.16
Master Protein	Q3TKB8	Uncharacterized protein OS=Mus musculus OX=10090 GN=5330429B09Rik PE=2 SV=1	FALSE	12,5	1	1	1	1	208	21,7	9,50				0.16				0.16				0.16				0.16				0.16				0.16				0.16				0.16				0.16
Master Protein	Q9R014	Cathepsin J OS=Mus musculus OX=10090 GN=Ctsj PE=2 SV=2	FALSE	2,9940119760479	1	1	1	1	334	37,3	6,44				0.16				0.16				0.16				0.16				0.16				0.16				0.16				0.16				0.16
Master Protein	A0A0N4SV09	Ras-related and estrogen-regulated growth inhibitor OS=Mus musculus OX=10090 GN=Rerg PE=4 SV=1	FALSE	70	1	4	1	1	48	5,0	5,02				0.16				0.16	0,215	2,58	1	1	0,169	2,43	1	2				0.16				0.16				0.16				0.16				0.16
Master Protein	Q3TV38	Uncharacterized protein OS=Mus musculus OX=10090 GN=Ube2j1 PE=2 SV=1	FALSE	6	1	1	1	1	318	35,0	6,99				0.16				0.16				0.16				0.16				0.16				0.16				0.16				0.16				0.16
Master Protein	F6Q6R1	Isoleucine--tRNA ligase, cytoplasmic (Fragment) OS=Mus musculus OX=10090 GN=Iars PE=1 SV=1	FALSE	30	1	1	1	1	96	11,6	6,62				0.16				0.16				0.16				0.16				0.16				0.16				0.16				0.16				0.16
Master Protein	Q80W49-2	Isoform 2 of Beta/gamma crystallin domain-containing protein 3 OS=Mus musculus OX=10090 GN=Crybg3	FALSE	2	1	1	1	1	1106	125,4	5,49				0.16				0.16				0.16				0.16				0.16				0.16				0.16				0.16				0.16
Master Protein	Q66JT1	Volume-regulated anion channel subunit LRRC8E OS=Mus musculus OX=10090 GN=Lrrc8e PE=2 SV=2	FALSE	2	1	1	1	1	795	90,4	7,03				0.16				0.16				0.16				0.16				0.16				0.16				0.16				0.16				0.16
Master Protein	O70421	Frizzled-1 OS=Mus musculus OX=10090 GN=Fzd1 PE=1 SV=3	FALSE	4	1	1	1	1	642	71,1	7,71				0.16				0.16				0.16				0.16				0.16				0.16				0.16				0.16				0.16
Master Protein	Q6ZPE9	MKIAA3013 protein (Fragment) OS=Mus musculus OX=10090 GN=Scaf11 PE=2 SV=1	FALSE	0,889801505817933	1	1	1	1	1461	162,4	6,62				0.16				0.16				0.16				0.16				0.16				0.16				0.16				0.16				0.16
Master Protein	Q6TDU8	Protein CASC1 OS=Mus musculus OX=10090 GN=Casc1 PE=1 SV=1	FALSE	1	1	1	1	1	730	84,9	5,38				0.16				0.16				0.16				0.16				0.16				0.16				0.16				0.16				0.16
Master Protein	Q80T82	MKIAA1858 protein (Fragment) OS=Mus musculus OX=10090 GN=Zfp469 PE=2 SV=1	FALSE	3	1	8	1	1	597	64,4	9,95	0,130	4,81	1	2	0,205	2,39	1	2				0.16				0.16	0,128	6,58	1	3	0,421	2,09	1	1				0.16				0.16				0.16
Master Protein	A0A0K6FSX6	FYVE and coiled-coil domain-containing protein 1 [Mus musculus] OS=Rhizoctonia solani OX=456999 GN=RSOLAG22IIIB_03787 PE=4 SV=1	FALSE	1	1	5	1	1	955	103,1	5,71				0.16	0,274	1,83	1	1	0,278	0,00	1	1				0.16	0,198	3,44	1	2	0,428	1,75	1	1				0.16				0.16				0.16
Master Protein	A0A1Y7VM29	Kinesin family member 28 OS=Mus musculus OX=10090 GN=Kif28 PE=3 SV=1	FALSE	3	1	5	1	1	1034	115,7	6,93	0,313	0,00	1	1	0,196	2,50	1	1				0.16				0.16	0,241	2,86	1	2	0,428	0,00	1	1				0.16				0.16				0.16
Master Protein	Q3TP88	Uncharacterized protein (Fragment) OS=Mus musculus OX=10090 GN=Col1a2 PE=2 SV=1	FALSE	4	2	4	2	1	959	91,8	8,28				0.16	0,230	2,12	1	1				0.16				0.16	0,266	2,51	1	2	0,349	2,51	1	1				0.16				0.16				0.16
Master Protein	Q60668	Heterogeneous nuclear ribonucleoprotein D0 OS=Mus musculus OX=10090 GN=Hnrnpd PE=1 SV=2	FALSE	11,830985915493	3	6	2	1	355	38,3	7,81	0,200	2,50	1	1	0,136	4,54	2	2				0.16				0.16	0,157	4,34	1	2	0,398	2,14	1	1				0.16				0.16				0.16
Master Protein	A0A1W2P7A1	40S ribosomal protein S12 OS=Mus musculus OX=10090 GN=Rps12 PE=1 SV=1	FALSE	16	2	13	2	1	148	16,0	8,16	0,095	7,40	1	3	0,146	4,32	1	2	0,155	4,05	2	3	0,186	0,00	1	2	0,153	4,62	1	2	0,380	2,32	1	1				0.16				0.16				0.16
Master Protein	Q9D6U1	Uncharacterized protein OS=Mus musculus OX=10090 PE=2 SV=1	FALSE	11	1	4	1	1	100	10,6	11,43				0.16	0,297	1,71	1	1				0.16				0.16	0,182	3,55	1	2	0,428	1,80	1	1				0.16				0.16				0.16
Master Protein	D3YTT6	Oxysterol-binding protein OS=Mus musculus OX=10090 GN=Osbpl3 PE=1 SV=1	FALSE	3,6117381489842	1	3	1	1	886	100,4	6,93				0.16				0.16				0.16				0.16	0,135	5,40	1	2	0,360	2,44	1	1				0.16				0.16				0.16
[truncated: 1,205 more rows]
[truncated: 53 more columns]

## Sheet: blast results
Results of BLASTP analysis
[truncated: 9 more rows]
